# Supplementary material for: Metabolic reconstruction of the near complete microbiome of the model sponge Ianthella basta
Source: Environ Microbiol. 2022 Dec 23;25(3):646–60. doi: 10.1111/1462-2920.16302 (PMC10947273; doi:10.1111/1462-2920.16302)
Supplement: Supplementary file 5 — Table S1. Taxonomy and statistics of all 43 MAGs retrieved from the four Ianthella basta individuals. The six MAGs used for metabolic reconstruction are highlighted in blue. Taxonomy as per GTDB taxonomy Release 202 is shown. [file EMI-25-646-s010.xlsx]

## Sheet: Sheet1
MAG ID	Sample	Used for metabolic reconstruction	dRep winner	dRep cluster	Gtdb-Tk taxonomy	Completeness	Contamination	Strain heterogeneity	Genome size (bp)	GC content	GC std	# ambiguous bases	# scaffolds	# contigs	Longest scaffold	Longest contig	N50 (scaffolds)	N50 (contigs)	Mean scaffold length	Mean contig length	Coding density	# predicted genes	Total Ankyrin repeat count	Total WD40 repeat count
H1_metabat_bins_2.tsv.006	H1	No	1	8	d__Bacteria;p__Cyanobacteria;c__Cyanobacteriia;o__PCC-6307;f__Cyanobiaceae;g__RCC307;s__RCC307 sp012270465	67.3	1.91	50	1378652	0.62274	0.0212009	320	245	250	33999	33999	6424	6422	5627.15	5513.33	0.927639	1775	0	0
H1_metabat_bins_sens.tsv.001	H1	No	0	6	d__Bacteria;p__Proteobacteria;c__Gammaproteobacteria;o__Arenicellales;f__LS-SOB;g__;s__	94.22	3.05	40	2389228	0.636589	0.0365562	5200	222	274	60269	60269	22239	16628	10762.3	8700.83	0.933634	2140	4	0
H1_metabat_bins_sens.tsv.003	H1	No	0	7	d__Bacteria;p__Proteobacteria;c__Alphaproteobacteria;o__JABSOH01;f__;g__;s__	79.54	0	0	1773348	0.622963	0.029062	7200	449	521	30441	30441	4418	3796	3949.55	3389.92	0.880642	1517	0	0
H1_metabat_bins_sspec.tsv.003	H1	No	0	4	d__Archaea;p__Thermoproteota;c__Nitrososphaeria;o__Nitrososphaerales;f__Nitrosopumilaceae;g__Nitrosopumilus;s__Nitrosopumilus sp900620265	98.06	0	0	1639719	0.661453	0.0174037	1010	77	88	172793	138172	52140	44849	21295.1	18621.7	0.909139	1692	0	0
H2_maxbin_bins.tsv.001	H2	No	0	4	d__Archaea;p__Thermoproteota;c__Nitrososphaeria;o__Nitrososphaerales;f__Nitrosopumilaceae;g__Nitrosopumilus;s__Nitrosopumilus sp900620265	85.44	2.83	85.71	1830149	0.652558	0.0419609	250	298	305	96181	96181	13313	13250	6141.44	5999.67	0.899792	1966	0	0
H2_maxbin_bins.tsv.004	H2	No	0	7	d__Bacteria;p__Proteobacteria;c__Alphaproteobacteria;o__JABSOH01;f__;g__;s__	83.63	3.06	0	2900566	0.590704	0.0754453	6030	801	864	241038	113222	4529	4008	3621.18	3350.16	0.863218	2825	6	0
H2_metabat_bins_sspec.tsv.001	H2	Yes	1	1	d__Bacteria;p__Planctomycetota;c__Planctomycetes;o__Pirellulales;f__UBA1268;g__UBA1268;s__UBA1268 sp002694955	97.63	1.15	0	3258677	0.482903	0.0181551	2500	192	217	195654	195654	33599	28829	16972.3	15005.4	0.895133	2677	1	1
H2_metabat_bins_sspec.tsv.002	H2	No	0	6	d__Bacteria;p__Proteobacteria;c__Gammaproteobacteria;o__Arenicellales;f__LS-SOB;g__;s__	89.42	2.74	87.5	2157535	0.63815	0.0227054	7000	158	228	71043	53585	23550	14210	13655.3	9432.17	0.92893	1947	1	0
IB1_deep_metabat_bins_sens.tsv.002	IB1_deep	Yes	1	7	d__Bacteria;p__Proteobacteria;c__Alphaproteobacteria;o__JABSOH01;f__;g__;s__	88.22	0	0	2010107	0.60641	0.0219068	2510	199	225	53301	53301	14240	13402	10101	8922.65	0.844867	1689	0	0
IB1_deep_metabat_bins_sens.tsv.003	IB1_deep	No	0	4	d__Archaea;p__Thermoproteota;c__Nitrososphaeria;o__Nitrososphaerales;f__Nitrosopumilaceae;g__Nitrosopumilus;s__Nitrosopumilus sp900620265	98.54	0	0	1664231	0.657431	0.0233339	2410	42	67	295949	261801	84932	39276	39624.5	24803.3	0.894789	1786	0	0
IB1_deep_metabat_bins_sspec.tsv.002	IB1_deep	No	0	6	d__Bacteria;p__Proteobacteria;c__Gammaproteobacteria;o__Arenicellales;f__LS-SOB;g__;s__	81.52	0.61	0	1757080	0.651578	0.0168021	8800	171	259	65663	35953	15009	10134	10275.3	6750.12	0.932713	1545	1	0
IB1_shallow_maxbin_bins.tsv.006	IB1_shallow	Yes	1	5	d__Bacteria;p__Proteobacteria;c__Alphaproteobacteria;o__Rhizobiales;f__Methyloligellaceae;g__UBA2767;s__	98.76	1.51	0	4300262	0.588978	0.0617106	4934	165	217	296550	175251	124636	72188	26062.2	19794.1	0.890938	4114	3	1
IB1_shallow_maxbin_bins.tsv.012	IB1_shallow	No	0	7	d__Bacteria;p__Proteobacteria;c__Alphaproteobacteria;o__JABSOH01;f__;g__;s__	88.16	3.1	30.77	4662400	0.545953	0.0927091	5318	1470	1541	91260	81416	4845	4352	3171.7	3022.12	0.765969	4168	9	0
IB1_shallow_metabat_bins_2.tsv.001	IB1_shallow	No	1	3	d__Bacteria;p__Planctomycetota;c__Planctomycetes;o__Pirellulales;f__Pirellulaceae;g__;s__	97.7	1.72	50	2914293	0.457846	0.0177935	580	208	230	80663	80663	20990	18891	14011	12668.3	0.836943	2453	0	3
IB1_shallow_metabat_bins_2.tsv.007	IB1_shallow	No	1	2	d__Bacteria;p__Planctomycetota;c__Planctomycetes;o__Pirellulales;f__;g__;s__	97.7	1.15	0	4941997	0.559909	0.0109229	800	186	203	183597	183597	41463	39188	26569.9	24340.9	0.857122	4246	2	4
IB1_shallow_metabat_bins_2.tsv.009	IB1_shallow	No	1	9	d__Bacteria;p__Acidobacteriota;c__Thermoanaerobaculia;o__UBA5704;f__UBA5704;g__;s__	92.31	3.47	0	7505755	0.633659	0.0162126	8900	228	317	209293	188879	63043	46343	32920	23649.4	0.909701	5817	15	1
IB1_shallow_metabat_bins_2.tsv.010_sub	IB1_shallow	Yes	1	10	d__Bacteria;p__Proteobacteria;c__Alphaproteobacteria;o__Rhodobacterales;f__Rhodobacteraceae;g__Ruegeria;s__	95.16	1.54	83.33	4331150	0.603423	0.0401075	17830	140	321	134771	119232	47644	22448	30936.8	13437.1	0.88863	4226	1	1
IB1_shallow_metabat_bins_sens.tsv.006	IB1_shallow	No	0	4	d__Archaea;p__Thermoproteota;c__Nitrososphaeria;o__Nitrososphaerales;f__Nitrosopumilaceae;g__Nitrosopumilus;s__Nitrosopumilus sp900620265	84.95	2.91	100	1356704	0.659845	0.019563	2300	44	67	184863	121262	37704	29307	30834.2	20215	0.89406	1481	0	0
IB1_shallow_metabat_bins_sspec.tsv.005	IB1_shallow	No	0	6	d__Bacteria;p__Proteobacteria;c__Gammaproteobacteria;o__Arenicellales;f__LS-SOB;g__;s__	79.75	0.61	0	1790441	0.648745	0.0195376	12000	169	289	50272	39156	15667	8326	10594.3	6153.78	0.918375	1633	1	0
IB2_deep_metabat_bins_2.tsv.003	IB2_deep	No	0	6	d__Bacteria;p__Proteobacteria;c__Gammaproteobacteria;o__Arenicellales;f__LS-SOB;g__;s__	90.19	1.83	66.67	2131461	0.639642	0.0330765	9044	187	278	60022	40729	18332	11469	11398.2	7634.59	0.925435	1895	3	0
IB2_deep_metabat_bins_2.tsv.004	IB2_deep	No	0	4	d__Archaea;p__Thermoproteota;c__Nitrososphaeria;o__Nitrososphaerales;f__Nitrosopumilaceae;g__Nitrosopumilus;s__Nitrosopumilus sp900620265	97.57	0	0	1755729	0.648713	0.0408864	3400	59	93	222638	133544	68942	43373	29758.1	18842.2	0.894947	1889	0	0
IB2_deep_metabat_bins_sspec.tsv.001	IB2_deep	No	0	7	d__Bacteria;p__Proteobacteria;c__Alphaproteobacteria;o__JABSOH01;f__;g__;s__	84.79	0	0	1979289	0.605457	0.0204441	2300	190	213	53378	53378	14572	12869	10417.3	9281.64	0.845501	1648	0	0
IB2_shallow_maxbin_bins.tsv.002	IB2_shallow	No	0	6	d__Bacteria;p__Proteobacteria;c__Gammaproteobacteria;o__Arenicellales;f__LS-SOB;g__;s__	86.81	0.61	0	2220747	0.637053	0.0581661	12236	320	448	42460	39440	13276	7654	6939.83	4929.71	0.91153	1958	2	0
IB2_shallow_metabat_bins_2.tsv.004	IB2_shallow	No	0	7	d__Bacteria;p__Proteobacteria;c__Alphaproteobacteria;o__JABSOH01;f__;g__;s__	84.74	0	0	1981994	0.607401	0.035693	2340	288	315	50208	50208	8275	7838	6881.92	6284.62	0.854424	1671	0	0
IB2_shallow_metabat_bins_sspec.tsv.001	IB2_shallow	Yes	1	4	d__Archaea;p__Thermoproteota;c__Nitrososphaeria;o__Nitrososphaerales;f__Nitrosopumilaceae;g__Nitrosopumilus;s__Nitrosopumilus sp900620265	98.54	0	0	1778192	0.652096	0.0252738	2120	34	57	261843	261843	133442	53670	52299.8	31159.2	0.896097	1886	0	0
IB3_deep_metabat_bins_sens.tsv.002	IB3_deep	No	0	6	d__Bacteria;p__Proteobacteria;c__Gammaproteobacteria;o__Arenicellales;f__LS-SOB;g__;s__	90.14	1.22	50	2058384	0.639816	0.0206374	5400	128	182	77807	63332	27427	22203	16081.1	11280.1	0.932506	1844	5	0
IB3_deep_metabat_bins_sens.tsv.003	IB3_deep	No	0	4	d__Archaea;p__Thermoproteota;c__Nitrososphaeria;o__Nitrososphaerales;f__Nitrosopumilaceae;g__Nitrosopumilus;s__Nitrosopumilus sp900620265	98.06	0	0	1587343	0.65632	0.0200183	1500	32	47	248277	131702	77191	59833	49604.5	33741.3	0.898317	1725	0	0
IB3_deep_metabat_bins_sens.tsv.004	IB3_deep	No	0	7	d__Bacteria;p__Proteobacteria;c__Alphaproteobacteria;o__JABSOH01;f__;g__;s__	68.15	0	0	1423307	0.623855	0.0248366	11010	291	402	31628	18085	4889	3841	4891.09	3513.18	0.872602	1266	0	0
IB3_shallow_metabat_bins_2.tsv.001	IB3_shallow	No	0	4	d__Archaea;p__Thermoproteota;c__Nitrososphaeria;o__Nitrososphaerales;f__Nitrosopumilaceae;g__Nitrosopumilus;s__Nitrosopumilus sp900620265	94.17	0	0	1560215	0.661099	0.0225342	3500	93	128	133182	124171	31675	19319	16776.5	12161.8	0.89973	1695	0	0
IB3_shallow_metabat_bins_2.tsv.003	IB3_shallow	No	0	7	d__Bacteria;p__Proteobacteria;c__Alphaproteobacteria;o__JABSOH01;f__;g__;s__	64.32	0	0	1393941	0.625274	0.0332777	10910	300	410	24622	24622	4656	3655	4646.47	3373.25	0.891359	1191	0	0
IB3_shallow_metabat_bins_2.tsv.004	IB3_shallow	No	0	6	d__Bacteria;p__Proteobacteria;c__Gammaproteobacteria;o__Arenicellales;f__LS-SOB;g__;s__	85.91	1.22	50	1856779	0.646829	0.0202157	9200	171	263	47338	41896	17462	10895	10858.4	7025.02	0.925992	1644	3	0
M1_metabat_bins_2.tsv.001	M1	No	0	4	d__Archaea;p__Thermoproteota;c__Nitrososphaeria;o__Nitrososphaerales;f__Nitrosopumilaceae;g__Nitrosopumilus;s__Nitrosopumilus sp900620265	98.06	0	0	1621910	0.65917	0.0194774	2000	49	69	174223	134759	56605	42867	33100.2	23477	0.901303	1704	0	0
M1_metabat_bins_sens.tsv.001	M1	No	0	6	d__Bacteria;p__Proteobacteria;c__Gammaproteobacteria;o__Arenicellales;f__LS-SOB;g__;s__	90.44	2.22	50	2062529	0.643078	0.0290749	4810	311	378	31427	24945	9509	8293	6631.93	5443.7	0.929283	1999	1	0
M2_metabat_bins_2.tsv.001	M2	No	0	7	d__Bacteria;p__Proteobacteria;c__Alphaproteobacteria;o__JABSOH01;f__;g__;s__	76.23	0.14	0	1839634	0.618529	0.0259212	5980	336	403	56401	45733	5711	4865	5475.1	4550.01	0.871264	1487	0	0
M2_metabat_bins_2.tsv.004	M2	No	0	6	d__Bacteria;p__Proteobacteria;c__Gammaproteobacteria;o__Arenicellales;f__LS-SOB;g__;s__	90.4	1.22	50	2144705	0.639309	0.0215461	6000	108	168	93409	69397	30743	19977	19858.4	12730.4	0.932909	1876	4	0
M2_metabat_bins_sspec.tsv.003	M2	No	0	4	d__Archaea;p__Thermoproteota;c__Nitrososphaeria;o__Nitrososphaerales;f__Nitrosopumilaceae;g__Nitrosopumilus;s__Nitrosopumilus sp900620265	97.57	0	0	1665985	0.65619	0.0245896	1700	57	74	243896	139571	46584	42712	29227.8	22490.3	0.897054	1780	0	0
M3_maxbin_bins.tsv.007_sub	M3	No	0	1	d__Bacteria;p__Planctomycetota;c__Planctomycetes;o__Pirellulales;f__UBA1268;g__UBA1268;s__	53.43	2.4	33.33	2630340	0.485811	0.0515825	1720	1431	1459	18010	16587	1842	1823	1838.11	1801.66	0.867654	3214	1	0
M3_metabat_bins_2.tsv.001	M3	Yes	1	6	d__Bacteria;p__Proteobacteria;c__Gammaproteobacteria;o__Arenicellales;f__LS-SOB;g__;s__	90.2	0.61	0	2081903	0.641223	0.017466	6100	89	150	91315	68530	39094	22500	23392.2	13838.7	0.929538	1825	1	0
M3_metabat_bins_sens.tsv.003	M3	No	0	7	d__Bacteria;p__Proteobacteria;c__Alphaproteobacteria;o__JABSOH01;f__;g__;s__	75.51	0.65	0	1682652	0.615969	0.024064	6220	361	425	20583	20347	5094	4521	4661.09	3944.55	0.858488	1466	0	0
M3_metabat_bins_sspec.tsv.003	M3	No	0	4	d__Archaea;p__Thermoproteota;c__Nitrososphaeria;o__Nitrososphaerales;f__Nitrosopumilaceae;g__Nitrosopumilus;s__Nitrosopumilus sp900620265	98.06	0	0	1625827	0.655296	0.0274035	1700	56	73	180092	140606	47119	39160	29032.6	22248.3	0.895077	1772	0	0
M4_maxbin_bins.tsv.003_sub	M4	No	0	7	d__Bacteria;p__Proteobacteria;c__Alphaproteobacteria;o__JABSOH01;f__;g__;s__	57.75	1.8	20	2853172	0.554566	0.100101	520	1451	1458	124314	95967	1975	1973	1966.35	1956.55	0.840925	3514	5	0
M4_metabat_bins_2.tsv.004	M4	No	0	6	d__Bacteria;p__Proteobacteria;c__Gammaproteobacteria;o__Arenicellales;f__LS-SOB;g__;s__	85.74	0.61	0	1943187	0.642623	0.0192472	5900	149	208	83969	83969	19747	17253	13041.5	9313.88	0.930746	1753	3	0
M4_metabat_bins_sens.tsv.001	M4	No	0	1	d__Bacteria;p__Planctomycetota;c__Planctomycetes;o__Pirellulales;f__UBA1268;g__UBA1268;s__	90.03	2.37	66.67	3420578	0.479899	0.0344659	1110	1167	1179	22759	22759	3593	3564	2931.09	2900.31	0.891151	3552	1	1
