# Supplementary material for: Metabolic reconstruction of the near complete microbiome of the model sponge Ianthella basta
Source: Environ Microbiol. 2022 Dec 23;25(3):646–60. doi: 10.1111/1462-2920.16302 (PMC10947273; doi:10.1111/1462-2920.16302)
Supplement: Supplementary file 6 — Table S2. Percentage identity between 16S rRNA gene amplicon sequences of the three dominant symbionts of the yellow (thin and thick, unpublished data) and purple (thick; Engelberts et al., n.d.) morphotypes and the genomes retrieved from this study (yellow, thin). [file EMI-25-646-s003.xlsx]

## Sheet: Sheet1
Genome	Yellow - thin	Yellow - thick	Purple - thick
Ca. Nitrosospongia ianthellae	1	1	1
Ca. Luteria ianthellae	1	0.992	0.992
Ca. Taurinisymbion ianthellae	1	0.996	0.996
Yellow - thin
Silva taxonomy	ASV sequence
d__Archaea;p__Crenarchaeota;c__Nitrososphaeria;o__Nitrosopumilales;f__Nitrosopumilaceae;g__Candidatus_Nitrosopumilus;s__uncultured_archaeon	AACCAGCACCTCAAGTGGTCAGGATGATTATTGGGCCTAAAGCATCCGTAGCCTGCCCTGTTAGTTTTCGGTTAAATCTGTGCGCTCAACGTACAGGCTGCCGGGAATACTGCAGGGCTAGGGAGTGGGAGAGGTAGACGGTACTTGGTAGGAAGGGGTAAAATCCTTTGATCTATTGATGACCACCTGTGGCGAAGGCGGTCTACCAGAACACGTCCGACGGTGAGGGATGAAAGCTGGGGGAGCAAAC
d__Bacteria;p__Proteobacteria;c__Alphaproteobacteria;Unassigned;Unassigned;Unassigned;Unassigned	TACGAAGGGGGCTAGCGTTGTTCGGATTTACTGGGCGTAAAGGGCGCGTAGGCGGTCGGCAAAGTGAAGGGTGAAATCCTCGGGCCCAACCCGAGAACCGCCCTCCAAACTCGCCGACTCGAGTCCGGAAAATGACGGCGGAACTCCCAGTGGAGAGGTGGAATTCGTAGAGATTGGGAAGAACACCAGTAGCGAAAGCGGCCGCCAGGTCCGAGACTGACGCTGAGGCGCGAAAGCGTGGGTAGCAAAC
d__Bacteria;p__Proteobacteria;c__Gammaproteobacteria;o__UBA10353_marine_group;f__UBA10353_marine_group;g__UBA10353_marine_group;Unassigned	TACGGAGGGTGCAAGCGTTAATCGGAATCACTGGGCGTAAAGCGCACGCAGGCGGTTTGTTAAGTCAGATGTGAAAGCCCCGGGCTTAACCTGGGAACTGCATTTGATACTGGCAAACTAGAGTATGGCAGAGAGAAGTGGAATTCCGCATGTAGCGGTGGAATGCGTAGAGATGCGGAGGAACACCAGTGGCGAAGGCGGCTTCTTGGGCCAATACTGACGCTCATGTGCGAAAGCGTGGGGAGCAAAC
Yellow - thick
Silva taxonomy	ASV sequence
d__Archaea;p__Crenarchaeota;c__Nitrososphaeria;o__Nitrosopumilales;f__Nitrosopumilaceae;g__Candidatus_Nitrosopumilus;s__uncultured_archaeon	AACCAGCACCTCAAGTGGTCAGGATGATTATTGGGCCTAAAGCATCCGTAGCCTGCCCTGTTAGTTTTCGGTTAAATCTGTGCGCTCAACGTACAGGCTGCCGGGAATACTGCAGGGCTAGGGAGTGGGAGAGGTAGACGGTACTTGGTAGGAAGGGGTAAAATCCTTTGATCTATTGATGACCACCTGTGGCGAAGGCGGTCTACCAGAACACGTCCGACGGTGAGGGATGAAAGCTGGGGGAGCAAAC
d__Bacteria;p__Proteobacteria;c__Alphaproteobacteria;Unassigned;Unassigned;Unassigned;Unassigned	TACGAAGGGGGCTAGCGTTGTTCGGATTTACTGGGCGTAAAGGGCGCGTAGGCGGTCGGCAAAGTGAAGGGTGAAATCCTCGGGCCCAACCCGAGAACCGCCCCTCAAACTCGCCGACTCGAGTCCGGAAAATGACGGCGGAACTCCCAGTGGAGAGGTGGAATTCGTAGAGATTGGGAAGAACACCAGTAGCGAAAGCGGCCGCCAGGTCCGAGACTGACGCTGAGGCGCGAAAGCGTGGGTAGCAAAC
d__Bacteria;p__Proteobacteria;c__Gammaproteobacteria;o__UBA10353_marine_group;f__UBA10353_marine_group;g__UBA10353_marine_group;Unassigned	TACGGAGGGTGCAAGCGTTAATCGGAATCACTGGGCGTAAAGCGCACGCAGGCGGTTTGTTAAGTCAGATGTGAAAGCCCCGGGCTTAACCTGGGAACTGCATTTGATACTGGCAAACTAGAGTATGGCAGAGAGAAGCGGAATTCCGCATGTAGCGGTGGAATGCGTAGAGATGCGGAGGAACACCAGTGGCGAAGGCGGCTTCTTGGGCCAATACTGACGCTCATGTGCGAAAGCGTGGGGAGCAAAC
Purple - thick
Silva taxonomy	ASV sequence
d__Archaea;p__Crenarchaeota;c__Nitrososphaeria;o__Nitrosopumilales;f__Nitrosopumilaceae;g__Candidatus_Nitrosopumilus;s__uncultured_archaeon	AACCAGCACCTCAAGTGGTCAGGATGATTATTGGGCCTAAAGCATCCGTAGCCTGCCCTGTTAGTTTTCGGTTAAATCTGTGCGCTCAACGTACAGGCTGCCGGGAATACTGCAGGGCTAGGGAGTGGGAGAGGTAGACGGTACTTGGTAGGAAGGGGTAAAATCCTTTGATCTATTGATGACCACCTGTGGCGAAGGCGGTCTACCAGAACACGTCCGACGGTGAGGGATGAAAGCTGGGGGAGCAAAC
d__Bacteria;p__Proteobacteria;c__Alphaproteobacteria;Unassigned;Unassigned;Unassigned;Unassigned	TACGAAGGGGGCTAGCGTTGTTCGGATTTACTGGGCGTAAAGGGCGCGTAGGCGGTCGGCAAAGTGAAGGGTGAAATCCTCGGGCCCAACCCGAGAACCGCCCCTCAAACTCGCCGACTCGAGTCCGGAAAATGACGGCGGAACTCCCAGTGGAGAGGTGGAATTCGTAGAGATTGGGAAGAACACCAGTAGCGAAAGCGGCCGCCAGGTCCGAGACTGACGCTGAGGCGCGAAAGCGTGGGTAGCAAAC
d__Bacteria;p__Proteobacteria;c__Gammaproteobacteria;o__UBA10353_marine_group;f__UBA10353_marine_group;g__UBA10353_marine_group;Unassigned	TACGGAGGGTGCAAGCGTTAATCGGAATCACTGGGCGTAAAGCGCACGCAGGCGGTTTGTTAAGTCAGATGTGAAAGCCCCGGGCTTAACCTGGGAACTGCATTTGATACTGGCAAACTAGAGTATGGCAGAGAGAAGCGGAATTCCGCATGTAGCGGTGGAATGCGTAGAGATGCGGAGGAACACCAGTGGCGAAGGCGGCTTCTTGGGCCAATACTGACGCTCATGTGCGAAAGCGTGGGGAGCAAAC
