# Supplementary material for: Metabolic reconstruction of the near complete microbiome of the model sponge Ianthella basta
Source: Environ Microbiol. 2022 Dec 23;25(3):646–60. doi: 10.1111/1462-2920.16302 (PMC10947273; doi:10.1111/1462-2920.16302)
Supplement: Supplementary file 7 — Table S3. Expressed proteins in the four Ianthella basta individuals. Each protein sequence was given a unique sequence ID (seqID). If the sequence was found to be part of another sequence (i.e. redundant), the ‘unique’ column received a value of ‘0’, with the ‘representative seqID’ column displaying the representative sequence. The columns ‘redundantGeneID’ and ‘uniqueGeneID’ are a numerical index. All seqIDs with the same redundantGeneID come from the same scaffold with the same coordinates and orientation. All SeqIDs with the same ‘uniqueGeneID’ have the exact same peptide sequence predicted regardless of which dataset/scaffold it comes from. Information on the source assembly, whether the protein was captured in a MAG, and the functional of the sequence are also included in the table. [file EMI-25-646-s009.xlsx]

## Sheet: Proteome_I_basta_microbiome
seqID	Unique	Representative seqID	redundantGeneID	uniqueGeneID	KO	KO_description	Pfam	Pfam_description	Prodigal_seqid	source_assembly	source_scaffold	megan_lowest_classification	megan_classification	source_MAG	MAG_taxonomy	Prodigal_setting	Prodigal_model	gene_type	start	stop	score	strand	phase	attributes	nt	aa
sequence_1000023	1	sequence_1000023	1000023	969830	#N/A	#N/A	#N/A	#N/A	NODE_160125_length_331_cov_1.673913_1	ERR884060_H2_scaffolds.fasta	NODE_160125_length_331_cov_1.673913	NA	NA	unbinned	#N/A	Metagenomic	22|Halorubrum_lacusprofundi_ATCC_49239|A|57.1|11|0	CDS	1	324	10.4	+	0	ID=160125_1;partial=10;start_type=Edge;rbs_motif=None;rbs_spacer=None;gc_cont=0.543;conf=91.53;score=10.35;cscore=7.13;sscore=3.22;rscore=0.00;uscore=0.00;tscore=3.22;	TGTGTGTGTGTGTGTGTGTGTGTGTCACTGCTTAGTGGCAACCTTTTCAGTCCACCCCTCTCCTCCCTCCACCCTCAACGACATAGCTTCATCACAGAGCCCTGGTACACTGCTGCTCTGCGTATCCTGCGGGCTTACTGCTATGTGCATAGGCTCTTCCTCCACTTCCTCCAAACCAACCCGGAGCTGGTGCAGTCTGCAAAGGAGAAAGTGAAGCAGTTCATTGACAACCCGGACATGCGGAGCAAAGAGGTAGGTGGAGAGAGAGGAGAGGGCAAGGGGAGGAGCTGTCTCTTATACACATCTCCGAGCCCACGAGACTAA	CVCVCVCVSLLSGNLFSPPLSSLHPQRHSFITEPWYTAALRILRAYCYVHRLFLHFLQTNPELVQSAKEKVKQFIDNPDMRSKEVGGERGEGKGRSCLLYTSPSPRD*
sequence_1000157	0	sequence_1834390	1000157	969962	#N/A	#N/A	#N/A	#N/A	NODE_160255_length_331_cov_1.318841_1	ERR884060_H2_scaffolds.fasta	NODE_160255_length_331_cov_1.318841	NA	NA	unbinned	#N/A	Metagenomic	49|_Nostoc_azollae__0708|B|38.5|11|1	CDS	1	75	6.3	-	0	ID=160255_1;partial=10;start_type=ATG;rbs_motif=AGxAGG/AGGxGG;rbs_spacer=5-10bp;gc_cont=0.400;conf=80.96;score=6.30;cscore=2.16;sscore=4.14;rscore=3.99;uscore=-4.06;tscore=4.21;	ATGGCTTTAGTGGTTATTTGGGCGCATTATGAAATTAGTACAAGTAACTGTGCAGCTTCAAATCTTCTAGAAACC	MALVVIWAHYEISTSNCAASNLLET
sequence_1000594	0	sequence_2286257	1000594	970394	K11253	H3; histone H3	PF00125.23	Histone	NODE_16067_length_938_cov_3.332956_1	ERR884060_H2_scaffolds.fasta	NODE_16067_length_938_cov_3.332956	?	NCBI; cellular organisms; Eukaryota; Opisthokonta; Metazoa; Eumetazoa; Bilateria; Deuterostomia; Chordata; Craniata; Vertebrata; Gnathostomata; Teleostomi; Euteleostomi; Sarcopterygii; Dipnotetrapodomorpha; Tetrapoda; Amniota; Mammalia; Theria; Eutheria; Boreoeutheria;	unbinned	#N/A	Metagenomic	6|Anaplasma_phagocytophilum_HZ|B|41.6|11|1	CDS	301	597	15.9	+	0	ID=16067_1;partial=00;start_type=ATG;rbs_motif=GGA/GAG/AGG;rbs_spacer=5-10bp;gc_cont=0.512;conf=97.45;score=15.85;cscore=7.89;sscore=7.96;rscore=3.28;uscore=1.91;tscore=2.78;	ATGGCTCGTACTAAACAAACAGCGCGTAAATCGACTGGAGGAAAGGCTCCTCGTAAGCAACTCGCTACAAAGGCAGCGAGGAAGAGTGCGCCCCAAACTGGTGGCGTGAAGAAGCCTCACCGTTACCGTCCTGGTACTGTGGCCCTTCGTGAGATCAGAAGGTATCAGAAGTCTACTGAACTCTTGATCAGGAAGCTTCCTTTCCAGAGGCTTGTGAGGGAGATCGCTCAAGATTTCAAAACAGATCTGAGATTCCAAAGCGCCGCCATTGGAGCGCTACAGGTTAGTGTCGACTAA	MARTKQTARKSTGGKAPRKQLATKAARKSAPQTGGVKKPHRYRPGTVALREIRRYQKSTELLIRKLPFQRLVREIAQDFKTDLRFQSAAIGALQVSVD*
sequence_1000594	0	sequence_2286257	1000594	970394	K11253	H3; histone H3	PF00125.23	Histone	NODE_16067_length_938_cov_3.332956_1	ERR884060_H2_scaffolds.fasta	NODE_16067_length_938_cov_3.332956	?	NCBI; cellular organisms; Eukaryota; Opisthokonta; Metazoa; Eumetazoa; Bilateria; Deuterostomia; Chordata; Craniata; Vertebrata; Gnathostomata; Teleostomi; Euteleostomi; Sarcopterygii; Dipnotetrapodomorpha; Tetrapoda; Amniota; Mammalia; Theria; Eutheria; Boreoeutheria;	unbinned	#N/A	Metagenomic	6|Anaplasma_phagocytophilum_HZ|B|41.6|11|1	CDS	301	597	15.9	+	0	ID=16067_1;partial=00;start_type=ATG;rbs_motif=GGA/GAG/AGG;rbs_spacer=5-10bp;gc_cont=0.512;conf=97.45;score=15.85;cscore=7.89;sscore=7.96;rscore=3.28;uscore=1.91;tscore=2.78;	ATGGCTCGTACTAAACAAACAGCGCGTAAATCGACTGGAGGAAAGGCTCCTCGTAAGCAACTCGCTACAAAGGCAGCGAGGAAGAGTGCGCCCCAAACTGGTGGCGTGAAGAAGCCTCACCGTTACCGTCCTGGTACTGTGGCCCTTCGTGAGATCAGAAGGTATCAGAAGTCTACTGAACTCTTGATCAGGAAGCTTCCTTTCCAGAGGCTTGTGAGGGAGATCGCTCAAGATTTCAAAACAGATCTGAGATTCCAAAGCGCCGCCATTGGAGCGCTACAGGTTAGTGTCGACTAA	MARTKQTARKSTGGKAPRKQLATKAARKSAPQTGGVKKPHRYRPGTVALREIRRYQKSTELLIRKLPFQRLVREIAQDFKTDLRFQSAAIGALQVSVD*
sequence_1000630	1	sequence_1000630	1000630	970426	#N/A	#N/A	PF10574.8	UPF0552	NODE_160719_length_330_cov_2.476364_1	ERR884060_H2_scaffolds.fasta	NODE_160719_length_330_cov_2.476364	?	NCBI; No hits;	unbinned	#N/A	Metagenomic	48|Xylella_fastidiosa_Temecula1|B|51.8|11|1	CDS	146	328	8.1	+	0	ID=160719_1;partial=01;start_type=GTG;rbs_motif=GGAG/GAGG;rbs_spacer=5-10bp;gc_cont=0.459;conf=86.55;score=8.10;cscore=6.83;sscore=1.26;rscore=7.25;uscore=-0.80;tscore=-5.19;	GTGCTCACTGTTGAATATGTCAGAGCTCATCAGAGGAAGTTTGACGAGAAGGGCAATGAGATTGAGCCCAACTTTGGTCTCTTAGGGAAGATCAACACTGGATATCTCAACTCATCTTACAGTGAGCGTCGGTGTGTGTGTGTATGTGTGTGTGTGTGTGCTGTCTCTTATACACATCTGACG	MLTVEYVRAHQRKFDEKGNEIEPNFGLLGKINTGYLNSSYSERRCVCVCVCVCAVSYTHLT
sequence_1000681	1	sequence_1000681	1000681	970477	K04079	HSP90A, htpG; molecular chaperone HtpG	PF00183.17	HSP90	NODE_160767_length_330_cov_2.305455_1	ERR884060_H2_scaffolds.fasta	NODE_160767_length_330_cov_2.305455	K	NCBI; cellular organisms; Eukaryota; Opisthokonta; Metazoa;	unbinned	#N/A	Metagenomic	28|Methanothermobacter_thermautotrophicus_Delta_H|B|49.5|11|1	CDS	19	330	31.1	-	0	ID=160767_1;partial=01;start_type=Edge;rbs_motif=None;rbs_spacer=None;gc_cont=0.462;conf=99.92;score=31.08;cscore=27.86;sscore=3.22;rscore=0.00;uscore=0.00;tscore=3.22;	CAGAACAAACTCCTGATGGTCATCAAGAGGAAACTGATACGAAAGGCACTTGACATGTTCAAGAAGATGGATGACGAAACCTACGATGCCTTTTGGAAGGAGTTTGGCACGAGCGTCAAGTTGGGAATCCTTGAAGATAAGAAGAATCGCAGCCGTTTGTCAAAACTACTTCGCTTCCCTTCCTCAAATGACCCAGAGAAGCTTACCAGTCTAGATGACTATGTCGGTCGGATGAAGGAGAAGCAGGAAGCAATCTACTTCATGGCAGGGGCAACCAGGGAAGAAGTGGAGCTGTCTCTTATACACATCTGA	QNKLLMVIKRKLIRKALDMFKKMDDETYDAFWKEFGTSVKLGILEDKKNRSRLSKLLRFPSSNDPEKLTSLDDYVGRMKEKQEAIYFMAGATREEVELSLIHI*
sequence_1001017	0	sequence_4248978	1001017	970794	K03258	EIF4B; translation initiation factor 4B	#N/A	#N/A	NODE_161058_length_330_cov_1.490909_1	ERR884060_H2_scaffolds.fasta	NODE_161058_length_330_cov_1.490909	?	NCBI; cellular organisms; Eukaryota; Opisthokonta; Metazoa; Eumetazoa; Bilateria; Deuterostomia; Chordata; Craniata; Vertebrata; Gnathostomata;	unbinned	#N/A	Metagenomic	20|Escherichia_coli_UMN026|B|50.7|11|1	CDS	203	328	6.8	-	0	ID=161058_1;partial=01;start_type=Edge;rbs_motif=None;rbs_spacer=None;gc_cont=0.492;conf=82.55;score=6.76;cscore=3.54;sscore=3.22;rscore=0.00;uscore=0.00;tscore=3.22;	ATCGACCTCTCTCGCTTGCCCAAGCAGCCTCCCTACACCCTGTTCCTCGGCAACCTCTCTTATGAGGTGGATGAAGATAGCTTAAAGAAGTTCTTTGAGAGCAGGAATGTGCAGGTATGTATGTAG	IDLSRLPKQPPYTLFLGNLSYEVDEDSLKKFFESRNVQVCM*
sequence_1001017	0	sequence_4248978	1001017	970794	K03258	EIF4B; translation initiation factor 4B	#N/A	#N/A	NODE_161058_length_330_cov_1.490909_1	ERR884060_H2_scaffolds.fasta	NODE_161058_length_330_cov_1.490909	?	NCBI; cellular organisms; Eukaryota; Opisthokonta; Metazoa; Eumetazoa; Bilateria; Deuterostomia; Chordata; Craniata; Vertebrata; Gnathostomata;	unbinned	#N/A	Metagenomic	20|Escherichia_coli_UMN026|B|50.7|11|1	CDS	203	328	6.8	-	0	ID=161058_1;partial=01;start_type=Edge;rbs_motif=None;rbs_spacer=None;gc_cont=0.492;conf=82.55;score=6.76;cscore=3.54;sscore=3.22;rscore=0.00;uscore=0.00;tscore=3.22;	ATCGACCTCTCTCGCTTGCCCAAGCAGCCTCCCTACACCCTGTTCCTCGGCAACCTCTCTTATGAGGTGGATGAAGATAGCTTAAAGAAGTTCTTTGAGAGCAGGAATGTGCAGGTATGTATGTAG	IDLSRLPKQPPYTLFLGNLSYEVDEDSLKKFFESRNVQVCM*
sequence_1001381	0	sequence_3676773	1001381	971157	#N/A	#N/A	#N/A	#N/A	NODE_161398_length_329_cov_3.591241_1	ERR884060_H2_scaffolds.fasta	NODE_161398_length_329_cov_3.591241	F	NCBI; cellular organisms; Eukaryota; Opisthokonta; Choanoflagellata; Craspedida; Salpingoecidae;	unbinned	#N/A	Metagenomic	34|Prochlorococcus_marinus_MIT_9313|B|50.7|11|0	CDS	1	327	29.1	-	0	ID=161398_1;partial=11;start_type=Edge;rbs_motif=None;rbs_spacer=None;gc_cont=0.471;conf=99.88;score=29.13;cscore=27.52;sscore=1.61;rscore=0.00;uscore=0.00;tscore=1.61;	GTCACACTGATGAACAGTGTGTCAACTGTTAATTTCAGCACTGAAGTTGAAGTCACCATCACTGAGGAAGAACTTGATGCCATCAAGCTGTTCCAGCAGTTAGCCAGAGACGCAAATGGCACCTTTGTTGTCTTGCAGAATGAGACAGTTCCAGATTTGAGTTACAATCCACTCAGCCATGTGACTAGAGGAGCTGACCTGTTTACAGCAGACACCACTCCTCCGGTGCTAGTGTCATTTGCCCTTGACCTCACATATGAAATGCTGCAACTGACCTTCTCAGAGGCTGTGAATACTGGCTCTCTCAACATCACCCTGTTCACACTG	VTLMNSVSTVNFSTEVEVTITEEELDAIKLFQQLARDANGTFVVLQNETVPDLSYNPLSHVTRGADLFTADTTPPVLVSFALDLTYEMLQLTFSEAVNTGSLNITLFTL
sequence_1001639	0	sequence_1715985	1001639	971412	K01280	TPP2; tripeptidyl-peptidase II [EC:3.4.14.10]	PF16403.4	DUF5011	NODE_1616_length_2567_cov_1896.171975_1	ERR884060_H2_scaffolds.fasta	NODE_1616_length_2567_cov_1896.171975	P	NCBI; cellular organisms; Bacteria; Proteobacteria;	H2_maxbin_bins.tsv.001	d__Archaea;p__Thermoproteota;c__Nitrososphaeria;o__Nitrososphaerales;f__Nitrosopumilaceae;g__Nitrosopumilus;s__Nitrosopumilus sp900620265	Metagenomic	36|Ralstonia_solanacearum_PSI07|B|66.1|11|1	CDS	1	2565	370.6	-	0	ID=1616_1;partial=11;start_type=Edge;rbs_motif=None;rbs_spacer=None;gc_cont=0.680;conf=99.99;score=370.64;cscore=369.03;sscore=1.61;rscore=0.00;uscore=0.00;tscore=1.61;	CAGCTGCTCGAGTTTGGCAGCACCGCCAGCGTCACGTTCACCTACTCGTGCACGGACCTCTCGATGCAGACGACCACGCTGACGCGCACGACGAGCATCGGGCAGGACACGGCGCCGCCGGTGCCGACCCCCAACGTGCCCTCCCCGCTGATGCTCGAGCAGCACGAGGAGTACGTCGAGATGGGCGCCACCTGCGTGGACGACCGCTCGGCGGCGCCGGGCACGACCGTCAAGAGCAACAACGTCAACGTGGACGTGCCCGGCACGTACGCCGTCGTCTATACGTGCACCGACGACTCTGGGCTCGCAGGCGAGGGCACCCTTGCAGTCGTGGTCGGTGACGGCGAAAAGCCGCTGATAACGCTAAACCCGCCGGACAAGGTGACCCACGCCCACAAC…	QLLEFGSTASVTFTYSCTDLSMQTTTLTRTTSIGQDTAPPVPTPNVPSPLMLEQHEEYVEMGATCVDDRSAAPGTTVKSNNVNVDVPGTYAVVYTCTDDSGLAGEGTLAVVVGDGEKPLITLNPPDKVTHAHNTTYVDLGATCYDMEEMAEIDPVDDSHLIDANMIGVQQVTYTCMDMSGNMADPVTRTVNVTDQAAPEVELLAPQGRDADPVLVANGTVFEDPGATCKDLVDGTFAATPSTTGLDTRIPRDATVTYTCTDEADNTSSKDRTVRIIHDREAPVASFRDGDVHSVPDDGSYADRGAICTDNIDPPREAHFVSSTVDPNRAGTYTVVYSCEDMQENSDEYEQTVRVDDGMAPELVLDGADPRLGIITSGGTGVDREDGATCTDNTDGLLPV…
sequence_1001823	1	sequence_1001823	1001823	971593	K12898	HNRNPF_H; heterogeneous nuclear ribonucleoprotein F/H	#N/A	#N/A	NODE_161903_length_329_cov_1.631387_1	ERR884060_H2_scaffolds.fasta	NODE_161903_length_329_cov_1.631387	?	NCBI; No hits;	unbinned	#N/A	Metagenomic	1|Mycoplasma_pneumoniae_M129|B|40.0|4|0	CDS	2	328	16.7	+	0	ID=161903_1;partial=11;start_type=Edge;rbs_motif=None;rbs_spacer=None;gc_cont=0.462;conf=97.88;score=16.67;cscore=15.06;sscore=1.61;rscore=0.00;uscore=0.00;tscore=1.61;	AATGGACAGATTACTGTGTGTGTGTGTGTGTGTGTGTGTGTGTGTGTGTGTGCATGCGGCATCATGTGGGTGGGTGAGTGGGTGATACATGTATATCAGGTAGGTACTGCTCAACTAGAATTCTCTCCCTTAGGGTATAGCATTGAATCCATTACCATCCAAGTGAACGAGAACGGGAGGCAGACCGGTGAAGCTTATGTAATATTCTCTTCAGCCGAGGAGGCGGAGCGCTCAATGGAGAAGCACAGAGATAGGATTGGTGCCAGGTGAGTTGCAACATACTTAAATGCTACATTCTATGATGAAGCTGTGATAGTCTATTACTTG	NGQITVCVCVCVCVCVCACGIMWVGEWVIHVYQVGTAQLEFSPLGYSIESITIQVNENGRQTGEAYVIFSSAEEAERSMEKHRDRIGARWVATYLNATFYDEAVIVYYL
sequence_1003114	0	sequence_311784	1003114	972848	K01189	GLA; alpha-galactosidase [EC:3.2.1.22]	PF16499.4	Melibiase_2	NODE_163169_length_327_cov_4.000000_1	ERR884060_H2_scaffolds.fasta	NODE_163169_length_327_cov_4.000000	?	NCBI; Not assigned;	unbinned	#N/A	Metagenomic	34|Prochlorococcus_marinus_MIT_9313|B|50.7|11|0	CDS	201	326	7.3	+	0	ID=163169_1;partial=01;start_type=ATG;rbs_motif=None;rbs_spacer=None;gc_cont=0.484;conf=84.29;score=7.31;cscore=5.12;sscore=2.19;rscore=0.00;uscore=-2.41;tscore=4.60;	ATGTCTTATTTACAGTTTGATGTTTGCTTACTGTCTACAGGTCGCATTCACCTGAATGACAAATGGTGGGAATATGCGGGACCAGGAGGCTGGAACGACCCTGACATGCTGGAGGTTGGGAACGGA	MSYLQFDVCLLSTGRIHLNDKWWEYAGPGGWNDPDMLEVGNG
sequence_100313	0	sequence_4173684	100313	99750	K01191	MAN2C1; alpha-mannosidase [EC:3.2.1.24]	PF07748.12	Glyco_hydro_38C	NODE_72397_length_344_cov_2.619377_1	ERR884057_M2_scaffolds.fasta	NODE_72397_length_344_cov_2.619377	G	NCBI; cellular organisms; Eukaryota; Opisthokonta; Metazoa; Eumetazoa; Bilateria; Deuterostomia; Chordata; Cephalochordata; Leptocardii; Amphioxiformes; Branchiostomidae; Branchiostoma;	unbinned	#N/A	Metagenomic	45|Treponema_pallidum_Nichols|B|52.8|11|1	CDS	3	344	22.9	-	0	ID=72397_1;partial=11;start_type=Edge;rbs_motif=None;rbs_spacer=None;gc_cont=0.509;conf=99.49;score=22.94;cscore=21.33;sscore=1.61;rscore=0.00;uscore=0.00;tscore=1.61;	AGTTTGAAGGACGGCAGTGTTGAAATTATGGTCCACCGGAGGTTACAGGTTCGTGCTGACTTTGGAGAGGCTCTGAATGAGACGGGCCAGTTTGGTGATGGCTTGATCATCCGAGGTCGTCACTGGGTGGTGTTTGACACTGTAGCGAACTCTTCTGAAACACATCGCTTACTGGGAGAACAGCTCCTTCTTCGACCAGTTTTGGCCTTTCACCGTGACAGGCGGAGCCCTTCTGACTACAATAAGAACTACAATGCAGTGTACACTGCCATCTCAAAGGCCCTTCCAGCCAACGTCCATCTCCTGACTCTTCAGTTCATCGACGTGAACACCATCCTCCTG	SLKDGSVEIMVHRRLQVRADFGEALNETGQFGDGLIIRGRHWVVFDTVANSSETHRLLGEQLLLRPVLAFHRDRRSPSDYNKNYNAVYTAISKALPANVHLLTLQFIDVNTILL
sequence_1003248	0	sequence_3717983	1003248	972977	K12827	SF3A3, SAP61, PRP9; splicing factor 3A subunit 3	PF16837.4	SF3A3	NODE_163319_length_327_cov_2.823529_1	ERR884060_H2_scaffolds.fasta	NODE_163319_length_327_cov_2.823529	?	NCBI; cellular organisms; Eukaryota; Opisthokonta; Metazoa; Eumetazoa; Bilateria;	unbinned	#N/A	Metagenomic	7|Archaeoglobus_fulgidus_DSM_4304|A|48.6|11|0	CDS	1	231	16.1	+	0	ID=163319_1;partial=10;start_type=Edge;rbs_motif=None;rbs_spacer=None;gc_cont=0.446;conf=97.56;score=16.05;cscore=12.83;sscore=3.22;rscore=0.00;uscore=0.00;tscore=3.22;	TATGTGACATACCTTCAGTTGTTTGACAAGCTTTTTGAGCATCCAAAGGAGCTTAAGAACAGTGACTACAGGAAGTACCTCACAAGTTTACTGGACTACCTCTATGACTACTTGGGGAGGGTAAAACCCTTGACTGATATGAATGAACTAGCACAGGGAATTAGGGAAGAGTTTGAGGATCGCTGGGCGAAAGGACAGTTTCCGGGATGGAGAGTAAGACCCTGCAATTAG	YVTYLQLFDKLFEHPKELKNSDYRKYLTSLLDYLYDYLGRVKPLTDMNELAQGIREEFEDRWAKGQFPGWRVRPCN*
sequence_1004188	1	sequence_1004188	1004188	973885	#N/A	#N/A	#N/A	#N/A	NODE_1641_length_2546_cov_2.747491_1	ERR884060_H2_scaffolds.fasta	NODE_1641_length_2546_cov_2.747491	?	NCBI; No hits;	unbinned	#N/A	Metagenomic	5|Anaplasma_marginale_Maries|B|49.8|11|1	CDS	112	2544	194.7	+	0	ID=1641_1;partial=01;start_type=ATG;rbs_motif=None;rbs_spacer=None;gc_cont=0.470;conf=99.99;score=194.71;cscore=197.84;sscore=-3.13;rscore=-2.78;uscore=-4.03;tscore=3.68;	ATGGGGGTGAGTGGATTTGTCCCTGACACCACCCCACCTAGGGTAATGTCATTTGACCTTCTCGACTTAGACAGTGGCATTGTCACGTTGGTTTTCTCAGAAACCATAGTCTCCATGCGTGTGTGGCTGCGAATCAGCATGTTTCATGAGACATTTGAAAATGCCACACATGAGTTCAAGCCCTTCCCGGCTGATGTCATCACAGGAGACGGTCCCATACTCACCTTGCAGCTGTCTGATGAAGCACTTGACACTCTGAAACTCAATACTGACCTTTGCACCCGAGCTAGCAACTGCTGGCTTAGACTGAACTATACCTTTGTGAAGGACGTGTCTGACAACTTTGTTACTCCAATTCTGGTAGGATCCATTGGACAGGAACAGACACCAATGAATGTA…	MGVSGFVPDTTPPRVMSFDLLDLDSGIVTLVFSETIVSMRVWLRISMFHETFENATHEFKPFPADVITGDGPILTLQLSDEALDTLKLNTDLCTRASNCWLRLNYTFVKDVSDNFVTPILVGSIGQEQTPMNVIPDTSSPILTGFAVDMNQGMMVFTFDEPVNELSFDPLSLVFQDGLVSSGVSFTPRYHGNFSRSADGLEIRWNMTQDDLNLLKATEFLFEIPENTYLTHSVDIVTDVSGNKAANRTDGVSALKVSTLIGDTVSPRLVSLSAFNLDNGSFTLLFDEPVNISAIMYDQIVFIHNYTIDTSPPKNLTLDATSFVLYENGTISNGTAYFDIGAYSTNCTVEELLSDARNAIILERLRIWNMTTNATVPDGNTLAQISNVSDAELYPVSLAP…
sequence_100435	1	sequence_100435	100435	99872	#N/A	#N/A	#N/A	#N/A	NODE_72502_length_344_cov_1.477509_1	ERR884057_M2_scaffolds.fasta	NODE_72502_length_344_cov_1.477509	S	NCBI; cellular organisms; Bacteria; PVC group; Planctomycetes; Planctomycetia; Planctomycetales; Planctomycetaceae; unclassified Planctomycetaceae; Planctomycetaceae bacterium TMED138;	unbinned	#N/A	Metagenomic	46|Tropheryma_whipplei_TW08_27|B|46.3|11|1	CDS	2	343	27.4	+	0	ID=72502_1;partial=11;start_type=Edge;rbs_motif=None;rbs_spacer=None;gc_cont=0.474;conf=99.82;score=27.44;cscore=25.83;sscore=1.61;rscore=0.00;uscore=0.00;tscore=1.61;	AGCGACGGTGCAATTGACGAATTTGAATCTATTTTCAAACGAGCGGAACGCACCCCGTATCAGTTTTCTGATCTCCCGCTTGGGTCGATTACTGTTGTAACGGATGGAGATCGACAGACTGCCGACACGCTGACTTTGGATCTCAAACGATTCTTTCCGTATATCGCCAATACTGCCCAATGGAATATTGTTACTGGTGATCAGTTTCGCAATGTAAACGATCTATTGCGAGTCTTGGATGGAAGTAAACCAGACTTGATAGTAACCTCGCGGTGCCTCGGTGAGTCTAGTCTGGTGCCACAGCATACGCTTGGTGTTTATGTTGACGTCATGACCCAGACG	SDGAIDEFESIFKRAERTPYQFSDLPLGSITVVTDGDRQTADTLTLDLKRFFPYIANTAQWNIVTGDQFRNVNDLLRVLDGSKPDLIVTSRCLGESSLVPQHTLGVYVDVMTQT
sequence_1004357	1	sequence_1004357	1004357	974048	#N/A	#N/A	#N/A	#N/A	NODE_164381_length_326_cov_2.457565_1	ERR884060_H2_scaffolds.fasta	NODE_164381_length_326_cov_2.457565	NA	NA	unbinned	#N/A	Metagenomic	8|Bacteroides_fragilis_NCTC_9343|B|43.2|11|0	CDS	3	257	19.5	-	0	ID=164381_1;partial=10;start_type=ATG;rbs_motif=TAA;rbs_spacer=7bp;gc_cont=0.482;conf=98.89;score=19.54;cscore=17.73;sscore=1.81;rscore=-0.20;uscore=-2.11;tscore=4.12;	ATGGCACAAGTTGAGGAGATTAAGCGCAACCCCAGCACAACTGAAGCTAGAGTAAAGGAGACCACGAAAGAAGTAGAAAAAGTTAATGCTGAATTTCGGTTGCTGCATTCCAGGTCACAGACTGCCCAGAACTCATTTAAGGCCATCACAGAGCAATTGACAGTCCTCAAATGGATTATCAAACAGCGCATGGAGAAGAAGCAAGATGGTGGAGCTTCTGGAGAAGCCTCAGCCAAGGGGCGATCCCCTGTGACG	MAQVEEIKRNPSTTEARVKETTKEVEKVNAEFRLLHSRSQTAQNSFKAITEQLTVLKWIIKQRMEKKQDGGASGEASAKGRSPVT
sequence_1004431	1	sequence_1004431	1004431	974121	#N/A	#N/A	#N/A	#N/A	NODE_164449_length_326_cov_2.202952_1	ERR884060_H2_scaffolds.fasta	NODE_164449_length_326_cov_2.202952	NA	NA	unbinned	#N/A	Metagenomic	45|Treponema_pallidum_Nichols|B|52.8|11|1	CDS	8	277	6.6	-	0	ID=164449_1;partial=00;start_type=GTG;rbs_motif=GGA/GAG/AGG;rbs_spacer=5-10bp;gc_cont=0.500;conf=82.05;score=6.61;cscore=5.95;sscore=0.66;rscore=0.91;uscore=1.45;tscore=-1.70;	GTGGTGTTATGTGAGTGTGTGTGTGTGTGTGTGTGTGAGTGCATGTATGTTTTTACCTGTAAGATACAGAGGAGTGAAGGTTTCCTTCCCCTCCTCTCTCCTTTCCCTTCCTCTCTCCCTCCTCAGCTTGCTTCGCAACTGTACTCCCAGGATGCCGAGGCACAGCAAACGGATACAGTCATTAATCAGCTTCGCCAGGTTGTGGCCACACTCCAGACCAGACTGTTTGAAGACTGTCTCTTATACACATCTCCGAGCCCACGAGACTAA	MVLCECVCVCVCECMYVFTCKIQRSEGFLPLLSPFPSSLPPQLASQLYSQDAEAQQTDTVINQLRQVVATLQTRLFEDCLLYTSPSPRD*
sequence_1004480	0	sequence_682623	1004480	974170	K05849	SLC8A, NCX; solute carrier family 8 (sodium/calcium exchanger)	PF03160.13	Calx-beta	NODE_1644_length_2542_cov_21.751910_1	ERR884060_H2_scaffolds.fasta	NODE_1644_length_2542_cov_21.751910	?	NCBI; Not assigned;	H2_maxbin_bins.tsv.004	d__Bacteria;p__Proteobacteria;c__Alphaproteobacteria;o__JABSOH01;f__;g__;s__	Metagenomic	36|Ralstonia_solanacearum_PSI07|B|66.1|11|1	CDS	3	2540	468.2	-	0	ID=1644_1;partial=11;start_type=Edge;rbs_motif=None;rbs_spacer=None;gc_cont=0.654;conf=99.99;score=468.16;cscore=466.55;sscore=1.61;rscore=0.00;uscore=0.00;tscore=1.61;	ACGGTGATTGAGCCGGAAGAGACCTTCGTGCTGACGCTCGGCAAGGTCGGCAGTGTCTACGACATCGGCACGCAGGGAACGGCGACCGTCACCGTCACGGATGATGATGTCGCCGGCGTGACCTTCAGCACGACCCCCGCGAGTCCGACTGTCGGCGTGCCGTTCACCGTCACGGCGACGATTGACAATATGGTGCAGAACGCCAACGCGCCGGACGCCGACACCGCCGTTGAAATCGGCTTCTACAACAACACCTCGGTCGGCGACTCCTACATCTACTTCCGGGACGGCGACAACGACGGCCTCATCGGCGACCCCTCCTCCGAACTCTCCACGGTCGCCGAATCCCTTGACGAGGACGGCAACAATGTGACTCACAGTTTCACCGTCAACACCGCG…	TVIEPEETFVLTLGKVGSVYDIGTQGTATVTVTDDDVAGVTFSTTPASPTVGVPFTVTATIDNMVQNANAPDADTAVEIGFYNNTSVGDSYIYFRDGDNDGLIGDPSSELSTVAESLDEDGNNVTHSFTVNTAQTLNLVYESNDHSDSGFDDSRQFPDQTATIVVAAAAALPTLDFSAATYAHTETDSDTTLTVTINSSAAISAGGTVNITYGATSDASDHPATATDDYTQTASVTLQTSGTTHTFTIPVKGDEIVEPDETFTITLSKPSGQTSYDIGGSRSSATVTITDDDTASLSIVSDPASLSVGDTYKLVGTLSADVDHVSSFAMVFTAADFSSFFDFTDSNNDGVISGTERTVTANDGGNPAADNVFTASAAGALSLAFALGSAGIDVTSGLSN…
sequence_1004480	0	sequence_682623	1004480	974170	K05849	SLC8A, NCX; solute carrier family 8 (sodium/calcium exchanger)	PF03160.13	Calx-beta	NODE_1644_length_2542_cov_21.751910_1	ERR884060_H2_scaffolds.fasta	NODE_1644_length_2542_cov_21.751910	?	NCBI; Not assigned;	H2_maxbin_bins.tsv.004	d__Bacteria;p__Proteobacteria;c__Alphaproteobacteria;o__JABSOH01;f__;g__;s__	Metagenomic	36|Ralstonia_solanacearum_PSI07|B|66.1|11|1	CDS	3	2540	468.2	-	0	ID=1644_1;partial=11;start_type=Edge;rbs_motif=None;rbs_spacer=None;gc_cont=0.654;conf=99.99;score=468.16;cscore=466.55;sscore=1.61;rscore=0.00;uscore=0.00;tscore=1.61;	ACGGTGATTGAGCCGGAAGAGACCTTCGTGCTGACGCTCGGCAAGGTCGGCAGTGTCTACGACATCGGCACGCAGGGAACGGCGACCGTCACCGTCACGGATGATGATGTCGCCGGCGTGACCTTCAGCACGACCCCCGCGAGTCCGACTGTCGGCGTGCCGTTCACCGTCACGGCGACGATTGACAATATGGTGCAGAACGCCAACGCGCCGGACGCCGACACCGCCGTTGAAATCGGCTTCTACAACAACACCTCGGTCGGCGACTCCTACATCTACTTCCGGGACGGCGACAACGACGGCCTCATCGGCGACCCCTCCTCCGAACTCTCCACGGTCGCCGAATCCCTTGACGAGGACGGCAACAATGTGACTCACAGTTTCACCGTCAACACCGCG…	TVIEPEETFVLTLGKVGSVYDIGTQGTATVTVTDDDVAGVTFSTTPASPTVGVPFTVTATIDNMVQNANAPDADTAVEIGFYNNTSVGDSYIYFRDGDNDGLIGDPSSELSTVAESLDEDGNNVTHSFTVNTAQTLNLVYESNDHSDSGFDDSRQFPDQTATIVVAAAAALPTLDFSAATYAHTETDSDTTLTVTINSSAAISAGGTVNITYGATSDASDHPATATDDYTQTASVTLQTSGTTHTFTIPVKGDEIVEPDETFTITLSKPSGQTSYDIGGSRSSATVTITDDDTASLSIVSDPASLSVGDTYKLVGTLSADVDHVSSFAMVFTAADFSSFFDFTDSNNDGVISGTERTVTANDGGNPAADNVFTASAAGALSLAFALGSAGIDVTSGLSN…
sequence_1004507	1	sequence_1004507	1004507	974197	K01288	KEX1; carboxypeptidase D [EC:3.4.16.6]	PF00450.21	Peptidase_S10	NODE_16452_length_930_cov_3.336000_1	ERR884060_H2_scaffolds.fasta	NODE_16452_length_930_cov_3.336000	?	NCBI; cellular organisms; Eukaryota; Viridiplantae; Streptophyta; Streptophytina; Embryophyta; Tracheophyta; Euphyllophyta; Spermatophyta; Magnoliopsida; Mesangiospermae; eudicotyledons; Gunneridae; Pentapetalae; rosids;	unbinned	#N/A	Metagenomic	28|Methanothermobacter_thermautotrophicus_Delta_H|B|49.5|11|1	CDS	605	823	13	+	0	ID=16452_1;partial=00;start_type=ATG;rbs_motif=GGAGG;rbs_spacer=5-10bp;gc_cont=0.479;conf=95.22;score=13.01;cscore=4.82;sscore=8.20;rscore=7.86;uscore=-1.67;tscore=2.01;	ATGCACTACCACTTAAAACTTCCTTCCACTGTACCCTCCCCACCAACCTTCTCCATTCCTGAAGTGGAGGCTCCAGCTGGTGTGGGGTTCTCTTACTCAAAGACAGCCAGTGACTACAGCACCAACGACAACAAGACAGCGGATGACAATTTTGTCTTCTTGCTGAACTGGTTCAAAGCCTACCCTGAATATGCCAAGAATGACTTCTACCTTAGGTAG	MHYHLKLPSTVPSPPTFSIPEVEAPAGVGFSYSKTASDYSTNDNKTADDNFVFLLNWFKAYPEYAKNDFYLR*
sequence_1004516	1	sequence_1004516	1004516	974206	K09562	HSPBP1; hsp70-interacting protein	#N/A	#N/A	NODE_16453_length_930_cov_3.309714_2	ERR884060_H2_scaffolds.fasta	NODE_16453_length_930_cov_3.309714	?	NCBI; No hits;	unbinned	#N/A	Metagenomic	6|Anaplasma_phagocytophilum_HZ|B|41.6|11|1	CDS	558	929	21.1	-	0	ID=16453_2;partial=01;start_type=Edge;rbs_motif=None;rbs_spacer=None;gc_cont=0.508;conf=99.22;score=21.07;cscore=17.85;sscore=3.22;rscore=0.00;uscore=0.00;tscore=3.22;	AGAGACAGACCTTATTCTGGTACTTATAAAGACTTCCCTTCTGATCTTCCCATCTATCTTACCTACTTACGTATTCAGCGACAGCAGTGGTTGAGGGAAGCCCTCGAAAGTGTTGCCTCTGCACCCAGTGAGACTGACCTCCTCAAAGCGGCTCTGGCTGTGCTACAGGCGCATGCGCCGTCTAAGGAGTCCTCGGGCGCTGCGTCTCAGACGGACGAAGTGAAGACAGCGGTGATGACTGCTTTCGAAGATGTCCAGTACTTCATTGAGGACCTGGACCATGCCAACGGTCAGGGACTATACTCCATTCTTCGGGCTGATAGTGTATGCATAATGTTATGTAGTTTTCCACGTCATCATGGGCCGGCGTAA	RDRPYSGTYKDFPSDLPIYLTYLRIQRQQWLREALESVASAPSETDLLKAALAVLQAHAPSKESSGAASQTDEVKTAVMTAFEDVQYFIEDLDHANGQGLYSILRADSVCIMLCSFPRHHGPA*
sequence_1004876	1	sequence_1004876	1004876	974563	K00024	mdh; malate dehydrogenase [EC:1.1.1.37]	PF02866.17	Ldh_1_C	NODE_164898_length_326_cov_0.996310_1	ERR884060_H2_scaffolds.fasta	NODE_164898_length_326_cov_0.996310	D	NCBI; cellular organisms; Bacteria;	unbinned	#N/A	Metagenomic	17|Desulfotomaculum_acetoxidans_DSM_771|B|41.5|11|1	CDS	1	324	27.2	-	0	ID=164898_1;partial=11;start_type=Edge;rbs_motif=None;rbs_spacer=None;gc_cont=0.441;conf=99.81;score=27.21;cscore=25.60;sscore=1.61;rscore=0.00;uscore=0.00;tscore=1.61;	GCCACTCAATATCCTAATTTTTATGAAGGATTGGTTGACGGTAAACCTCTTTTGGAAGTTTGTGATGAGAACTGGCTAAAAGGAGACTTTATTACTACGGTACAAAAAAGAGGAGCGGCCATTATTCAAGCTAGAGGAGCTTCATCGGCCGCCTCGGCTGCCAACGCGGTAGTAGATACCGTTAGAAATTTAACTACTCCAACCAAAGAAAATGAATATTTTTCCGTTGCCGTTACTTCAGACGGCTCCTACGGTGTCCCAGCCGGACTTATCTTTAGCTATCCAGTAAGAAGTGATGGGGAAAACTGGAGCATTGTACAAGAC	ATQYPNFYEGLVDGKPLLEVCDENWLKGDFITTVQKRGAAIIQARGASSAASAANAVVDTVRNLTTPTKENEYFSVAVTSDGSYGVPAGLIFSYPVRSDGENWSIVQD
sequence_1005004	1	sequence_1005004	1005004	974674	K00130	betB, gbsA; betaine-aldehyde dehydrogenase [EC:1.2.1.8]	PF00171.21	Aldedh	NODE_165003_length_325_cov_4.833333_1	ERR884060_H2_scaffolds.fasta	NODE_165003_length_325_cov_4.833333	?	NCBI; No hits;	unbinned	#N/A	Metagenomic	5|Anaplasma_marginale_Maries|B|49.8|11|1	CDS	1	324	20.8	+	0	ID=165003_1;partial=11;start_type=Edge;rbs_motif=None;rbs_spacer=None;gc_cont=0.534;conf=99.17;score=20.81;cscore=19.20;sscore=1.61;rscore=0.00;uscore=0.00;tscore=1.61;	ACACTAGATCGCTCGTCGGCAGCGTCAGATGTGTATAAGAGACAGGCAGTGCACATTAGAAAGCTGTCCACACTGCTGTCGAACCAGGTGTTCAGGACCAAGGCCTACATAGGTGGAAAATGGGTGGATGCCACTAGTGGACGGAATTTCCCTGTGTGGAACCCTTCCAACAAGCAACTCGTTGCGGAGGCTCCCGAAATGGATCAGGAAGACGCCAAAATGGCAGTAGAGGCCGCCGCCAATGCACAGAGTTCATGGCGGTCCATGACCGCTAAGGTACTGTCTCTTATACACATCTCCGAGCCCACGAGACTAAGGCGAATC	TLDRSSAASDVYKRQAVHIRKLSTLLSNQVFRTKAYIGGKWVDATSGRNFPVWNPSNKQLVAEAPEMDQEDAKMAVEAAANAQSSWRSMTAKVLSLIHISEPTRLRRI
sequence_1005074	1	sequence_1005074	1005074	974744	#N/A	#N/A	#N/A	#N/A	NODE_16507_length_929_cov_2.830664_1	ERR884060_H2_scaffolds.fasta	NODE_16507_length_929_cov_2.830664	NA	NA	unbinned	#N/A	Metagenomic	48|Xylella_fastidiosa_Temecula1|B|51.8|11|1	CDS	174	791	17.6	-	0	ID=16507_1;partial=00;start_type=ATG;rbs_motif=GGA/GAG/AGG;rbs_spacer=5-10bp;gc_cont=0.570;conf=98.27;score=17.58;cscore=8.56;sscore=9.02;rscore=2.00;uscore=2.25;tscore=4.77;	ATGCCCATTCACTCCCCTCTCTCTTTTGCTCCCCCCCTGTACTCTCCACCCTCTCAGTCATCTACCAGTCCCCTGATTCAAAGGAAGGTCGGCTCATCCTCCTCCTCAACTGCATCCAGTAGAACACCTTCCGCGCGACCTATGCTGAGGAAGGGAAGTGGAGACGTTGACATTTGCTCCACACCTGCCAGTCCAATGCTGCGGAGGAGCTCCGACTACATTGGCTCCTCTCCAGACGTGCGTGCCAAGACGCCAGGCCGCACTGGCATACCAACACCCCAGCGCTTCCTTCGGACAGGTGGCACACCACAAAGCGGCAGAGGCGGACCCACCACTCCATCCAGTGCCGCCCGTCGCATGCAAAGAGCCAAGTCCACCGACCCCTTAGCCTCATACTCC…	MPIHSPLSFAPPLYSPPSQSSTSPLIQRKVGSSSSSTASSRTPSARPMLRKGSGDVDICSTPASPMLRRSSDYIGSSPDVRAKTPGRTGIPTPQRFLRTGGTPQSGRGGPTTPSSAARRMQRAKSTDPLASYSTYRPSSAKSDYVPGYYMNGQDSLMSKYAMGRLTQLNYGDEECECRVPTRACKLANSGSSTPPSSSSSSLLQM*
sequence_1005174	1	sequence_1005174	1005174	974844	K01104	E3.1.3.48; protein-tyrosine phosphatase [EC:3.1.3.48]	PF00102.26	Y_phosphatase	NODE_165180_length_325_cov_2.796296_1	ERR884060_H2_scaffolds.fasta	NODE_165180_length_325_cov_2.796296	?	NCBI; No hits;	unbinned	#N/A	Metagenomic	15|Chlorobium_phaeobacteroides_BS1|B|48.9|11|0	CDS	1	324	19.3	+	0	ID=165180_1;partial=11;start_type=Edge;rbs_motif=None;rbs_spacer=None;gc_cont=0.528;conf=98.83;score=19.28;cscore=17.67;sscore=1.61;rscore=0.00;uscore=0.00;tscore=1.61;	ATTCGCCTTAGTCTCGTGGGCTCGGAGATGTGTATAAGAGACAGTCCCCGTCCAGTCTATCACTTCCACTTCAAGGCGTGGCCGGACCATGGGGTGCCGCAGGACACACTGCAGGTTCTCAGTTTCCTTGGCGACGTGAACAGGAAACAGAGGGAATTGGAGGAAAGTGGAAGTGACCCAGGACCAATTGTGGTCCACTGTAGTGCGGGAATCGGTCGTACTGGGACCTTTATCGTGATCGACTTCCTTCTTAACAAGATTGACAAACAGGGTGTGTGTGTGTGTGTGTGTGCTGTCTCTTATACACATCTGACGCTGCCGACG	IRLSLVGSEMCIRDSPRPVYHFHFKAWPDHGVPQDTLQVLSFLGDVNRKQRELEESGSDPGPIVVHCSAGIGRTGTFIVIDFLLNKIDKQGVCVCVCAVSYTHLTLPT
sequence_1005396	1	sequence_1005396	1005396	975059	K04649	HIP2, UBC1; ubiquitin-conjugating enzyme (huntingtin interacting protein 2) [EC:2.3.2.23]	PF00179.25	UQ_con	NODE_165413_length_325_cov_2.037037_1	ERR884060_H2_scaffolds.fasta	NODE_165413_length_325_cov_2.037037	?	NCBI; No hits;	unbinned	#N/A	Metagenomic	28|Methanothermobacter_thermautotrophicus_Delta_H|B|49.5|11|1	CDS	3	275	5.9	+	0	ID=165413_1;partial=10;start_type=Edge;rbs_motif=None;rbs_spacer=None;gc_cont=0.538;conf=79.49;score=5.89;cscore=2.67;sscore=3.22;rscore=0.00;uscore=0.00;tscore=3.22;	CACACACACACACACACACACACACACGTTGTTGGACCGCTATACTGGCACAGTTGCCTCTGTTCGCTCGTCCCTCCAGACAAATGGAGCCCAGCTCTACAGATCAGGACAGTTCTCCTCTCCATCCAAGCCCTTCTGAGTGCCCCCAACCCGGACGACCCACTGGCCAATGACGTTGCAGATCTGTGGAAAAAGGATGAAGCCAAAGCAATCGACATTGGTGAGCAGTGCCTTCTCTCTAGTGTGTCACACACAGCACCACATGCCTTGTAG	HTHTHTHTHVVGPLYWHSCLCSLVPPDKWSPALQIRTVLLSIQALLSAPNPDDPLANDVADLWKKDEAKAIDIGEQCLLSSVSHTAPHAL*
sequence_1005500	1	sequence_1005500	1005500	975162	#N/A	#N/A	#N/A	#N/A	NODE_165521_length_325_cov_1.718519_1	ERR884060_H2_scaffolds.fasta	NODE_165521_length_325_cov_1.718519	NA	NA	unbinned	#N/A	Metagenomic	3|Aeropyrum_pernix_K1|A|56.3|11|0	CDS	49	315	25.6	-	0	ID=165521_1;partial=00;start_type=TTG;rbs_motif=GGTG;rbs_spacer=6bp;gc_cont=0.599;conf=99.72;score=25.56;cscore=12.07;sscore=13.49;rscore=9.88;uscore=0.46;tscore=3.15;	TTGGAGCGTCCGGCCGGCGGGTTCATGACAGAGGCTGAGAAGATGTCAGTTTGTGAGGAGCCCAAACGAAGCGACAAGGTGGGATGCATCATTTCCCTCCTCCGGGGGAAGGGGGACCGGGATTTTGACATCTTTCTCAAACTGCTGAGGGAGAGTGGCAATGAGGTGTGGGCGGAGCAGCTGGAGGAGAAGGCGTGGCAGTTCAGGGGGGAGGCACATGGAGGTGGGTGGAGCAGGGCAGTGGGTGGGGTTGGGTGCAGTGGCTGA	MERPAGGFMTEAEKMSVCEEPKRSDKVGCIISLLRGKGDRDFDIFLKLLRESGNEVWAEQLEEKAWQFRGEAHGGGWSRAVGGVGCSG*
sequence_1005541	1	sequence_1005541	1005541	975203	K03038	PSMD7, RPN8; 26S proteasome regulatory subunit N8	PF01398.20	JAB	NODE_16555_length_928_cov_3.391753_2	ERR884060_H2_scaffolds.fasta	NODE_16555_length_928_cov_3.391753	?	NCBI; No hits;	unbinned	#N/A	Metagenomic	35|Pyrobaculum_aerophilum_IM2|A|51.4|11|0	CDS	463	750	15.9	+	0	ID=16555_2;partial=00;start_type=ATG;rbs_motif=TTT;rbs_spacer=4bp;gc_cont=0.538;conf=97.50;score=15.94;cscore=3.17;sscore=12.78;rscore=2.90;uscore=5.64;tscore=4.24;	ATGGGAACCGAGTTGCTGCATGTACAAATTTACCGCTGCCGTCACGGTCTCGCCATGCCTTTGGTCGCCCCGAGCAAGGTGGTTGTGCATCCCATCGTCCTGCTGAGCGTGGTTGACCACTTTAACAGAATTCAGAAGATCAGCAACCAGAGACGAGTGGTTGGTGTCCTCCTGGGCTCCTGGCACAAGGGAACGGTCGATGTGGCAACCAGTTTTGCAGGTGCTCCATACATAAACCCTCACAGCGAACTGACGCTTATGGGACCCTTTAATGTGTGGCTGTGTTAG	MGTELLHVQIYRCRHGLAMPLVAPSKVVVHPIVLLSVVDHFNRIQKISNQRRVVGVLLGSWHKGTVDVATSFAGAPYINPHSELTLMGPFNVWLC*
sequence_100555	0	sequence_2252058	100555	99991	K01206	FUCA; alpha-L-fucosidase [EC:3.2.1.51]	PF01120.16	Alpha_L_fucos	NODE_72615_length_344_cov_1.352941_1	ERR884057_M2_scaffolds.fasta	NODE_72615_length_344_cov_1.352941	?	NCBI; cellular organisms; Eukaryota; Opisthokonta; Metazoa; Eumetazoa;	unbinned	#N/A	Metagenomic	42|Synechococcus_CC9605|B|59.2|11|0	CDS	2	343	31.5	-	0	ID=72615_1;partial=11;start_type=Edge;rbs_motif=None;rbs_spacer=None;gc_cont=0.564;conf=99.93;score=31.50;cscore=29.89;sscore=1.61;rscore=0.00;uscore=0.00;tscore=1.61;	CCCCAGCGAGACCTGGTGGGGGAGCTGGCAAGCGCCATTCGGAACCGCACAAGTGTCCACTTTGGCCTGTACTTCTCTCAGTTTGAGTGGTTCAATGACTGGTACCTCGCTGACAAGGCCGCCAAGTTTGCCACTCAAGTGTACCCCGCTATGGTCAGCCTGCCTCAGATGTACGAACTGGTAAACATGTACCAACCGGAGATCGTCTGGTCGGATGGCGACTGGGAGGCTCCCGACACGTACTGGAACTCCACTGAGTTCCTTGCGTGGCTGTACAATGAGAGTCCAGTGAAGGACACTGTTGTTGTGAACGACCGATGGGGGTCAGGGTGCACCTGTAAG	PQRDLVGELASAIRNRTSVHFGLYFSQFEWFNDWYLADKAAKFATQVYPAMVSLPQMYELVNMYQPEIVWSDGDWEAPDTYWNSTEFLAWLYNESPVKDTVVVNDRWGSGCTCK
sequence_100555	0	sequence_2252058	100555	99991	K01206	FUCA; alpha-L-fucosidase [EC:3.2.1.51]	PF01120.16	Alpha_L_fucos	NODE_72615_length_344_cov_1.352941_1	ERR884057_M2_scaffolds.fasta	NODE_72615_length_344_cov_1.352941	?	NCBI; cellular organisms; Eukaryota; Opisthokonta; Metazoa; Eumetazoa;	unbinned	#N/A	Metagenomic	42|Synechococcus_CC9605|B|59.2|11|0	CDS	2	343	31.5	-	0	ID=72615_1;partial=11;start_type=Edge;rbs_motif=None;rbs_spacer=None;gc_cont=0.564;conf=99.93;score=31.50;cscore=29.89;sscore=1.61;rscore=0.00;uscore=0.00;tscore=1.61;	CCCCAGCGAGACCTGGTGGGGGAGCTGGCAAGCGCCATTCGGAACCGCACAAGTGTCCACTTTGGCCTGTACTTCTCTCAGTTTGAGTGGTTCAATGACTGGTACCTCGCTGACAAGGCCGCCAAGTTTGCCACTCAAGTGTACCCCGCTATGGTCAGCCTGCCTCAGATGTACGAACTGGTAAACATGTACCAACCGGAGATCGTCTGGTCGGATGGCGACTGGGAGGCTCCCGACACGTACTGGAACTCCACTGAGTTCCTTGCGTGGCTGTACAATGAGAGTCCAGTGAAGGACACTGTTGTTGTGAACGACCGATGGGGGTCAGGGTGCACCTGTAAG	PQRDLVGELASAIRNRTSVHFGLYFSQFEWFNDWYLADKAAKFATQVYPAMVSLPQMYELVNMYQPEIVWSDGDWEAPDTYWNSTEFLAWLYNESPVKDTVVVNDRWGSGCTCK
sequence_1006088	1	sequence_1006088	1006088	975737	#N/A	#N/A	PF07002.15	Copine	NODE_166117_length_324_cov_2.412639_2	ERR884060_H2_scaffolds.fasta	NODE_166117_length_324_cov_2.412639	?	NCBI; No hits;	unbinned	#N/A	Metagenomic	34|Prochlorococcus_marinus_MIT_9313|B|50.7|11|0	CDS	60	293	3.3	-	0	ID=166117_2;partial=00;start_type=GTG;rbs_motif=None;rbs_spacer=None;gc_cont=0.496;conf=68.34;score=3.35;cscore=7.30;sscore=-3.95;rscore=0.00;uscore=-0.14;tscore=-3.82;	GTGTTGGATGCCTACAGATATGCCCTGACCAATGTGAAGTTGTGGGGACCAACCAACGCAGCCCCCATCATCAGTCATGTGTCGAGGTTTGCAGAGCAGGCTGACAAGAACCCTGAAGCACAGGTGAGCAGTGAGACTGCACTATATTCTGCTAACTGGACTATGCAGTGGACAAGCCTCTTCTTGTGTGGTGCTCTTTCTCTAGAACTACTTCATCTTGCTCATGTTGACTGA	MLDAYRYALTNVKLWGPTNAAPIISHVSRFAEQADKNPEAQVSSETALYSANWTMQWTSLFLCGALSLELLHLAHVD*
sequence_1006127	1	sequence_1006127	1006127	975776	K01116	PLCG1; phosphatidylinositol phospholipase C, gamma-1 [EC:3.1.4.11]	PF00017.23	SH2	NODE_16615_length_927_cov_2.620413_1	ERR884060_H2_scaffolds.fasta	NODE_16615_length_927_cov_2.620413	?	NCBI; cellular organisms; Eukaryota; Opisthokonta; Metazoa; Eumetazoa;	unbinned	#N/A	Metagenomic	5|Anaplasma_marginale_Maries|B|49.8|11|1	CDS	1	843	60.5	-	0	ID=16615_1;partial=10;start_type=ATG;rbs_motif=GGA/GAG/AGG;rbs_spacer=5-10bp;gc_cont=0.524;conf=100.00;score=60.46;cscore=56.60;sscore=3.85;rscore=2.22;uscore=-2.04;tscore=3.68;	ATGACCTACAGAGCCAAATATGAGTTTCGCCCTCGCGATAACGAAGAACTGGAACTGCGGAAAAACGAGACGGTCACCGTGGTGAGCAGAGAAGACGACGATTGGTGGAGAGTGCGAAATCAGTCAGGCGGAGTCGGTTTGGTACCGCGAGATTATCTGCAGGAGGTCATGTACTGCGAACCGCCTTCCCTGCTAGCATCCAGGGGCGACTTTGTGCGAACTGTGGCCAAGTATGCTTACAGTGCCAGTCGAGACGACGAACTGACACTGCGGAAAGGTGACAATGTAGAAATTTTGGAGAAGGAAGGTGACGGGTGGTGGAGGGGAAGGGTAGGCGGGCGGGAAGGCTGGTTTCCCGCCAACTACGTGGAGGAGGTTAGTGGTGCAGGCGAGCCTTCT…	MTYRAKYEFRPRDNEELELRKNETVTVVSREDDDWWRVRNQSGGVGLVPRDYLQEVMYCEPPSLLASRGDFVRTVAKYAYSASRDDELTLRKGDNVEILEKEGDGWWRGRVGGREGWFPANYVEEVSGAGEPSPPPPPSDRPVIHRVIAMYSFNSGNSEELQFRKGDIMEIIDQPADDPDWWEARHQGETTSGLIPRNYVDIIEEPSNADGQQGNGTKNEDSMRYPFCDEVWYHGKISRGHAENVLLHRAQNGQFLVRASETKVSLCVCVCVCVCVCVCVC
sequence_1006127	1	sequence_1006127	1006127	975776	K01116	PLCG1; phosphatidylinositol phospholipase C, gamma-1 [EC:3.1.4.11]	PF00017.23	SH2	NODE_16615_length_927_cov_2.620413_1	ERR884060_H2_scaffolds.fasta	NODE_16615_length_927_cov_2.620413	?	NCBI; cellular organisms; Eukaryota; Opisthokonta; Metazoa; Eumetazoa;	unbinned	#N/A	Metagenomic	5|Anaplasma_marginale_Maries|B|49.8|11|1	CDS	1	843	60.5	-	0	ID=16615_1;partial=10;start_type=ATG;rbs_motif=GGA/GAG/AGG;rbs_spacer=5-10bp;gc_cont=0.524;conf=100.00;score=60.46;cscore=56.60;sscore=3.85;rscore=2.22;uscore=-2.04;tscore=3.68;	ATGACCTACAGAGCCAAATATGAGTTTCGCCCTCGCGATAACGAAGAACTGGAACTGCGGAAAAACGAGACGGTCACCGTGGTGAGCAGAGAAGACGACGATTGGTGGAGAGTGCGAAATCAGTCAGGCGGAGTCGGTTTGGTACCGCGAGATTATCTGCAGGAGGTCATGTACTGCGAACCGCCTTCCCTGCTAGCATCCAGGGGCGACTTTGTGCGAACTGTGGCCAAGTATGCTTACAGTGCCAGTCGAGACGACGAACTGACACTGCGGAAAGGTGACAATGTAGAAATTTTGGAGAAGGAAGGTGACGGGTGGTGGAGGGGAAGGGTAGGCGGGCGGGAAGGCTGGTTTCCCGCCAACTACGTGGAGGAGGTTAGTGGTGCAGGCGAGCCTTCT…	MTYRAKYEFRPRDNEELELRKNETVTVVSREDDDWWRVRNQSGGVGLVPRDYLQEVMYCEPPSLLASRGDFVRTVAKYAYSASRDDELTLRKGDNVEILEKEGDGWWRGRVGGREGWFPANYVEEVSGAGEPSPPPPPSDRPVIHRVIAMYSFNSGNSEELQFRKGDIMEIIDQPADDPDWWEARHQGETTSGLIPRNYVDIIEEPSNADGQQGNGTKNEDSMRYPFCDEVWYHGKISRGHAENVLLHRAQNGQFLVRASETKVSLCVCVCVCVCVCVCVC
sequence_1006270	0	sequence_4252077	1006270	975916	#N/A	#N/A	#N/A	#N/A	NODE_166307_length_324_cov_1.892193_1	ERR884060_H2_scaffolds.fasta	NODE_166307_length_324_cov_1.892193	NA	NA	unbinned	#N/A	Metagenomic	6|Anaplasma_phagocytophilum_HZ|B|41.6|11|1	CDS	1	132	4.2	+	0	ID=166307_1;partial=10;start_type=Edge;rbs_motif=None;rbs_spacer=None;gc_cont=0.462;conf=72.46;score=4.21;cscore=0.99;sscore=3.22;rscore=0.00;uscore=3.22;tscore=0.00;	GTGACACAGCTGAGAAGGGAGCCAGACAGCTTTGGTTTTTCTCCTTGGTCTGAAATGGTATTCTCTGGTGCAGTGCCTTGTGAGTGTGTCACAGCAGATGCTTGTAGTTTGTTGAATTATCTGTCCAGGTAA	VTQLRREPDSFGFSPWSEMVFSGAVPCECVTADACSLLNYLSR*
sequence_1006691	0	sequence_3453478	1006691	976335	K04437	FLNA; filamin	PF00307.30	CH	NODE_166718_length_323_cov_7.988806_1	ERR884060_H2_scaffolds.fasta	NODE_166718_length_323_cov_7.988806	S	NCBI; cellular organisms; Eukaryota; Opisthokonta; Metazoa; Porifera; Demospongiae; Heteroscleromorpha; Haplosclerida; Niphatidae; Amphimedon; Amphimedon queenslandica;	unbinned	#N/A	Metagenomic	7|Archaeoglobus_fulgidus_DSM_4304|A|48.6|11|0	CDS	3	323	32.3	-	0	ID=166718_1;partial=11;start_type=Edge;rbs_motif=None;rbs_spacer=None;gc_cont=0.533;conf=99.94;score=32.31;cscore=30.70;sscore=1.61;rscore=0.00;uscore=0.00;tscore=1.61;	TGGACCCTGATCTGCCACTATCAGCTGAGGAGCACTGGAAAGGGTATTCCCGTCAAGACAGCCATGTTAATGTGCATTGGAGGAGAGATCCCTGACTACAAGGTGACTAACTTCAACAAGGACTGGAATGATGGGAGGGCGCTCTGTGGGGTTGTTGATGGCATCAAGCCAGGCCTTTGCCCAAACCACAGGCAGCTGGATCCGAAGAATGGCCTCAACAACTGCCGACTGGGGATGGACCTTGCAGACATGCACTTTGGAGTTCCACAGATCCTTGCCCCAGAAGATCTCAACAACCCCGCAATCGACGAGCTCTCTGTG	WTLICHYQLRSTGKGIPVKTAMLMCIGGEIPDYKVTNFNKDWNDGRALCGVVDGIKPGLCPNHRQLDPKNGLNNCRLGMDLADMHFGVPQILAPEDLNNPAIDELSV
sequence_1006705	1	sequence_1006705	1006705	976349	K02111	ATPF1A, atpA; F-type H+-transporting ATPase subunit alpha [EC:3.6.3.14]	#N/A	#N/A	NODE_166732_length_323_cov_5.805970_1	ERR884060_H2_scaffolds.fasta	NODE_166732_length_323_cov_5.805970	?	NCBI; No hits;	unbinned	#N/A	Metagenomic	45|Treponema_pallidum_Nichols|B|52.8|11|1	CDS	2	247	20.9	+	0	ID=166732_1;partial=10;start_type=Edge;rbs_motif=None;rbs_spacer=None;gc_cont=0.545;conf=99.19;score=20.93;cscore=17.71;sscore=3.22;rscore=0.00;uscore=0.00;tscore=3.22;	TGTGTGTGCGTGCGTGTGTGTGTGCGTGTGTGTGTGTGTGTGTGTGTGTGTGTGCGTGTGTGTGTAGGTGACAACACTGTGCGGACCATCGCTATGGATGGGACGGAGGGTCTGGTCAGAGGCAATGAGTGTCTAGACATGGCGTCCCCCATTGAGATTCCTGTAGGGCCAAAGACACTTGGTCGCATCATCAATGTGATCGGAGAGCCCATTGATGAGAGGGGTCCAGTTGGTTCGGAGACGTAA	CVCVRVCVRVCVCVCVCVRVCVGDNTVRTIAMDGTEGLVRGNECLDMASPIEIPVGPKTLGRIINVIGEPIDERGPVGSET*
sequence_1006705	1	sequence_1006705	1006705	976349	K02111	ATPF1A, atpA; F-type H+-transporting ATPase subunit alpha [EC:3.6.3.14]	#N/A	#N/A	NODE_166732_length_323_cov_5.805970_1	ERR884060_H2_scaffolds.fasta	NODE_166732_length_323_cov_5.805970	?	NCBI; No hits;	unbinned	#N/A	Metagenomic	45|Treponema_pallidum_Nichols|B|52.8|11|1	CDS	2	247	20.9	+	0	ID=166732_1;partial=10;start_type=Edge;rbs_motif=None;rbs_spacer=None;gc_cont=0.545;conf=99.19;score=20.93;cscore=17.71;sscore=3.22;rscore=0.00;uscore=0.00;tscore=3.22;	TGTGTGTGCGTGCGTGTGTGTGTGCGTGTGTGTGTGTGTGTGTGTGTGTGTGTGCGTGTGTGTGTAGGTGACAACACTGTGCGGACCATCGCTATGGATGGGACGGAGGGTCTGGTCAGAGGCAATGAGTGTCTAGACATGGCGTCCCCCATTGAGATTCCTGTAGGGCCAAAGACACTTGGTCGCATCATCAATGTGATCGGAGAGCCCATTGATGAGAGGGGTCCAGTTGGTTCGGAGACGTAA	CVCVRVCVRVCVCVCVCVRVCVGDNTVRTIAMDGTEGLVRGNECLDMASPIEIPVGPKTLGRIINVIGEPIDERGPVGSET*
sequence_1006734	0	sequence_3386389	1006734	976377	#N/A	#N/A	#N/A	#N/A	NODE_16675_length_926_cov_2.838117_2	ERR884060_H2_scaffolds.fasta	NODE_16675_length_926_cov_2.838117	NA	NA	unbinned	#N/A	Metagenomic	46|Tropheryma_whipplei_TW08_27|B|46.3|11|1	CDS	750	926	9.4	+	0	ID=16675_2;partial=01;start_type=ATG;rbs_motif=GGA/GAG/AGG;rbs_spacer=5-10bp;gc_cont=0.520;conf=89.77;score=9.45;cscore=7.24;sscore=2.21;rscore=3.55;uscore=-3.47;tscore=2.13;	ATGGCAATGAGGCAACAGTCACATGATAATAGGTTGGACACGCCCCCGGGACATCCTCCTCGTGGTAGAAAGATGGCGGACGAAGAAGAGCGACGCATTGCGCGATTGGAGCAGAGAGCCGTGGAGGCAGAAGATTCCATTAGGCTGATGAAGAATTTCATTGAACTACTCAGCCAG	MAMRQQSHDNRLDTPPGHPPRGRKMADEEERRIARLEQRAVEAEDSIRLMKNFIELLSQ
sequence_1006734	0	sequence_3386389	1006734	976377	#N/A	#N/A	#N/A	#N/A	NODE_16675_length_926_cov_2.838117_2	ERR884060_H2_scaffolds.fasta	NODE_16675_length_926_cov_2.838117	NA	NA	unbinned	#N/A	Metagenomic	46|Tropheryma_whipplei_TW08_27|B|46.3|11|1	CDS	750	926	9.4	+	0	ID=16675_2;partial=01;start_type=ATG;rbs_motif=GGA/GAG/AGG;rbs_spacer=5-10bp;gc_cont=0.520;conf=89.77;score=9.45;cscore=7.24;sscore=2.21;rscore=3.55;uscore=-3.47;tscore=2.13;	ATGGCAATGAGGCAACAGTCACATGATAATAGGTTGGACACGCCCCCGGGACATCCTCCTCGTGGTAGAAAGATGGCGGACGAAGAAGAGCGACGCATTGCGCGATTGGAGCAGAGAGCCGTGGAGGCAGAAGATTCCATTAGGCTGATGAAGAATTTCATTGAACTACTCAGCCAG	MAMRQQSHDNRLDTPPGHPPRGRKMADEEERRIARLEQRAVEAEDSIRLMKNFIELLSQ
sequence_1006793	1	sequence_1006793	1006793	976436	#N/A	#N/A	#N/A	#N/A	NODE_166836_length_323_cov_3.514925_1	ERR884060_H2_scaffolds.fasta	NODE_166836_length_323_cov_3.514925	NA	NA	unbinned	#N/A	Metagenomic	5|Anaplasma_marginale_Maries|B|49.8|11|1	CDS	166	321	0.8	+	0	ID=166836_1;partial=01;start_type=GTG;rbs_motif=None;rbs_spacer=None;gc_cont=0.500;conf=54.44;score=0.77;cscore=5.00;sscore=-4.23;rscore=-2.78;uscore=0.39;tscore=-1.85;	GTGGTTGTTGTGTGTACACAGGACTATCAAGCAAAGGCCAACTTCCTCGACCCTCTACGTCAAGTGGTGCAGAAGGACATCAAGGAGATTGATGTGAGTGAACGGTGTGTGTGTGTGTGTGTGTGCTGTCTCTTATACACATCTCCGAGCCCACGA	MVVVCTQDYQAKANFLDPLRQVVQKDIKEIDVSERCVCVCVCCLLYTSPSPR
sequence_1006844	1	sequence_1006844	1006844	976487	#N/A	#N/A	#N/A	#N/A	NODE_166896_length_323_cov_3.111940_1	ERR884060_H2_scaffolds.fasta	NODE_166896_length_323_cov_3.111940	NA	NA	unbinned	#N/A	Metagenomic	21|Haloquadratum_walsbyi_DSM_16790|A|47.9|11|0	CDS	1	321	7.9	-	0	ID=166896_1;partial=11;start_type=Edge;rbs_motif=None;rbs_spacer=None;gc_cont=0.545;conf=85.88;score=7.85;cscore=6.24;sscore=1.61;rscore=0.00;uscore=0.00;tscore=1.61;	CCATATTTGGCAACCAGTGAGTGTGTGACGTCACAAACCGAGCATAAATCACCAGACGTTGCGGGAAGCCGACCACTCACTCTCTTGCTCCTTCCTCGATCGATTGCAGAAGCTGTTCCTCCTCTCCACTGGGACGTGATGGCCGACAGACCAAAGGGATACGGGTTCTCTGCTGAAGCTATGGAGAAAGTAAGGCGATTGCGATTGGTTGATCCGTGGATAGAGACGGCTGGTGTTTGCCGTCCTGCACTGTGGCTGGAGAGGTGGAGAGTGTGTGTGCGCATACCTGTCTCTTATACACATCTCCGCGCCCACGAGACT	PYLATSECVTSQTEHKSPDVAGSRPLTLLLLPRSIAEAVPPLHWDVMADRPKGYGFSAEAMEKVRRLRLVDPWIETAGVCRPALWLERWRVCVRIPVSYTHLRAHET
sequence_1006847	1	sequence_1006847	1006847	976490	#N/A	#N/A	#N/A	#N/A	NODE_1668_length_2515_cov_194.803252_1	ERR884060_H2_scaffolds.fasta	NODE_1668_length_2515_cov_194.803252	S	NCBI; cellular organisms; Archaea; TACK group; Thaumarchaeota; Nitrosopumilales; Nitrosopumilaceae; unclassified Nitrosopumilaceae; Nitrosopumilaceae archaeon;	H2_maxbin_bins.tsv.004	d__Bacteria;p__Proteobacteria;c__Alphaproteobacteria;o__JABSOH01;f__;g__;s__	Metagenomic	14|Cenarchaeum_symbiosum_B|A|57.2|11|0	CDS	3	2513	420.9	+	0	ID=1668_1;partial=11;start_type=Edge;rbs_motif=None;rbs_spacer=None;gc_cont=0.599;conf=99.99;score=420.86;cscore=419.25;sscore=1.61;rscore=0.00;uscore=0.00;tscore=1.61;	CGGGCAACGAGCATAGCCCTTATGGCGATCATGGTCGCAGGCGGGATGACGATTGCGTTTCCCAGTTCAACCCCCGATGCCATGGCAGAGCCACGCAAGCTTGCCAACCTCGGCGTATCGACCACAATGTTCGGCGGCCCGATGGTTGTCGAGATCATCGTCCAGGATCCGAACCTTGATGATACGGGCATTGATCAGGGTGAGCCCGACGTCACCTTTGACGGCAAGAACCTCAGGATGGTCCAGGGGGATGACGGGTACTGGTATGCATATGTTGCCAACGCCGACATGGTTGCGATATTTGAGGATGATGACAGCAACAGGCTTACCAACGTAGCCGGAACCGGCCTTGACTTTGGTACGAAGTGTGAAGAGGAGCAGTCCAACGCCATCTTCCCC…	RATSIALMAIMVAGGMTIAFPSSTPDAMAEPRKLANLGVSTTMFGGPMVVEIIVQDPNLDDTGIDQGEPDVTFDGKNLRMVQGDDGYWYAYVANADMVAIFEDDDSNRLTNVAGTGLDFGTKCEEEQSNAIFPGRTFDTSITVYTANQTCGSTGIVTDDPNVMNVLRVAKPASTPGGTAADPGENIGNNRMADTAYWPFIQAFDDISDDSSIKVIYNKGGSPQEIVIRYEADMDDLASFDLDRSKYPHDAHVHVDINDNLLNIDPTDIDVWTFGAGTDDVYYQLFDSAGDLQVASTDAAVATLDVPVATRTSAHFDTSAVLVFDRNNLGTAGSPNHVLRIQDTDNGDHTVATTMNLVTFKESGKNTGLFENTDGNSVADLVTGPEGTGTAGIGRENPFA…
sequence_1006917	0	sequence_3593151	1006917	976560	K01999	livK; branched-chain amino acid transport system substrate-binding protein	PF01094.27	ANF_receptor	NODE_16697_length_925_cov_810.880460_1	ERR884060_H2_scaffolds.fasta	NODE_16697_length_925_cov_810.880460	S	NCBI; cellular organisms; Archaea; TACK group; Thaumarchaeota; Nitrosopumilales; Nitrosopumilaceae; unclassified Nitrosopumilaceae; Nitrosopumilaceae archaeon;	unbinned	#N/A	Metagenomic	14|Cenarchaeum_symbiosum_B|A|57.2|11|0	CDS	3	875	179.3	+	0	ID=16697_1;partial=10;start_type=Edge;rbs_motif=None;rbs_spacer=None;gc_cont=0.624;conf=99.99;score=179.34;cscore=176.12;sscore=3.22;rscore=0.00;uscore=0.00;tscore=3.22;	CACGTAAAGCCGTACGCGGACAGCAACGGGATGCTGCTGGTCAGCTGCTGCTCGACGGCCCCGGATCTCGCGATAGAGGGCGACAACGTGTACAGGCTCATACCGGACGACAGCAACCAGGGCCCCGCCCTAGCGGCCGTGATGTGGGATGCCGGCATTGAGAGGATCATCGGGGTGTGGAGGAACGACGCCTACGGCGTCGGCCTTCAAAAGACCACCACCGAGGCGTTCGAGGAATTGGGCGGCACCGTGGAGGAGGGGATCAAGTATGATCCCGACACGAACGTGTTCTCCGTGGAAATATCACTGCTTGCGGAAAACGTACAGAGAATGATAGACGAGAGCGGGGCCGAAAGGGTCGGGGTCTTCTTTGCCGGGTTCAACGAGATAACGTCGGTC…	HVKPYADSNGMLLVSCCSTAPDLAIEGDNVYRLIPDDSNQGPALAAVMWDAGIERIIGVWRNDAYGVGLQKTTTEAFEELGGTVEEGIKYDPDTNVFSVEISLLAENVQRMIDESGAERVGVFFAGFNEITSVSQAANEHETLSSVRWFGADGTSKEKGLIEDPLALEFSHKVEYTALQVATAENPTYLSVQEYVMSELGRSPTTFAHSSYDSVWLVGMAMLETEGTDVEEIKAVLPDVAGDLDDAALGEIALNAAGDLDGGDYEMLGVRDGAWVSVGIYNADEGTVTIN*
sequence_1006917	0	sequence_3593151	1006917	976560	K01999	livK; branched-chain amino acid transport system substrate-binding protein	PF01094.27	ANF_receptor	NODE_16697_length_925_cov_810.880460_1	ERR884060_H2_scaffolds.fasta	NODE_16697_length_925_cov_810.880460	S	NCBI; cellular organisms; Archaea; TACK group; Thaumarchaeota; Nitrosopumilales; Nitrosopumilaceae; unclassified Nitrosopumilaceae; Nitrosopumilaceae archaeon;	unbinned	#N/A	Metagenomic	14|Cenarchaeum_symbiosum_B|A|57.2|11|0	CDS	3	875	179.3	+	0	ID=16697_1;partial=10;start_type=Edge;rbs_motif=None;rbs_spacer=None;gc_cont=0.624;conf=99.99;score=179.34;cscore=176.12;sscore=3.22;rscore=0.00;uscore=0.00;tscore=3.22;	CACGTAAAGCCGTACGCGGACAGCAACGGGATGCTGCTGGTCAGCTGCTGCTCGACGGCCCCGGATCTCGCGATAGAGGGCGACAACGTGTACAGGCTCATACCGGACGACAGCAACCAGGGCCCCGCCCTAGCGGCCGTGATGTGGGATGCCGGCATTGAGAGGATCATCGGGGTGTGGAGGAACGACGCCTACGGCGTCGGCCTTCAAAAGACCACCACCGAGGCGTTCGAGGAATTGGGCGGCACCGTGGAGGAGGGGATCAAGTATGATCCCGACACGAACGTGTTCTCCGTGGAAATATCACTGCTTGCGGAAAACGTACAGAGAATGATAGACGAGAGCGGGGCCGAAAGGGTCGGGGTCTTCTTTGCCGGGTTCAACGAGATAACGTCGGTC…	HVKPYADSNGMLLVSCCSTAPDLAIEGDNVYRLIPDDSNQGPALAAVMWDAGIERIIGVWRNDAYGVGLQKTTTEAFEELGGTVEEGIKYDPDTNVFSVEISLLAENVQRMIDESGAERVGVFFAGFNEITSVSQAANEHETLSSVRWFGADGTSKEKGLIEDPLALEFSHKVEYTALQVATAENPTYLSVQEYVMSELGRSPTTFAHSSYDSVWLVGMAMLETEGTDVEEIKAVLPDVAGDLDDAALGEIALNAAGDLDGGDYEMLGVRDGAWVSVGIYNADEGTVTIN*
sequence_1006923	1	sequence_1006923	1006923	976566	K04348	PPP3C, CNA; serine/threonine-protein phosphatase 2B catalytic subunit [EC:3.1.3.16]	#N/A	#N/A	NODE_166987_length_323_cov_2.690299_1	ERR884060_H2_scaffolds.fasta	NODE_166987_length_323_cov_2.690299	?	NCBI; No hits;	unbinned	#N/A	Metagenomic	46|Tropheryma_whipplei_TW08_27|B|46.3|11|1	CDS	46	321	8.8	-	0	ID=166987_1;partial=01;start_type=Edge;rbs_motif=None;rbs_spacer=None;gc_cont=0.518;conf=88.24;score=8.77;cscore=5.55;sscore=3.22;rscore=0.00;uscore=0.00;tscore=3.22;	CTAGATCGCTCGTCGGCAGCGTCAGATGTGTATAAGAGACAGATATGTACCTCTGAATACACAGACGATCAGTTCTCTCTCCTCCTTGTTCCTCCAGGCCTTCTGTGCGACCTCCTCTGGTCAGACCCAGACAAGGATGTCCGAGGGTGGGGTGAGAATGACAGGGGCGTGTCCTTCACCTTTGGGCCAGATATTGTTACCAGGTTCAACAATCGCCATGATATAGACCTAATCTGTCGGGCACACCAGGTGAGAGCACCAGGATCAGTATATTAG	LDRSSAASDVYKRQICTSEYTDDQFSLLLVPPGLLCDLLWSDPDKDVRGWGENDRGVSFTFGPDIVTRFNNRHDIDLICRAHQVRAPGSVY*
sequence_1007230	1	sequence_1007230	1007230	976853	#N/A	#N/A	#N/A	#N/A	NODE_16729_length_925_cov_2.745977_2	ERR884060_H2_scaffolds.fasta	NODE_16729_length_925_cov_2.745977	NA	NA	unbinned	#N/A	Metagenomic	12|Candidatus_Korarchaeum_cryptofilum_OPF8|A|49.0|11|0	CDS	156	914	22.7	+	0	ID=16729_2;partial=00;start_type=ATG;rbs_motif=GGGTGT;rbs_spacer=4bp;gc_cont=0.534;conf=99.46;score=22.71;cscore=7.15;sscore=15.56;rscore=13.47;uscore=-0.29;tscore=2.38;	ATGGCGAATGGACAGCCCTCTCGCATATCCACTCCTGCTCCCAAAACAGGTCCCGCTGCACCTTTATCCTCAGCAACAGAAAAGCGGTCGTCATTTGAATCAGACGCAGTACAAGTTGCCCCTTCACACAGTGAGTTTATCCCAACACCACAAAGGCAGAAGACCCTCTTGGATAAGAGCAGCTCTGATACACCAGTGGTGAATGGTGGGCCACTATACAGTCCTCCTCCGGCTTTGCAGCCGCAGCAACGTTCAAGAAGCACATCAGACTCTGTGCATCCTTCTTCCGTCGGCTCCAGGGCAGTGAAGTCCCCAGCAACTCCAGTAATGACAGAGCCCCGTCCTCGCCTAAACACCCAACCAGCAAGACCTGTTGCAAGAACAGCCTCTCCAGAGGCC…	MANGQPSRISTPAPKTGPAAPLSSATEKRSSFESDAVQVAPSHSEFIPTPQRQKTLLDKSSSDTPVVNGGPLYSPPPALQPQQRSRSTSDSVHPSSVGSRAVKSPATPVMTEPRPRLNTQPARPVARTASPEASTGGEKAGGEDSSLDHLPPWKREIILRKRQKAQQGASPPSTAGQETLDGAKGSKHSTSGTVKKQQPSSNIFKLMPRVASPIHTLKESEQAAAKMMTTTPKQPATVPMTCLLYTSPSPRD*
sequence_1007531	1	sequence_1007531	1007531	977147	#N/A	#N/A	#N/A	#N/A	NODE_16758_length_924_cov_3.471807_1	ERR884060_H2_scaffolds.fasta	NODE_16758_length_924_cov_3.471807	NA	NA	unbinned	#N/A	Metagenomic	18|Desulfurococcus_kamchatkensis_1221n|B|45.3|11|1	CDS	506	808	23.6	+	0	ID=16758_1;partial=00;start_type=TTG;rbs_motif=None;rbs_spacer=None;gc_cont=0.455;conf=99.56;score=23.58;cscore=24.44;sscore=-0.86;rscore=-4.75;uscore=4.43;tscore=-0.54;	TTGTTTCTTGCAGACACTGAAGGGTACCTTGTGCTATTCAGGAAGTATGTGAGCAACCACGCAACAGGAAAAGGAACGCTACTGCTTGCAGCACTCGGACTTGAGAAAGCAAGCATTGATGCAGTTTATGGCCCAGTCGATAACAAAGAAATTGATGCAGTACATAAAGGTTTGCTTAAGTGGAGCGACGGACACGCTAGTAATAAACCTACATGGCAAGTGCTCCTGGATGCAATGGACGACGCAGAAATTGCAGAGAAACCCTGCAAAGAGCTGAAGGAAAAGCTTGAAGGTAAGAAGTGA	MFLADTEGYLVLFRKYVSNHATGKGTLLLAALGLEKASIDAVYGPVDNKEIDAVHKGLLKWSDGHASNKPTWQVLLDAMDDAEIAEKPCKELKEKLEGKK*
sequence_1007593	0	sequence_4180578	1007593	977208	#N/A	#N/A	#N/A	#N/A	NODE_167649_length_322_cov_9.393258_1	ERR884060_H2_scaffolds.fasta	NODE_167649_length_322_cov_9.393258	NA	NA	unbinned	#N/A	Metagenomic	11|Candidatus_Amoebophilus_asiaticus_5a2|B|35.0|11|0	CDS	2	91	9.9	+	0	ID=167649_1;partial=10;start_type=Edge;rbs_motif=None;rbs_spacer=None;gc_cont=0.467;conf=90.66;score=9.89;cscore=6.67;sscore=3.22;rscore=0.00;uscore=0.00;tscore=3.22;	AAAGAGAATTCAGACCCTCCAACTGAATGCAAACAGGATGCAACAGCTAAAGAAGGACACGGTGAAGAGGACGCAGATCCTCTGAGCTAA	KENSDPPTECKQDATAKEGHGEEDADPLS*
sequence_1007683	1	sequence_1007683	1007683	977298	#N/A	#N/A	#N/A	#N/A	NODE_167741_length_322_cov_3.528090_2	ERR884060_H2_scaffolds.fasta	NODE_167741_length_322_cov_3.528090	NA	NA	unbinned	#N/A	Metagenomic	30|Mycobacterium_leprae_TN|B|57.8|11|1	CDS	149	322	3.3	-	0	ID=167741_2;partial=01;start_type=Edge;rbs_motif=None;rbs_spacer=None;gc_cont=0.621;conf=67.94;score=3.27;cscore=0.05;sscore=3.22;rscore=0.00;uscore=0.00;tscore=3.22;	ACTGCCACTGCAATGGAGCAGGAATCGGGAACAGACAGAGGGAAGGAGGGAAAGTTCCTTCGGCGCGTTCGCGAGCCTTCCTCCCCGTCCGCGACGCGAGAGGCGTTGTCGGCGTTGTACGCCAATGGTGGGGTGGTCATCCCCTGCCAGAGTGCCGTAACCGTCCACCGGTGA	TATAMEQESGTDRGKEGKFLRRVREPSSPSATREALSALYANGGVVIPCQSAVTVHR*
sequence_1007721	1	sequence_1007721	1007721	977336	K12196	VPS4; vacuolar protein-sorting-associated protein 4	PF00004.28	AAA	NODE_167775_length_322_cov_3.228464_1	ERR884060_H2_scaffolds.fasta	NODE_167775_length_322_cov_3.228464	?	NCBI; No hits;	unbinned	#N/A	Metagenomic	43|Synechococcus_JA_2_3B_a_2_13_|B|58.5|11|1	CDS	76	321	14.1	-	0	ID=167775_1;partial=01;start_type=Edge;rbs_motif=None;rbs_spacer=None;gc_cont=0.589;conf=96.28;score=14.15;cscore=10.93;sscore=3.22;rscore=0.00;uscore=0.00;tscore=3.22;	GTGGACTCCCCTTCCTCCTCCTGTCCCTGTCCCTCCCCTTCCACCCACTGTCCTCCCTCCCCTCCCCCTGCCCCGTTCCCCTGGCCCTACACTCAGGTTGTGAACTGTGGAGAGCTGATCAGTAAGTGGGTGGGAGAGAGCACAAAGAACATTGACTCCATCTTCCAGGAGGCTCGGCAGCAGGATGCCATCTTGGTGTTTGATGAGGCGGAGGGACTGTTTGGACAGAGGACAGCCAACACGTGA	VDSPSSSCPCPSPSTHCPPSPPPAPFPWPYTQVVNCGELISKWVGESTKNIDSIFQEARQQDAILVFDEAEGLFGQRTANT*
sequence_1008103	1	sequence_1008103	1008103	977704	#N/A	#N/A	#N/A	#N/A	NODE_168144_length_322_cov_1.846442_1	ERR884060_H2_scaffolds.fasta	NODE_168144_length_322_cov_1.846442	NA	NA	unbinned	#N/A	Metagenomic	34|Prochlorococcus_marinus_MIT_9313|B|50.7|11|0	CDS	1	321	18.3	+	0	ID=168144_1;partial=11;start_type=Edge;rbs_motif=None;rbs_spacer=None;gc_cont=0.523;conf=98.54;score=18.33;cscore=16.72;sscore=1.61;rscore=0.00;uscore=0.00;tscore=1.61;	ACACTAGATCGCTCGTCGGCAGCGTCAGATGTGTATAAGAGACAGATCCCCACATTCCCCTCTCCCCTTTCCCCTCTCCTTCCCTTCCTCTCATCACTCCCTCCTCCTCCCCTCACCCCACCTCTCCCTCATCCATCACTAACAGCCTTCATGCTTCGTCCTGGTGCCCAAGAAGTGGTGGATGATGCTGCTGATTTGAGGAAACGCTACGAAGCCTTGAAGAAGCAGACCACTCAATATCTGAATGAAGTGGCAGATCTCTTAGCTAAGGTGAGTGTGTGTGTGTGTGTGTGTGTGTGTGTGTGTGTGTGTGTGTGTGTG	TLDRSSAASDVYKRQIPTFPSPLSPLLPFLSSLPPPPLTPPLPHPSLTAFMLRPGAQEVVDDAADLRKRYEALKKQTTQYLNEVADLLAKVSVCVCVCVCVCVCVCV
sequence_1008275	0	sequence_1750727	1008275	977875	#N/A	#N/A	#N/A	#N/A	NODE_168335_length_322_cov_1.415730_1	ERR884060_H2_scaffolds.fasta	NODE_168335_length_322_cov_1.415730	NA	NA	unbinned	#N/A	Metagenomic	6|Anaplasma_phagocytophilum_HZ|B|41.6|11|1	CDS	3	320	34.1	+	0	ID=168335_1;partial=11;start_type=Edge;rbs_motif=None;rbs_spacer=None;gc_cont=0.440;conf=99.96;score=34.15;cscore=32.54;sscore=1.61;rscore=0.00;uscore=0.00;tscore=1.61;	CAATCTAAGATTGGTGAGTTAGAAAGAGAAGTTCCTGGAACAAGTCGTGCTGCTGGACAGGAGATGGTTAGGGGAACTGGACAATTTTCTAGAGGTAAAACTGCCCAGGCAATGTGGACTACTGGAGGAAAGTCTGGATCATTTAGAGATCCAAGACAGCAATCAGTTTCATTAAGAGCAAGAGCTGGTAAAGGTGGGGGTAGGGAGATGGCAGTCACTGGTGACATTGCCGCATCTGATAAAGAGAAGAAAGCACAACAGGCAAGACAATCTTCGTTTAAACAATTTCAGGATAAAATTCGTAAGTTGCCATACAGG	QSKIGELEREVPGTSRAAGQEMVRGTGQFSRGKTAQAMWTTGGKSGSFRDPRQQSVSLRARAGKGGGREMAVTGDIAASDKEKKAQQARQSSFKQFQDKIRKLPYR
sequence_1008279	0	sequence_159470	1008279	977879	K04794	PTH2; peptidyl-tRNA hydrolase, PTH2 family [EC:3.1.1.29]	PF00627.30	UBA	NODE_168339_length_322_cov_1.411985_1	ERR884060_H2_scaffolds.fasta	NODE_168339_length_322_cov_1.411985	NA	NA	unbinned	#N/A	Metagenomic	17|Desulfotomaculum_acetoxidans_DSM_771|B|41.5|11|1	CDS	3	209	21.7	-	0	ID=168339_1;partial=10;start_type=ATG;rbs_motif=AGGA/GGAG/GAGG;rbs_spacer=11-12bp;gc_cont=0.488;conf=99.33;score=21.75;cscore=17.94;sscore=3.81;rscore=3.51;uscore=-2.53;tscore=2.83;	ATGGCCGAAGGGAGCGATAAGAAAACTGCGGACCCTGCTGCGGACAGCACTACTCAAGTCGTGTCTGAGGATGCGCTGAAAGACGCCTTGAGATCGGTTAACATTGAATCTACTCCATCCTTTAGCTTAGACAAACTGCAGGCCCTCACAGACATGGGATTTAGCGAGAATGCCTCAAAGAGAGCATTGTACTATACTCGTGAATCT	MAEGSDKKTADPAADSTTQVVSEDALKDALRSVNIESTPSFSLDKLQALTDMGFSENASKRALYYTRES
sequence_10083	1	sequence_10083	10083	10066	K02946	RP-S10, MRPS10, rpsJ; small subunit ribosomal protein S10	PF00338.21	Ribosomal_S10	NODE_111_length_14869_cov_11.959700_23	ERR884057_M2_scaffolds.fasta	NODE_111_length_14869_cov_11.959700	?	NCBI; cellular organisms;	M2_metabat_bins_2.tsv.001	d__Bacteria;p__Proteobacteria;c__Alphaproteobacteria;o__JABSOH01;f__;g__;s__	Metagenomic	16|Chlorobium_tepidum_TLS|B|56.5|11|1	CDS	11211	11528	32.3	-	0	ID=111_23;partial=00;start_type=ATG;rbs_motif=AGGAG;rbs_spacer=5-10bp;gc_cont=0.582;conf=99.95;score=33.43;cscore=22.51;sscore=10.92;rscore=9.39;uscore=-3.63;tscore=3.98;	ATGGCGACGCAGGACATACGCATACGGCTTCGCGCCTTTGACCATCGGGTTCTGGACCAGTCGGTCAAGGAGATCGTGGACACGATTCAGCGCACGGGCGCGCAGTTGCGCGGGCCTATTCCCTTGCCGACGAAGATCGAGCGTTTCACGGTCAATCGTTCGCCGCATGTGGACAAGAAGAGCCGCGAGCAGTTTGAGATTCGCACGCACAAGCGGCTGCTTGACATTGTTGATCCGACTCCCAGCACGGTGGACGCTCTGATGAAGATTGAGCTGCCTGCGGGTGTGGATGTTGTTTTGAAGCAGATGCGGGGCTGA	MATQDIRIRLRAFDHRVLDQSVKEIVDTIQRTGAQLRGPIPLPTKIERFTVNRSPHVDKKSREQFEIRTHKRLLDIVDPTPSTVDALMKIELPAGVDVVLKQMRG*
sequence_100830	1	sequence_100830	100830	100266	#N/A	#N/A	#N/A	#N/A	NODE_72881_length_344_cov_1.124567_1	ERR884057_M2_scaffolds.fasta	NODE_72881_length_344_cov_1.124567	?	NCBI; cellular organisms; Bacteria; Terrabacteria group; Cyanobacteria/Melainabacteria group; Cyanobacteria; Synechococcales; Synechococcaceae; Synechococcus; unclassified Synechococcus;	unbinned	#N/A	Metagenomic	40|Rothia_dentocariosa_ATCC_17931|B|53.7|11|1	CDS	1	207	22.4	-	0	ID=72881_1;partial=10;start_type=ATG;rbs_motif=AGGAGG;rbs_spacer=5-10bp;gc_cont=0.618;conf=99.83;score=27.76;cscore=8.06;sscore=19.70;rscore=14.84;uscore=-4.11;tscore=3.58;	ATGGCTGAGTCGTGTTGTTCGTCCCCTGAGCCCCAGTCTCTGGATCAAACCCAGGCGGTGGAAGCCAGGTATGGAGCCGCTGCCCAAGAGCAGGAGGCCTGCCTTTGCACACCCGTTGGCTTCGATCCGACGTTGCTTCAGGTGATCCCTGCGGCTGTTGTTGAGCGGGATTACGGCTGTGGTGACCCCACCCGCTGGGTGAAGCAG	MAESCCSSPEPQSLDQTQAVEARYGAAAQEQEACLCTPVGFDPTLLQVIPAAVVERDYGCGDPTRWVKQ
sequence_1008300	1	sequence_1008300	1008300	977900	#N/A	#N/A	#N/A	#N/A	NODE_168363_length_322_cov_1.374532_1	ERR884060_H2_scaffolds.fasta	NODE_168363_length_322_cov_1.374532	NA	NA	unbinned	#N/A	Metagenomic	8|Bacteroides_fragilis_NCTC_9343|B|43.2|11|0	CDS	112	321	30.1	+	0	ID=168363_1;partial=01;start_type=ATG;rbs_motif=TAA;rbs_spacer=11bp;gc_cont=0.500;conf=99.90;score=30.13;cscore=11.99;sscore=18.14;rscore=8.35;uscore=5.67;tscore=4.12;	ATGGATGGTGTAGTTACAGGAATCAAACCCGGCGTCTCCCTGACTTTGAGTCCCACTCGCTACCACTACACCACCAATTCGTCCTTGAAGTACTTCCATCAGGATGCAGTATATGACCGTCGGGATGCTGCTTTGAACCATCGGGGCACCAAATTCAAACGTTGGGGCGCCAACTGCGTTTGCCTGTATAAACTTGCTGTGAACTTGTCA	MDGVVTGIKPGVSLTLSPTRYHYTTNSSLKYFHQDAVYDRRDAALNHRGTKFKRWGANCVCLYKLAVNLS
sequence_1008301	1	sequence_1008301	1008301	977901	#N/A	#N/A	#N/A	#N/A	NODE_168365_length_322_cov_1.367041_1	ERR884060_H2_scaffolds.fasta	NODE_168365_length_322_cov_1.367041	S	NCBI; cellular organisms; Bacteria; PVC group; Planctomycetes; Phycisphaerae; Phycisphaerales; Phycisphaeraceae; unclassified Phycisphaeraceae; Phycisphaeraceae bacterium;	unbinned	#N/A	Metagenomic	34|Prochlorococcus_marinus_MIT_9313|B|50.7|11|0	CDS	2	322	20.5	-	0	ID=168365_1;partial=11;start_type=Edge;rbs_motif=None;rbs_spacer=None;gc_cont=0.520;conf=99.11;score=20.48;cscore=18.87;sscore=1.61;rscore=0.00;uscore=0.00;tscore=1.61;	CGTGATCAATGTGCAGGGGCCTACGCCGTTCGTTTGCGTTTAGAGGGGGAGCCAATTCTGGATCATACAAAGATGAATAGGAGAGAGATGAAAGAAGATCATCTGGTGTTAGGTGAAGAAACTGTGGGCAGCACGCTAGGAGGCTGCCGAATTCAACAGGCAAACCGTTGGACAGAGTTGCCAAAAGACATCGAGCGACGTCTTGAGATGCCGTGTGGGCGACATGGCGAAATCGCCTATCGCCCCGCTAAACAATGGCTTCCATCGCATGCGCTTGCTTTACGGCGAGATGAGTATTGGCGTCCTTGTGCAACGCATGAA	RDQCAGAYAVRLRLEGEPILDHTKMNRREMKEDHLVLGEETVGSTLGGCRIQQANRWTELPKDIERRLEMPCGRHGEIAYRPAKQWLPSHALALRRDEYWRPCATHE
sequence_1008302	1	sequence_1008302	1008302	977902	K15352	pipB2; secreted effector protein PipB2	PF00805.21	Pentapeptide	NODE_168366_length_322_cov_1.363296_1	ERR884060_H2_scaffolds.fasta	NODE_168366_length_322_cov_1.363296	NA	NA	unbinned	#N/A	Metagenomic	24|Ignisphaera_aggregans_DSM_17230|A|35.7|11|1	CDS	2	322	30	+	0	ID=168366_1;partial=11;start_type=Edge;rbs_motif=None;rbs_spacer=None;gc_cont=0.386;conf=99.90;score=29.98;cscore=28.37;sscore=1.61;rscore=0.00;uscore=0.00;tscore=1.61;	AGCTATACAGATCATTCTAACAGTGACTTGAGAGGTATGGATTTAAGATTCTTCTGTTTTTTTGAAGCAGATCTATCATGTGTAAATTTGACAGGTGTAGATCTATCACGTGCAAACTTTACAGATGCAAAATTGATAGGTGCCAAACTCTCAGATGCGAATCTACGAGGTGCTGATCTGAGACGAGCAAAGCTAAGACTTGCTGATCTGAGACGAGCAAAGCTTGAAAACGCAAATCTTTACAAGGCAAATCTTTACAAGGCAAATCTGACACGAGCAAAGTTAGAAGGTGCTAATCTGACACGAGCATTTCTATTTTAT	SYTDHSNSDLRGMDLRFFCFFEADLSCVNLTGVDLSRANFTDAKLIGAKLSDANLRGADLRRAKLRLADLRRAKLENANLYKANLYKANLTRAKLEGANLTRAFLFY
sequence_1008303	1	sequence_1008303	1008303	977903	K17497	PMM; phosphomannomutase [EC:5.4.2.8]	PF03332.12	PMM	NODE_168367_length_322_cov_1.359551_1	ERR884060_H2_scaffolds.fasta	NODE_168367_length_322_cov_1.359551	?	NCBI; Not assigned;	unbinned	#N/A	Metagenomic	24|Ignisphaera_aggregans_DSM_17230|A|35.7|11|1	CDS	3	320	35.7	+	0	ID=168367_1;partial=10;start_type=Edge;rbs_motif=None;rbs_spacer=None;gc_cont=0.409;conf=99.97;score=35.73;cscore=32.51;sscore=3.22;rscore=0.00;uscore=0.00;tscore=3.22;	CTAGATCGCTCGTCGGCAGCGTCAGATGTGTATAAGAGACAGCTTGTTGAGAGAGAAGAGTATGTGAAGTGGGATATCAATACAAATGAGAGAAGAGATATTGCTGCAAGATTAAAAGATAGATTTCCAGAACTCAACGTTCAGATCGGAGGACAGACTGGACTTGATATCTCTGATGGTGATAAGAGTCAGATACTTCGTGACTTTGAACCTCAAGATACACTCCATTTTTACGGAGATAAATTAAAGGAGGGAGAGAATGATTATCCTCTCGGTCAGGCTATCACAGAAAAGAACCTGTCTCTTATACACATCTGA	LDRSSAASDVYKRQLVEREEYVKWDINTNERRDIAARLKDRFPELNVQIGGQTGLDISDGDKSQILRDFEPQDTLHFYGDKLKEGENDYPLGQAITEKNLSLIHI*
sequence_1008304	1	sequence_1008304	1008304	977904	#N/A	#N/A	#N/A	#N/A	NODE_168368_length_322_cov_1.359551_1	ERR884060_H2_scaffolds.fasta	NODE_168368_length_322_cov_1.359551	NA	NA	unbinned	#N/A	Metagenomic	34|Prochlorococcus_marinus_MIT_9313|B|50.7|11|0	CDS	1	282	34.3	-	0	ID=168368_1;partial=10;start_type=ATG;rbs_motif=None;rbs_spacer=None;gc_cont=0.564;conf=99.96;score=34.29;cscore=28.48;sscore=5.82;rscore=0.00;uscore=1.21;tscore=4.60;	ATGGGTGGCGGCGGCGGCAGAGGAAAAAGCAAAACCAAAGTCATCTATCAACCTGCACCCGTGCAGAAAGATGATAGTTTTGGCCAATACCTGAACTTCATGCAGCAGCGGGAAGACGCTGCGAACAAACGTGCAGAGCAGGAACGTGCTGAGCAACGTGCTCGGGAAGATGCCCGGCGCGAGCGTGGCATGGCTGGTTTGGGCAGCATGCGTACCGGCCTGGAATCTCAACTGCAAGCCGGTCTTATTGACTACGGCGAGGCTTCTCAAACCCTGCGTGAT	MGGGGGRGKSKTKVIYQPAPVQKDDSFGQYLNFMQQREDAANKRAEQERAEQRAREDARRERGMAGLGSMRTGLESQLQAGLIDYGEASQTLRD
sequence_1008305	1	sequence_1008305	1008305	977905	K04077	groEL, HSPD1; chaperonin GroEL	PF00118.23	Cpn60_TCP1	NODE_168369_length_322_cov_1.355805_1	ERR884060_H2_scaffolds.fasta	NODE_168369_length_322_cov_1.355805	S	NCBI; Viruses; environmental samples <viruses,superkingdom Viruses>; uncultured virus;	unbinned	#N/A	Metagenomic	39|Rickettsia_conorii_Malish_7|B|32.4|11|1	CDS	2	322	65.5	+	0	ID=168369_1;partial=11;start_type=Edge;rbs_motif=None;rbs_spacer=None;gc_cont=0.349;conf=100.00;score=65.47;cscore=63.86;sscore=1.61;rscore=0.00;uscore=0.00;tscore=1.61;	GGAGTAGCTATTATTCATGTAGGAGGAAATACTGAAACTGAAATGAAGGAAAAGAAAGATAGAGTTGATGATGCTCTTCATGCTACAAAAGCAGCAATTGAGGAAGGTATTGTGCCTGGGGGTGGAACAGCTTTATTATATGCTTCTTCAGGTATAGAAGCAAAAACAACTGGGGCGCAAATTGTAAAAACAACTTGTGCAAAACCATTTAATCAAATTCTAGTAAATGCTGGTTATGATGAAGTTAAAGGACAAATATTAGCTGATCAATTAATTAATTCTGGTGATGATGCTTGGGCGGGTTATAATATTAAAACTAAT	GVAIIHVGGNTETEMKEKKDRVDDALHATKAAIEEGIVPGGGTALLYASSGIEAKTTGAQIVKTTCAKPFNQILVNAGYDEVKGQILADQLINSGDDAWAGYNIKTN
sequence_1008306	1	sequence_1008306	1008306	977906	#N/A	#N/A	#N/A	#N/A	NODE_16836_length_923_cov_1.736175_1	ERR884060_H2_scaffolds.fasta	NODE_16836_length_923_cov_1.736175	?	NCBI; cellular organisms; Bacteria; Terrabacteria group; Cyanobacteria/Melainabacteria group; Cyanobacteria; Synechococcales; Synechococcaceae; Synechococcus; unclassified Synechococcus;	unbinned	#N/A	Metagenomic	42|Synechococcus_CC9605|B|59.2|11|0	CDS	1	819	68.6	+	0	ID=16836_1;partial=10;start_type=Edge;rbs_motif=None;rbs_spacer=None;gc_cont=0.611;conf=100.00;score=68.62;cscore=65.40;sscore=3.22;rscore=0.00;uscore=0.00;tscore=3.22;	ACCCTCTGGGGTTGGCAGGCCGACCTCGAATCCGCCAGTCGTTACGCCCAGCAAGCCGGCTTTGATGGCCTCGAAGCCAACCTTGAGCATCCCTGCATCAAGGGTTGGCGAGCTGGCGAGGTGCAAACCCTGCTGAACCAGCAGAACCAGCCACTCATCGTTGAGATCACCACCGGTGGTGGTTACACCCCCAGCATCGAACTCAGCCCAGAGCACCACCTCGCCGAACTAGAAACCAAGCTGGAGCAGGCCTGTGAGCTCGCGCCGCTCCGCATCAACTTGATCACCGGCAGCGACTGCTGGCCGCTGGCAGAGCAGCACCGCTTTCTTGAGCGCTGCTTGCAATTGCTCAGCCGCACTCCAGTGCCGGTGAGTTTGGAAACACACCGCAGCCGCAGC…	TLWGWQADLESASRYAQQAGFDGLEANLEHPCIKGWRAGEVQTLLNQQNQPLIVEITTGGGYTPSIELSPEHHLAELETKLEQACELAPLRINLITGSDCWPLAEQHRFLERCLQLLSRTPVPVSLETHRSRSLFNPWAIEDILKAHPSLRLTADVSHWCVVAERLMSPELHPIQAMASHVDHIHARVGHEQGAGVPQPFTAGWQVALEAHAQCWSLFAQQRLQSGQQLTLTPEFGPDGYMPVHPESGEPLADVTTINQLMADWLRKGSWLS*
sequence_1008307	0	sequence_247040	1008307	977907	#N/A	#N/A	#N/A	#N/A	NODE_16836_length_923_cov_1.736175_2	ERR884060_H2_scaffolds.fasta	NODE_16836_length_923_cov_1.736175	?	NCBI; cellular organisms; Bacteria; Terrabacteria group; Cyanobacteria/Melainabacteria group; Cyanobacteria; Synechococcales; Synechococcaceae; Synechococcus; unclassified Synechococcus;	unbinned	#N/A	Metagenomic	42|Synechococcus_CC9605|B|59.2|11|0	CDS	774	923	13.8	-	0	ID=16836_2;partial=01;start_type=Edge;rbs_motif=None;rbs_spacer=None;gc_cont=0.613;conf=95.95;score=13.77;cscore=10.55;sscore=3.22;rscore=0.00;uscore=0.00;tscore=3.22;	GTGCAGCTCGGCTATCGCGCCGATTGGGTGCCAGGACCTGTGCATCAACTCGAGCAGCGGATCGTGCAGTGGCAGCAGCTTTATCAGCGCATGCTGGCTGAGGCTCAGCTCAGCCAGGAGCCTTTGCGCAGCCAGTCCGCCATCAACTGA	VQLGYRADWVPGPVHQLEQRIVQWQQLYQRMLAEAQLSQEPLRSQSAIN*
sequence_1008308	1	sequence_1008308	1008308	977908	#N/A	#N/A	#N/A	#N/A	NODE_168370_length_322_cov_1.352060_1	ERR884060_H2_scaffolds.fasta	NODE_168370_length_322_cov_1.352060	NA	NA	unbinned	#N/A	Metagenomic	0|Mycoplasma_bovis_PG45|B|29.3|4|1	CDS	218	322	4.7	-	0	ID=168370_1;partial=01;start_type=Edge;rbs_motif=None;rbs_spacer=None;gc_cont=0.333;conf=74.87;score=4.75;cscore=1.53;sscore=3.22;rscore=0.00;uscore=0.00;tscore=3.22;	CTCCAAAGACTGCAACACCACAGAGGAAAATATCCAAATACCAAATTTAACAAGTCAACACAAGCAAGCTTAAAATACACTGATGAAGAAGTAGAAACAATGTAA	LQRLQHHRGKYPNTKFNKSTQASLKYTDEEVETM*
sequence_1008309	1	sequence_1008309	1008309	977909	#N/A	#N/A	#N/A	#N/A	NODE_168371_length_322_cov_1.352060_1	ERR884060_H2_scaffolds.fasta	NODE_168371_length_322_cov_1.352060	NA	NA	unbinned	#N/A	Metagenomic	39|Rickettsia_conorii_Malish_7|B|32.4|11|1	CDS	3	308	9.5	+	0	ID=168371_1;partial=10;start_type=Edge;rbs_motif=None;rbs_spacer=None;gc_cont=0.376;conf=89.92;score=9.52;cscore=6.30;sscore=3.22;rscore=0.00;uscore=0.00;tscore=3.22;	CAATGGTGCTTCAGACACCATTATAATACCCACAATCAAGGGACTATTGTAGTAGTTCATAGCACGTATCCTGATGATCCTATGCAAGTGCCATGCATATTTCATGTATCTAACATAGGTGGCAGATATCCTCTTGGTTTGCCTGTTTCCACTGTCGAATTTAATAGATTAAGAAGACCCATCTATCAATATTATTCTCAGTACATGTATTTGGGAAGAACATTTACAGTGGGAGGTATACTCCATGACACTATGGCTGCCAATATTCCATCTAGTATGCCATCATTAGAAGATATATCTTTGTAA	QWCFRHHYNTHNQGTIVVVHSTYPDDPMQVPCIFHVSNIGGRYPLGLPVSTVEFNRLRRPIYQYYSQYMYLGRTFTVGGILHDTMAANIPSSMPSLEDISL*
sequence_100831	1	sequence_100831	100831	100267	#N/A	#N/A	#N/A	#N/A	NODE_72881_length_344_cov_1.124567_2	ERR884057_M2_scaffolds.fasta	NODE_72881_length_344_cov_1.124567	?	NCBI; cellular organisms; Bacteria; Terrabacteria group; Cyanobacteria/Melainabacteria group; Cyanobacteria; Synechococcales; Synechococcaceae; Synechococcus; unclassified Synechococcus;	unbinned	#N/A	Metagenomic	40|Rothia_dentocariosa_ATCC_17931|B|53.7|11|1	CDS	207	344	12	-	0	ID=72881_2;partial=01;start_type=Edge;rbs_motif=None;rbs_spacer=None;gc_cont=0.551;conf=93.98;score=11.95;cscore=8.73;sscore=3.22;rscore=0.00;uscore=0.00;tscore=3.22;	GCTTGTGGTCATGAGCTGTGGAGGACCATTGGTCCTGATGCTGTGGATGGTCTCGATGACCCGAACCGTCGCGCCGAAGCCAATTATTGGTATGGCCAGTGGAATGTGGTGCGTGAACTGCAGGAGGCCATCAGCTGA	ACGHELWRTIGPDAVDGLDDPNRRAEANYWYGQWNVVRELQEAIS*
sequence_1008310	1	sequence_1008310	1008310	977910	#N/A	#N/A	#N/A	#N/A	NODE_168372_length_322_cov_1.348315_1	ERR884060_H2_scaffolds.fasta	NODE_168372_length_322_cov_1.348315	C	NCBI; cellular organisms; Eukaryota; Opisthokonta; Metazoa; Eumetazoa; Bilateria; Protostomia; Spiralia; Lophotrochozoa; Mollusca; Gastropoda;	unbinned	#N/A	Metagenomic	11|Candidatus_Amoebophilus_asiaticus_5a2|B|35.0|11|0	CDS	1	297	33.7	-	0	ID=168372_1;partial=10;start_type=ATG;rbs_motif=TATAA;rbs_spacer=12bp;gc_cont=0.377;conf=99.96;score=33.75;cscore=24.64;sscore=9.10;rscore=8.01;uscore=-2.37;tscore=3.47;	ATGGCTAGAGAGAACCTTCATCATGTCAGAGCTGACAATAAAGCAAGATATGATGAAAGAGCTTCACAACACAAGTTCTCTGTAGGAGATGCAGTGTACTATAAAAATCATATTATCAAAAAGGGTCATTCAACATCTCTGTCTCCCAAATGGAGACCTTATTACAGAATTGTGGGTCAAACTGGTCCAGTCAGTTATATCATTAGAAACCAACTAACTGGAAAAACTGGTAAAGCACATGCTAATGATCTTTATTTAGCAAACTTAGATCAACCTTGGGATAAGGCTAGGTTAGAG	MARENLHHVRADNKARYDERASQHKFSVGDAVYYKNHIIKKGHSTSLSPKWRPYYRIVGQTGPVSYIIRNQLTGKTGKAHANDLYLANLDQPWDKARLE
sequence_1008311	1	sequence_1008311	1008311	977911	#N/A	#N/A	#N/A	#N/A	NODE_168374_length_322_cov_1.344569_1	ERR884060_H2_scaffolds.fasta	NODE_168374_length_322_cov_1.344569	NA	NA	unbinned	#N/A	Metagenomic	6|Anaplasma_phagocytophilum_HZ|B|41.6|11|1	CDS	2	322	23.8	-	0	ID=168374_1;partial=11;start_type=Edge;rbs_motif=None;rbs_spacer=None;gc_cont=0.452;conf=99.58;score=23.81;cscore=22.20;sscore=1.61;rscore=0.00;uscore=0.00;tscore=1.61;	CATAACGATAGTTCGGCCAAAAAAGGACGGAAAGTGTCGGAGGATAGTGTTGTCAACTACAGAGGCATGTCAACATCAGGAAACAACACTGATGACAACAGCAGTATACAGTATTTGTTCAACAAGATTGCAGGTGATGGTGATAGTAGGCCTAGTAGTAGGGCGGGTACCAGTACCAGTACATATAGGAAAGCAAGTGAGGGCAGCAACAGCAGCAACATACAACACTTGTTGAATAGAACAAGTGGTAACAACGACCCTAGTGGTGGTAACAGCAGCACTGGGCCGGGTAACCTGTATAACCTGTCTCTTATACACATC	HNDSSAKKGRKVSEDSVVNYRGMSTSGNNTDDNSSIQYLFNKIAGDGDSRPSSRAGTSTSTYRKASEGSNSSNIQHLLNRTSGNNDPSGGNSSTGPGNLYNLSLIHI
sequence_1008312	1	sequence_1008312	1008312	977912	#N/A	#N/A	#N/A	#N/A	NODE_168376_length_322_cov_1.340824_1	ERR884060_H2_scaffolds.fasta	NODE_168376_length_322_cov_1.340824	NA	NA	unbinned	#N/A	Metagenomic	46|Tropheryma_whipplei_TW08_27|B|46.3|11|1	CDS	211	321	6.6	+	0	ID=168376_1;partial=01;start_type=ATG;rbs_motif=GGA/GAG/AGG;rbs_spacer=5-10bp;gc_cont=0.432;conf=82.08;score=6.62;cscore=0.69;sscore=5.93;rscore=3.55;uscore=0.25;tscore=2.13;	ATGAGAACATGCACAGATGCTGCGATGCATGCCTTTAAATTTGTAGTCAGTTACTGTTTGTATGCAACTGGTGGTGTACTGCACAGAACATCACTGCTACACACACACACA	MRTCTDAAMHAFKFVVSYCLYATGGVLHRTSLLHTHT
sequence_1008313	1	sequence_1008313	1008313	977913	#N/A	#N/A	#N/A	#N/A	NODE_168377_length_322_cov_1.337079_1	ERR884060_H2_scaffolds.fasta	NODE_168377_length_322_cov_1.337079	NA	NA	unbinned	#N/A	Metagenomic	39|Rickettsia_conorii_Malish_7|B|32.4|11|1	CDS	188	322	8.3	-	0	ID=168377_1;partial=01;start_type=Edge;rbs_motif=None;rbs_spacer=None;gc_cont=0.326;conf=87.01;score=8.27;cscore=5.05;sscore=3.22;rscore=0.00;uscore=0.00;tscore=3.22;	ATAAGAGACAGTACCAATATAGATGGCATATGTACTGGTACCGTATTTTTACGTATAGAACTGTATGGAACTGTATCAGTTATTTTGTGGTTTTTAAAAACAGATTTATTAAGTTGTGTAGGCATGTGGGTATGA	IRDSTNIDGICTGTVFLRIELYGTVSVILWFLKTDLLSCVGMWV*
sequence_1008314	1	sequence_1008314	1008314	977914	#N/A	#N/A	#N/A	#N/A	NODE_168378_length_322_cov_1.337079_1	ERR884060_H2_scaffolds.fasta	NODE_168378_length_322_cov_1.337079	?	NCBI; cellular organisms; Eukaryota; Opisthokonta; Metazoa; Eumetazoa; Bilateria;	unbinned	#N/A	Metagenomic	11|Candidatus_Amoebophilus_asiaticus_5a2|B|35.0|11|0	CDS	26	322	24.8	-	0	ID=168378_1;partial=01;start_type=Edge;rbs_motif=None;rbs_spacer=None;gc_cont=0.347;conf=99.67;score=24.84;cscore=21.63;sscore=3.22;rscore=0.00;uscore=0.00;tscore=3.22;	AAGCAAAAGCATGCCAAGAAAGCACTAGAACTCAATTCATCAACTGTACGCAGTCGGCTTGCAGAGCTAGAGAGCACACACCAGAATCATGAGACGGAGAATGCTCAATTACGAAGAGACAAAATGTTACTTGTTGATCATGTGGCTGATCTACAAAAAAGAGTAAGTGGTACTTGTGTACATCTAGTTATAAACGAAAACGATTTTACAAAATTATATGTACCGTATATACGTGTTGAGATGAATAAAATACATCTAATTAGAAAGGTGAAAATTAACATATTTTTCAACTTTTAG	KQKHAKKALELNSSTVRSRLAELESTHQNHETENAQLRRDKMLLVDHVADLQKRVSGTCVHLVINENDFTKLYVPYIRVEMNKIHLIRKVKINIFFNF*
sequence_1008315	1	sequence_1008315	1008315	977915	#N/A	#N/A	#N/A	#N/A	NODE_168379_length_322_cov_1.333333_1	ERR884060_H2_scaffolds.fasta	NODE_168379_length_322_cov_1.333333	NA	NA	unbinned	#N/A	Metagenomic	44|Thermoplasma_volcanium_GSS1|A|39.9|11|1	CDS	3	119	5.3	+	0	ID=168379_1;partial=10;start_type=Edge;rbs_motif=None;rbs_spacer=None;gc_cont=0.410;conf=77.20;score=5.30;cscore=2.09;sscore=3.22;rscore=0.00;uscore=0.00;tscore=3.22;	AGGAAGGTGTTGCCATTCTGTGCTGTTACTGTGGCGCTAATAAAGGACGGTAACGGTAACAGTAAAGTGACGATCTATGAACAGATCTCAGAAGACTTATCAAAACCAAATCCATAA	RKVLPFCAVTVALIKDGNGNSKVTIYEQISEDLSKPNP*
sequence_1008316	1	sequence_1008316	1008316	977916	K05369	pebA; 15,16-dihydrobiliverdin:ferredoxin oxidoreductase [EC:1.3.7.2]	PF05996.11	Fe_bilin_red	NODE_16837_length_923_cov_1.420507_2	ERR884060_H2_scaffolds.fasta	NODE_16837_length_923_cov_1.420507	?	NCBI; Not assigned;	unbinned	#N/A	Metagenomic	11|Candidatus_Amoebophilus_asiaticus_5a2|B|35.0|11|0	CDS	166	882	55.5	+	0	ID=16837_2;partial=00;start_type=ATG;rbs_motif=TAA;rbs_spacer=5bp;gc_cont=0.356;conf=100.00;score=55.47;cscore=53.80;sscore=1.67;rscore=0.55;uscore=-2.34;tscore=3.47;	ATGCAGACTTTGAAATTACAAAAGAACTTGATGTCACAAAAGATGAAACACCTATGGGATAATTATAGAAGCACTTTGTTCTCTATATTCCCTGATTTGGAATATAGAGAAACATGGGCAAGATGGGAAGGTAAAGATACTTCCCTGATTGCCAAGACCTACTCAAATGATTATTTTATCAAAGCAAGAGAGGTTGATATATGGAGTGATAAATCTTCTATTTACAATAATATCATCTATCCAAAGACAGGGAGTAACCTCCCTTGTTTTGGTATGGACTTGATGGGATTTTTTGAAAAGAAAATAATTATAGTATTTGATTTTCAACATCCAAAAGAAAAGTATCCTTTCTCAGTTGAGGGTTTACCTAAGAGTGAAGGGGACTATCGTTTCTTTGAA…	MQTLKLQKNLMSQKMKHLWDNYRSTLFSIFPDLEYRETWARWEGKDTSLIAKTYSNDYFIKAREVDIWSDKSSIYNNIIYPKTGSNLPCFGMDLMGFFEKKIIIVFDFQHPKEKYPFSVEGLPKSEGDYRFFEXXXXDLPKAEGTFRFFEPGNHFSDNIYIAKCTADEVEDHLEMFTTYLTKYKEMVELEKPTGMNTSEYKDFDAYMTKLDPVAGYLSGKFGKDKAESLVNDFLFTYG*
sequence_1008317	1	sequence_1008317	1008317	977917	#N/A	#N/A	#N/A	#N/A	NODE_16837_length_923_cov_1.420507_1	ERR884060_H2_scaffolds.fasta	NODE_16837_length_923_cov_1.420507	?	NCBI; Not assigned;	unbinned	#N/A	Metagenomic	11|Candidatus_Amoebophilus_asiaticus_5a2|B|35.0|11|0	CDS	3	227	24.5	+	0	ID=16837_1;partial=10;start_type=Edge;rbs_motif=None;rbs_spacer=None;gc_cont=0.347;conf=99.65;score=24.53;cscore=21.31;sscore=3.22;rscore=0.00;uscore=0.00;tscore=3.22;	TTCTATGATGGTGGTATCGAAGAGATTATCTCAACTCGTAGACTTGTTCACATACTTCGTGCATATGCCATATTCAAGAACAAAGAGAATGCAATCAAGGTTTGTATCAACAGATTTGATGATGAGACAAAGCAATCATTCCTAGAGTTGTATGATAAAGTAGATGCAGACTTTGAAATTACAAAAGAACTTGATGTCACAAAAGATGAAACACCTATGGGATAA	FYDGGIEEIISTRRLVHILRAYAIFKNKENAIKVCINRFDDETKQSFLELYDKVDADFEITKELDVTKDETPMG*
sequence_1008318	1	sequence_1008318	1008318	977918	K18942	gp43; T4virus DNA polymerase [EC:2.7.7.7]	PF00136.20	DNA_pol_B	NODE_168380_length_322_cov_1.333333_1	ERR884060_H2_scaffolds.fasta	NODE_168380_length_322_cov_1.333333	?	NCBI; Viruses;	unbinned	#N/A	Metagenomic	8|Bacteroides_fragilis_NCTC_9343|B|43.2|11|0	CDS	1	321	36.5	-	0	ID=168380_1;partial=11;start_type=Edge;rbs_motif=None;rbs_spacer=None;gc_cont=0.433;conf=99.98;score=36.53;cscore=34.92;sscore=1.61;rscore=0.00;uscore=0.00;tscore=1.61;	TACAATATCTCGCCAGAAACCCTACTGGACGAACGACACCCAACGGCAACAGTTGACCGAATCCTTAATGAGGAAATAAATTTTGAGTTGCACAAAGACAATGCTGTGTGTGCAAACGGTGCCATGTATCGTAAAGACATTAGGGGGTTTTTGCCCGAACTGATGGAAAAGATGTATGGTGACCGTGTGATCTTCAAGAAGAAGATGATTCAGGCAAAGAAAGATTATGAAAAGACTCCTACTAAAGCACTGGAAAAGGAGATCGCCCGTTGCAACAATATCCAGATGGCTAAGAAGATCTCACTCAACTCTGCTTATGGT	YNISPETLLDERHPTATVDRILNEEINFELHKDNAVCANGAMYRKDIRGFLPELMEKMYGDRVIFKKKMIQAKKDYEKTPTKALEKEIARCNNIQMAKKISLNSAYG
sequence_1008319	1	sequence_1008319	1008319	977919	#N/A	#N/A	#N/A	#N/A	NODE_168381_length_322_cov_1.325843_1	ERR884060_H2_scaffolds.fasta	NODE_168381_length_322_cov_1.325843	O	NCBI; cellular organisms; Bacteria; PVC group; Chlamydiae; Chlamydiia; Parachlamydiales;	unbinned	#N/A	Metagenomic	39|Rickettsia_conorii_Malish_7|B|32.4|11|1	CDS	3	320	19.6	-	0	ID=168381_1;partial=11;start_type=Edge;rbs_motif=None;rbs_spacer=None;gc_cont=0.371;conf=98.91;score=19.60;cscore=17.99;sscore=1.61;rscore=0.00;uscore=0.00;tscore=1.61;	CTGTCTGATTTACATGAAACATATTTGAATATATTAGGCTTCAACTCCGAGCCTGTTCGTGTAGTGAAATCTGTTTGGGAGGAATATTTTAAACAGAATCCTGAAAATTATATACTCCAATATTGCCATAGCCAAGGAGCTATTATTGTAAGAAATGCTTTGAAAGAGATGCCAAAACATCTCAGAGATCGTATTTCAGTCTGTAATATAGCTCCGTTGTTCGCTATCGAGGATAGCCTCGGTGCAACTGTCACAAATTATGTCAGTAATAAAGATATGTGGACAAAGCTTTACCGCTGGTTCAATAGCTGTCTCTTA	LSDLHETYLNILGFNSEPVRVVKSVWEEYFKQNPENYILQYCHSQGAIIVRNALKEMPKHLRDRISVCNIAPLFAIEDSLGATVTNYVSNKDMWTKLYRWFNSCLL
sequence_100832	1	sequence_100832	100832	100268	#N/A	#N/A	#N/A	#N/A	NODE_72882_length_344_cov_1.121107_1	ERR884057_M2_scaffolds.fasta	NODE_72882_length_344_cov_1.121107	NA	NA	unbinned	#N/A	Metagenomic	49|_Nostoc_azollae__0708|B|38.5|11|1	CDS	260	343	2.3	-	0	ID=72882_1;partial=01;start_type=Edge;rbs_motif=None;rbs_spacer=None;gc_cont=0.369;conf=63.19;score=2.35;cscore=-0.87;sscore=3.22;rscore=0.00;uscore=0.00;tscore=3.22;	TGCAGAGCTGAAACTAATTACTATATTGAAACTCATGAACTCCAAAGTAATACTGTTGTCCGTTCTTTGGCACCAACTACGTAG	CRAETNYYIETHELQSNTVVRSLAPTT*
sequence_1008320	1	sequence_1008320	1008320	977920	#N/A	#N/A	#N/A	#N/A	NODE_168382_length_322_cov_1.318352_1	ERR884060_H2_scaffolds.fasta	NODE_168382_length_322_cov_1.318352	C	NCBI; cellular organisms; Bacteria; PVC group; Verrucomicrobia; Opitutae;	unbinned	#N/A	Metagenomic	0|Mycoplasma_bovis_PG45|B|29.3|4|1	CDS	3	320	62.4	+	0	ID=168382_1;partial=11;start_type=Edge;rbs_motif=None;rbs_spacer=None;gc_cont=0.302;conf=100.00;score=62.37;cscore=60.76;sscore=1.61;rscore=0.00;uscore=0.00;tscore=1.61;	GGTAATTATGATCCAAACACAGCTGATTATGTTAAAAATAATTTTAAAGTATATACAAGTACTCAAGGTATTCCAGGAACTTGGACAGAATATACATCAGCTTATACAGTAATTAATAATGTTATAACTATAACAGATAGTCTACCCGCTAGTGTATATTTAGTTGTACAGTTAAAATCACTAGAAGGTGGTAACTACGGTAATACTAATCCTGAAAAAGCTTTTGGTGATACAGTAGAAGAAAACTATGGTAGTTATGCTTATATAAAACTAGGTGATATAATAGATAACTTTATGGTAGGTTATGTTGGTGATGGT	GNYDPNTADYVKNNFKVYTSTQGIPGTWTEYTSAYTVINNVITITDSLPASVYLVVQLKSLEGGNYGNTNPEKAFGDTVEENYGSYAYIKLGDIIDNFMVGYVGDG
sequence_1008321	1	sequence_1008321	1008321	977921	K00507	SCD, desC; stearoyl-CoA desaturase (Delta-9 desaturase) [EC:1.14.19.1]	#N/A	#N/A	NODE_168383_length_322_cov_1.318352_1	ERR884060_H2_scaffolds.fasta	NODE_168383_length_322_cov_1.318352	S	NCBI; cellular organisms; Bacteria; Terrabacteria group; Actinobacteria <actinobacteria>; Actinobacteria; Actinomycetales; unclassified Actinomycetales; Actinomycetales bacterium TMED115;	unbinned	#N/A	Metagenomic	16|Chlorobium_tepidum_TLS|B|56.5|11|1	CDS	1	321	54.3	-	0	ID=168383_1;partial=11;start_type=Edge;rbs_motif=None;rbs_spacer=None;gc_cont=0.604;conf=100.00;score=54.35;cscore=52.74;sscore=1.61;rscore=0.00;uscore=0.00;tscore=1.61;	CACATGGGATGGCTCTTCTCCGAAGAGCAGGCCACCGTGGACCAGTACGCGCCAGACATCCGCGACGACAAGGATCTGCAGCGCGTCAACAACTCCTTCCCCATCATTGTCGTCATGACATTCCTGCTGCCCGGCATCATCGGCGGCCTGATCACGTGGTCGTGGCTCGGATTCTTGACGGGAATGTTCTGGGGTGGCGTGGTGCGCGTCGCATTCGTGCACCACGTGACCTGGTCGATCAACTCGATCTGCCACGTGTTCGGCAAGCGTCCCTTCAAGAGTCGCGACCTCTCCAGTAACGTCAACTGGCTGGCGATTCCG	HMGWLFSEEQATVDQYAPDIRDDKDLQRVNNSFPIIVVMTFLLPGIIGGLITWSWLGFLTGMFWGGVVRVAFVHHVTWSINSICHVFGKRPFKSRDLSSNVNWLAIP
sequence_1008322	1	sequence_1008322	1008322	977922	#N/A	#N/A	#N/A	#N/A	NODE_168384_length_322_cov_1.318352_1	ERR884060_H2_scaffolds.fasta	NODE_168384_length_322_cov_1.318352	?	NCBI; No hits;	unbinned	#N/A	Metagenomic	40|Rothia_dentocariosa_ATCC_17931|B|53.7|11|1	CDS	3	242	18.4	-	0	ID=168384_1;partial=10;start_type=ATG;rbs_motif=AGGA;rbs_spacer=5-10bp;gc_cont=0.654;conf=98.56;score=18.37;cscore=0.61;sscore=17.76;rscore=10.64;uscore=3.54;tscore=3.58;	ATGCGCTTGGCGGAGCAAGGCATAACAAGGTACTTACAGGTCCTCCATCGCGGTCCAGTCCTCGTCGAGAGGGAGGTTGGTCACCTGGGCCATCTTCCGGGCCCGCCGCATTGGGCTCTGCGCCCTGCGAAGGAGAGCCCTCACCCCCGTCATGGCGGACAAAAGCTCCTTGCTCTTGCCGATCCACTTGCACACTCGCGCGCCGGCTCCACCTCCTGCCACCACTGCGCTGCCCCTTGC	MRLAEQGITRYLQVLHRGPVLVEREVGHLGHLPGPPHWALRPAKESPHPRHGGQKLLALADPLAHSRAGSTSCHHCAAPC
sequence_1008323	1	sequence_1008323	1008323	977923	#N/A	#N/A	#N/A	#N/A	NODE_168385_length_322_cov_1.318352_1	ERR884060_H2_scaffolds.fasta	NODE_168385_length_322_cov_1.318352	NA	NA	unbinned	#N/A	Metagenomic	24|Ignisphaera_aggregans_DSM_17230|A|35.7|11|1	CDS	3	320	35	+	0	ID=168385_1;partial=11;start_type=Edge;rbs_motif=None;rbs_spacer=None;gc_cont=0.399;conf=99.97;score=34.96;cscore=33.35;sscore=1.61;rscore=0.00;uscore=0.00;tscore=1.61;	CGTGGGCTCGGAGATGTGTATAAGAGACAGGTTTTTACTCTGATTTTAATAGCTTTAATAGCTTCGGCAGCTCTTAGTATGAGTATTTATACTTATGAAGATAACAAGGGAAAACCAAAGGATGCTTTTACTAGTATCGGAATTACACCGATAAATGAAGGAATCGGGTTAGGAGGTCCTTTAGAGGCAGAAGGAAGTAGTAGGTTGAATATCGTATCTGATACAGGGATTTGTATCTCTGGATCAGGTAGTACAAAAACCCTAACATTTTTGAATACAGGAGCAGGAGCTTCGGGTACTCCAGGGTCACCTGATAAT	RGLGDVYKRQVFTLILIALIASAALSMSIYTYEDNKGKPKDAFTSIGITPINEGIGLGGPLEAEGSSRLNIVSDTGICISGSGSTKTLTFLNTGAGASGTPGSPDN
sequence_1008324	1	sequence_1008324	1008324	977924	#N/A	#N/A	#N/A	#N/A	NODE_168386_length_322_cov_1.314607_1	ERR884060_H2_scaffolds.fasta	NODE_168386_length_322_cov_1.314607	NA	NA	unbinned	#N/A	Metagenomic	47|Xenorhabdus_nematophila_ATCC_19061|B|44.1|11|1	CDS	2	85	4.8	+	0	ID=168386_1;partial=10;start_type=Edge;rbs_motif=None;rbs_spacer=None;gc_cont=0.262;conf=74.93;score=4.76;cscore=1.54;sscore=3.22;rscore=0.00;uscore=0.00;tscore=3.22;	TTATTAAATAAATTCGCTATTGAAACACCAAACAATAAATTACAGGAAGTAACACTACAAGATGGTTCTAAATTTATGGAGTAA	LLNKFAIETPNNKLQEVTLQDGSKFME*
sequence_1008325	1	sequence_1008325	1008325	977925	K19882	NOTUM; O-palmitoleoyl-L-serine hydrolase [EC:3.1.1.98]	PF03283.12	PAE	NODE_168387_length_322_cov_1.310861_1	ERR884060_H2_scaffolds.fasta	NODE_168387_length_322_cov_1.310861	D	NCBI; cellular organisms; Eukaryota;	unbinned	#N/A	Metagenomic	45|Treponema_pallidum_Nichols|B|52.8|11|1	CDS	2	319	8.7	+	0	ID=168387_1;partial=10;start_type=Edge;rbs_motif=None;rbs_spacer=None;gc_cont=0.503;conf=88.09;score=8.70;cscore=5.49;sscore=3.22;rscore=0.00;uscore=0.00;tscore=3.22;	CGTGTGTGTGTGCGTGCGTGCGTGCGTGTGTGTGTGTGTGTGTGTGTGTGTGTGTACGTGTGTGTGTGTCTTGCTTCAGGAACTGGACATGGTTCAACCAAGTGGATCCTTCACCAGGAGGGGGGAGAGTGGCGCTATTGCAAAGACGCTTGCTGGGTGCGCAGCATGTCACCTTTGGGATCTTCCAAGAACTGGCCCAAGAATGCAACCTTTGGTGGTTTACTTTCTGACAACAAGACTGTAAACCCTTACTTCCATGACTGGAATGTAGCTTTTCTCATGTACTGTGATGGTGCATTCTTCTCTGGGGAAGTGTAA	RVCVRACVRVCVCVCVCVYVCVCLASGTGHGSTKWILHQEGGEWRYCKDACWVRSMSPLGSSKNWPKNATFGGLLSDNKTVNPYFHDWNVAFLMYCDGAFFSGEV*
sequence_1008326	1	sequence_1008326	1008326	977926	#N/A	#N/A	#N/A	#N/A	NODE_168388_length_322_cov_1.310861_1	ERR884060_H2_scaffolds.fasta	NODE_168388_length_322_cov_1.310861	NA	NA	unbinned	#N/A	Metagenomic	29|Methylacidiphilum_infernorum_V4|B|45.5|11|0	CDS	122	322	0.9	+	0	ID=168388_1;partial=01;start_type=GTG;rbs_motif=None;rbs_spacer=None;gc_cont=0.433;conf=55.19;score=0.91;cscore=5.74;sscore=-4.83;rscore=-0.40;uscore=0.35;tscore=-4.78;	GTGTCTCAAGCAGAAGAAATAAAGCCTTGTGTAAGTTTTCGCAGGGTGAAACTTTCACGGATGGTTGCTGATCTGCAAAAACTGCGAAAGTTTAACCCCACAAAAGTTAAAGTGTATACGGTATTTCGATCCCAAGTAACTTATGCACACCAATGGCTGTCTCTTATACACATCTCCGAGCCCACGAGACTAAGGCGAATC	MSQAEEIKPCVSFRRVKLSRMVADLQKLRKFNPTKVKVYTVFRSQVTYAHQWLSLIHISEPTRLRRI
sequence_1008327	1	sequence_1008327	1008327	977927	#N/A	#N/A	#N/A	#N/A	NODE_168389_length_322_cov_1.310861_1	ERR884060_H2_scaffolds.fasta	NODE_168389_length_322_cov_1.310861	NA	NA	unbinned	#N/A	Metagenomic	49|_Nostoc_azollae__0708|B|38.5|11|1	CDS	1	96	3.2	+	0	ID=168389_1;partial=10;start_type=Edge;rbs_motif=None;rbs_spacer=None;gc_cont=0.500;conf=67.80;score=3.24;cscore=0.02;sscore=3.22;rscore=0.00;uscore=0.00;tscore=3.22;	GCAGTGCACATGGCAAATCCGGTAGCAATGGTAGAAATGCGAGATGATCCCTGCTGGCGGATCCAGGTGGAGGTGGATTCAGAATTAACGTTGTAA	AVHMANPVAMVEMRDDPCWRIQVEVDSELTL*
sequence_1008328	1	sequence_1008328	1008328	977928	#N/A	#N/A	#N/A	#N/A	NODE_16838_length_923_cov_1.374424_1	ERR884060_H2_scaffolds.fasta	NODE_16838_length_923_cov_1.374424	?	NCBI; Not assigned;	unbinned	#N/A	Metagenomic	21|Haloquadratum_walsbyi_DSM_16790|A|47.9|11|0	CDS	2	751	70.4	-	0	ID=16838_1;partial=10;start_type=ATG;rbs_motif=None;rbs_spacer=None;gc_cont=0.493;conf=100.00;score=70.37;cscore=64.75;sscore=5.62;rscore=-0.25;uscore=1.60;tscore=4.27;	ATGTCCGTCGCATTGGTTGTTCTCCCTTTGAATTGTTGTGAAGTACGGGCTATAGAAGGCAGTGCCTCGGGCGATGTGGCTTCAAGTGGAGAGATTGTTCAGTTGCCTCCAGGCCTGCATGTAGACGTCTTTGCAGACGAATCATTGGTTGCAAATCCTGTTGCTTTTTCAATAGATGAACGAGGAAGAGTCTTTGTCTGTGAAACGTTTCGGCAGGGCAAAGGAGTTGAAGATAATCGAAAGCATCGCGTGTGGCTTCAGGATGACCTTGCTGCCCAGAGTGTTGCTGATCGGCTGGCAATGTTTCGTAAGCACCTCGGTGAAAAGGTGCAGGAGTATACGGTGCATGAAGATCGTGTGCGATTGCTTTTAGACACAGATAAAGATGCAGTCGCTGAC…	MSVALVVLPLNCCEVRAIEGSASGDVASSGEIVQLPPGLHVDVFADESLVANPVAFSIDERGRVFVCETFRQGKGVEDNRKHRVWLQDDLAAQSVADRLAMFRKHLGEKVQEYTVHEDRVRLLLDTDKDAVADKVLTFADSFNEIEDGTGAGVLAIDGDVYYTCIPNLWLLKDTDKDGVADVRRSLHSGYGVRVAFRGHDMHGLTVGPDGRIYFSIGDRGYNVITPEGNHLHRPYCGAVFRCERDGSGLE
sequence_1008329	1	sequence_1008329	1008329	977929	#N/A	#N/A	#N/A	#N/A	NODE_168392_length_322_cov_1.303371_1	ERR884060_H2_scaffolds.fasta	NODE_168392_length_322_cov_1.303371	S	NCBI; cellular organisms; Bacteria; PVC group; Planctomycetes; Phycisphaerae; Phycisphaerales; Phycisphaeraceae; unclassified Phycisphaeraceae; Phycisphaeraceae bacterium;	unbinned	#N/A	Metagenomic	21|Haloquadratum_walsbyi_DSM_16790|A|47.9|11|0	CDS	2	322	12.9	+	0	ID=168392_1;partial=11;start_type=Edge;rbs_motif=None;rbs_spacer=None;gc_cont=0.539;conf=95.14;score=12.93;cscore=11.32;sscore=1.61;rscore=0.00;uscore=0.00;tscore=1.61;	AGTTTGAGTCCATTGTGGTCGAGAGTGCTTTTGACGCAGTTGGGAGAAGCGTGGACGAAGGGAATTGGAAGTGAGACAGCTCGTGTTTTTGCTGCGGCGACCCCAAGTGTGACAACGCTTTTTCTTGGAGCAGTAATTACGGGGTCTATCGCCATGACCGCAGCTTTTATAGCGGCGCTAAGGACGGGTGTACGACCTCCCTTGCAGCTTTTTCAAGGCGCGAGTACGAGTCTCTCGTGCGTCCCGTTGTGGCTTCGTCCACGGTGGGCAGTAGGTTCGCTTATTGGGCTTGCTGGACGGAATGTAATGCGACGTCCTTTT	SLSPLWSRVLLTQLGEAWTKGIGSETARVFAAATPSVTTLFLGAVITGSIAMTAAFIAALRTGVRPPLQLFQGASTSLSCVPLWLRPRWAVGSLIGLAGRNVMRRPF
sequence_100833	1	sequence_100833	100833	100269	#N/A	#N/A	#N/A	#N/A	NODE_72884_length_344_cov_1.121107_1	ERR884057_M2_scaffolds.fasta	NODE_72884_length_344_cov_1.121107	NA	NA	unbinned	#N/A	Metagenomic	26|Methanopyrus_kandleri_AV19|A|61.2|11|0	CDS	1	150	11.5	-	0	ID=72884_1;partial=10;start_type=GTG;rbs_motif=GGGT;rbs_spacer=10bp;gc_cont=0.627;conf=93.37;score=11.51;cscore=13.95;sscore=-2.45;rscore=5.24;uscore=-5.30;tscore=-2.38;	GTGCGGCGCCGTCTGCTGCGCATTCTAAAAATCCTGCACCTCCCCAAACTAATGCAGCGAGACCAAGCACTCGTCTCGCTGGCGGCCGTCTTCTTCGGCACCTACGGCCCGGCCGTCCAACTGTCGGGCTGGGACGTCACGCATGTGGTG	MRRRLLRILKILHLPKLMQRDQALVSLAAVFFGTYGPAVQLSGWDVTHVV
sequence_1008330	1	sequence_1008330	1008330	977930	#N/A	#N/A	#N/A	#N/A	NODE_168393_length_322_cov_1.303371_1	ERR884060_H2_scaffolds.fasta	NODE_168393_length_322_cov_1.303371	?	NCBI; Not assigned;	unbinned	#N/A	Metagenomic	17|Desulfotomaculum_acetoxidans_DSM_771|B|41.5|11|1	CDS	2	322	20.2	+	0	ID=168393_1;partial=11;start_type=Edge;rbs_motif=None;rbs_spacer=None;gc_cont=0.474;conf=99.04;score=20.15;cscore=18.54;sscore=1.61;rscore=0.00;uscore=0.00;tscore=1.61;	GATCAGAGTATGGCTTGCTCGAAAAAAAACGGCCGAAAAAGAAAACGCCCCGCTCCAATATTGGTTCGGTATAAAAGATCATTTTTGACCGTGATTAAGTCGCTGGCGGAAAGCTCCTGGATTAAATTCACGACTGGAGTTGTTCTCTTAACAAGCGGTCTCGATGAGGCTGTAGAAACTCTTTTCGCAGATATCTCTGCACTCGAACTCGGTGCCCACCACGGAGTGATGGTTCTCAGTTTTGTCAATATTCTCTCGTCACTCCCCGACATGCTTGATGGACTGACCGGGACATTCCTGACAGATGAAGAGGAAGAGGAC	DQSMACSKKNGRKRKRPAPILVRYKRSFLTVIKSLAESSWIKFTTGVVLLTSGLDEAVETLFADISALELGAHHGVMVLSFVNILSSLPDMLDGLTGTFLTDEEEED
sequence_1008331	1	sequence_1008331	1008331	977931	#N/A	#N/A	#N/A	#N/A	NODE_168394_length_322_cov_1.292135_1	ERR884060_H2_scaffolds.fasta	NODE_168394_length_322_cov_1.292135	?	NCBI; Not assigned;	unbinned	#N/A	Metagenomic	6|Anaplasma_phagocytophilum_HZ|B|41.6|11|1	CDS	3	302	52.7	-	0	ID=168394_1;partial=10;start_type=ATG;rbs_motif=GGA/GAG/AGG;rbs_spacer=5-10bp;gc_cont=0.357;conf=100.00;score=52.74;cscore=45.85;sscore=6.89;rscore=3.28;uscore=0.83;tscore=2.78;	ATGTTTAGTGTTGGACAGTATTCTGAGAAAATGAAATTTGATAGTTCAAAAGTTCAATTTAATTTAAATAATGAGGACCTCGACTTTGCTGTACATGGCGACGCTTTAAATAATGTTTTGTATGTTGACGCTAGCGTTGATCGAGTTGGTATTGGTACAGATACGCCAGCTTATAAGTTAGATGTTGCTGGTAGTGGCAGCTTTGATGCTCTTAATATTAATGATGCTTTTACATTTCCTACGGGTGATGGTTCTGTTAATCAAATATTAGTGACAGACGGTAACGGTAATGTTTCTTGG	MFSVGQYSEKMKFDSSKVQFNLNNEDLDFAVHGDALNNVLYVDASVDRVGIGTDTPAYKLDVAGSGSFDALNINDAFTFPTGDGSVNQILVTDGNGNVSW
sequence_1008332	1	sequence_1008332	1008332	977932	#N/A	#N/A	#N/A	#N/A	NODE_168395_length_322_cov_1.292135_1	ERR884060_H2_scaffolds.fasta	NODE_168395_length_322_cov_1.292135	NA	NA	unbinned	#N/A	Metagenomic	26|Methanopyrus_kandleri_AV19|A|61.2|11|0	CDS	1	240	10	-	0	ID=168395_1;partial=10;start_type=GTG;rbs_motif=GGGG;rbs_spacer=5bp;gc_cont=0.608;conf=98.91;score=19.61;cscore=11.44;sscore=8.17;rscore=9.27;uscore=-8.32;tscore=-2.38;	GTGTTTGTTTCAAGCTTCCACACTATGGGGTGCTGCTTTTCGAAAGTAAAGGCCGATGGGGAGGGGGAGAGGAAGCCGCTCCTGGCGCCGGAGCCAATTCCTGCATCATCTCCTGGCGCGAACACGGGCGTCGAGAGGCGGCCATCCTTCAAGGAGGACGTCAAGGATGTGGGGCTGAAGGCGACTTTGATGACCGGCCAGGCCCTGCTCGAAGTGGCGCAGCAAGTGCCGCTTCTGGCG	MFVSSFHTMGCCFSKVKADGEGERKPLLAPEPIPASSPGANTGVERRPSFKEDVKDVGLKATLMTGQALLEVAQQVPLLA
sequence_1008333	1	sequence_1008333	1008333	977933	K01136	IDS; iduronate 2-sulfatase [EC:3.1.6.13]	#N/A	#N/A	NODE_168396_length_322_cov_1.292135_1	ERR884060_H2_scaffolds.fasta	NODE_168396_length_322_cov_1.292135	?	NCBI; Not assigned;	unbinned	#N/A	Metagenomic	8|Bacteroides_fragilis_NCTC_9343|B|43.2|11|0	CDS	2	322	24.4	-	0	ID=168396_1;partial=11;start_type=Edge;rbs_motif=None;rbs_spacer=None;gc_cont=0.461;conf=99.63;score=24.38;cscore=22.77;sscore=1.61;rscore=0.00;uscore=0.00;tscore=1.61;	CACTACAACGGGGATAATGACCGTGACCCGATGCCCGACGAAATCAACGCACGGTGGGCAACCTCTATCTTACAGCGAAAACACAACAAACCCTTTTTCCTGTTCACAGGATTTAGTCGCACCCACACACCACTTTATGCACCGAAAGAATACTTCGATCGTTTTCCGATCGAAAAAATTGAGATCCCCAAGGGAATGCTGGAAGGTGACTTGAAAGATTGCGCACCCAGCCTTGCCAATCAGAGTCTCTATGCTTTCCGTCGTTACCAAATGCTTTTCAAACACAAAGATCATCCTGACCTTTTCAAAGAGTGGTTACAA	HYNGDNDRDPMPDEINARWATSILQRKHNKPFFLFTGFSRTHTPLYAPKEYFDRFPIEKIEIPKGMLEGDLKDCAPSLANQSLYAFRRYQMLFKHKDHPDLFKEWLQ
sequence_1008334	1	sequence_1008334	1008334	977934	K03259	EIF4E; translation initiation factor 4E	PF01652.17	IF4E	NODE_168397_length_322_cov_1.288390_1	ERR884060_H2_scaffolds.fasta	NODE_168397_length_322_cov_1.288390	?	NCBI; Not assigned;	unbinned	#N/A	Metagenomic	32|Orientia_tsutsugamushi_Boryong|B|30.5|11|1	CDS	133	321	16.3	+	0	ID=168397_1;partial=01;start_type=ATG;rbs_motif=None;rbs_spacer=None;gc_cont=0.265;conf=97.71;score=16.32;cscore=17.93;sscore=-1.60;rscore=-1.10;uscore=-3.27;tscore=2.76;	ATGTTATTTATTATGAAAGACAATATCAAGCCTATTTGGGAAGATGTTCATAATAAACAAGGAGGATGCTTTTCGTATAAAATTAGCAATAAATTGGTTCCTACTATTTGGCGTAATTTTTCATACAAATTAGCAGGAAATACACTGTTTAAGAATAAACAAACAAAAAATAATGTAAATGGTATAACT	MLFIMKDNIKPIWEDVHNKQGGCFSYKISNKLVPTIWRNFSYKLAGNTLFKNKQTKNNVNGIT
sequence_1008335	1	sequence_1008335	1008335	977935	#N/A	#N/A	#N/A	#N/A	NODE_168398_length_322_cov_1.288390_1	ERR884060_H2_scaffolds.fasta	NODE_168398_length_322_cov_1.288390	NA	NA	unbinned	#N/A	Metagenomic	12|Candidatus_Korarchaeum_cryptofilum_OPF8|A|49.0|11|0	CDS	227	322	0.7	+	0	ID=168398_1;partial=01;start_type=ATG;rbs_motif=None;rbs_spacer=None;gc_cont=0.500;conf=53.85;score=0.67;cscore=0.45;sscore=0.22;rscore=-4.09;uscore=1.93;tscore=2.38;	ATGCCATACATACAGGTCGAGCCTAGAGTTCAGGTATTGCGCTGTCCATTGACTGTCTCTTATACACATCTGACGCTGCCGACGAGCGATCTAGTG	MPYIQVEPRVQVLRCPLTVSYTHLTLPTSDLV
sequence_1008336	1	sequence_1008336	1008336	977936	#N/A	#N/A	#N/A	#N/A	NODE_168399_length_322_cov_1.280899_1	ERR884060_H2_scaffolds.fasta	NODE_168399_length_322_cov_1.280899	NA	NA	unbinned	#N/A	Metagenomic	44|Thermoplasma_volcanium_GSS1|A|39.9|11|1	CDS	3	230	9.8	+	0	ID=168399_1;partial=10;start_type=Edge;rbs_motif=None;rbs_spacer=None;gc_cont=0.443;conf=90.56;score=9.83;cscore=6.62;sscore=3.22;rscore=0.00;uscore=0.00;tscore=3.22;	ATGCAAGGAAGCACTAGAACACACGTGCTGCCAATACACTACCTGAGTAGGTTGGTGACTGATTTCGTGACTGAACAGGGAAACATGACCAGGGAGATCAAAGTGAATAGCTACGTACATACGTATGTGCAAGAAACTACAAATTTCACCTCACTTGGTGGCTCGGTATTCGAGGGACTTAAATGCCACAACATACGTATATACCCTATGGCCTGTGCAATAATGTAG	MQGSTRTHVLPIHYLSRLVTDFVTEQGNMTREIKVNSYVHTYVQETTNFTSLGGSVFEGLKCHNIRIYPMACAIM*
sequence_1008337	0		1008337	104251	#N/A	#N/A	#N/A	#N/A	NODE_16839_length_922_cov_168.258362_1	ERR884060_H2_scaffolds.fasta	NODE_16839_length_922_cov_168.258362	?	NCBI; cellular organisms; Eukaryota; Viridiplantae; Streptophyta; Streptophytina; Embryophyta; Tracheophyta; Euphyllophyta; Spermatophyta; Magnoliopsida; Mesangiospermae; eudicotyledons; Gunneridae; Pentapetalae; rosids; fabids;	unbinned	#N/A	Metagenomic	48|Xylella_fastidiosa_Temecula1|B|51.8|11|1	CDS	139	621	10.9	-	0	ID=16839_1;partial=00;start_type=ATG;rbs_motif=GGA/GAG/AGG;rbs_spacer=5-10bp;gc_cont=0.474;conf=92.43;score=10.89;cscore=5.52;sscore=5.37;rscore=2.00;uscore=-1.40;tscore=4.77;	ATGATAGGGACTTGTTCCGTGCGTCGCAGTATTGCAGGTCGGTTTGGGAGGAGAAAAGCCTCCCAAAGCTCCTGTTACAACCTAACCCAGGCGGTTTGCCGAGCTAAATCCTTTGCAGACGACTTAGTCACAGAACGGGGTATTGTAAATGGTAGAGTAGCTCTCTGCTACGATCCATTGAGATTAAGCCTTCGTTCTTCAGATTTGTTCCATTGGGTCTCCAAGGGGAGATTCCACCGTGGATGGTGTCTCATCCAGGAGGTCGTTGGATTCATTGATGCGCATCCAATTCATGGTAAGTGTTCATGGTTGTGGAGACATGTGTGTTGTGGAGGTGTCAGGGTTCCTTCATTTGCTTTATGTATGTGTTTCAATGCCGTTGCAAGTTGTTTGCAGGAC…	MIGTCSVRRSIAGRFGRRKASQSSCYNLTQAVCRAKSFADDLVTERGIVNGRVALCYDPLRLSLRSSDLFHWVSKGRFHRGWCLIQEVVGFIDAHPIHGKCSWLWRHVCCGGVRVPSFALCMCFNAVASCLQDRLIVKKGKGFCHVLTCLYIHLLACSLV*
sequence_1008338	1	sequence_1008338	1008338	977937	#N/A	#N/A	#N/A	#N/A	NODE_1683_length_2499_cov_8.810966_1	ERR884060_H2_scaffolds.fasta	NODE_1683_length_2499_cov_8.810966	?	NCBI; No hits;	unbinned	#N/A	Metagenomic	1|Mycoplasma_pneumoniae_M129|B|40.0|4|0	CDS	492	1253	18.2	-	0	ID=1683_1;partial=00;start_type=ATG;rbs_motif=None;rbs_spacer=None;gc_cont=0.436;conf=98.51;score=18.23;cscore=12.06;sscore=6.17;rscore=0.02;uscore=0.75;tscore=5.40;	ATGATGGTCCAACCTCATGTAGTTGTGCTGTCATGTAAACAAGGCTTTGCAAATGGTTGTTGTGTATTTGGTTCATATGACTCACCACTGTGAATGGTCTTCTTCACCTGTTCTGCATGTGGTGTGCATGTTCACTGTGTTGTGCGTGTGTATTGTGTACACAGATGTGTAGCACTGTGTGATAGTGTCAATCCATGAACAGGCAGCAAATCATGCACAGGGATAATTGTACACTATATATGTTTATACATATGCTGTGTATATGTATACTTCATCCCAGGCCATCAATACATCCCAGGCCATCAATATTGTACAACTGCACATACCATGACCATGGCATGTGCAGTTGTACAATATTGAGTAGCATATTGACATCACAGGCACATTGCCATAATGTGG…	MMVQPHVVVLSCKQGFANGCCVFGSYDSPLWMVFFTCSACGVHVHCVVRVYCVHRCVALCDSVNPWTGSKSCTGIIVHYICLYICCVYVYFIPGHQYIPGHQYCTTAHTMTMACAVVQYWVAYWHHRHIAIMWLLTVRKCFSWHNHETIQIECLVLETIYRALLLVLTLYYYTWFAGLGRVQCPLREVHPILLHGGMFPCPPSSRQGETLHWFVWGYSEGHWHLASWSTLDSYTTQGSSTMDMCVSFSVLSVL*
sequence_1008339	1	sequence_1008339	1008339	977938	#N/A	#N/A	#N/A	#N/A	NODE_168401_length_322_cov_1.277154_2	ERR884060_H2_scaffolds.fasta	NODE_168401_length_322_cov_1.277154	?	NCBI; Viruses; Duplodnaviria; Heunggongvirae; Uroviricota; Caudoviricetes; Caudovirales; Myoviridae; unclassified Myoviridae;	unbinned	#N/A	Metagenomic	17|Desulfotomaculum_acetoxidans_DSM_771|B|41.5|11|1	CDS	112	321	13.1	-	0	ID=168401_2;partial=01;start_type=Edge;rbs_motif=None;rbs_spacer=None;gc_cont=0.371;conf=95.31;score=13.10;cscore=9.89;sscore=3.22;rscore=0.00;uscore=0.00;tscore=3.22;	AGCAGAACTGTTGAGGAATTGCGTGAGAATATTCGTGGAGGTAAATGGATTTTCTCTCCCAAGGTTAATAAAAGAAATTCTCCTCTTGGTGAAAAAACTGCTACTGTTCTCTGGTATGTTGACAAGAACGGTAAGAAGTTGTATCATCTTCAAATGAAAGGTTCTGGTTCTTCACCCAATAATATGCAGTTTCACATTTACAAGCAATGA	SRTVEELRENIRGGKWIFSPKVNKRNSPLGEKTATVLWYVDKNGKKLYHLQMKGSGSSPNNMQFHIYKQ*
sequence_100834	1	sequence_100834	100834	100270	#N/A	#N/A	#N/A	#N/A	NODE_72884_length_344_cov_1.121107_2	ERR884057_M2_scaffolds.fasta	NODE_72884_length_344_cov_1.121107	NA	NA	unbinned	#N/A	Metagenomic	26|Methanopyrus_kandleri_AV19|A|61.2|11|0	CDS	123	344	10.1	-	0	ID=72884_2;partial=01;start_type=Edge;rbs_motif=None;rbs_spacer=None;gc_cont=0.698;conf=91.05;score=10.09;cscore=6.87;sscore=3.22;rscore=0.00;uscore=0.00;tscore=3.22;	ATACTGGACCAGTGCAGCGGCCGCCGAGGATCGCAGTGCGATGAGTTCATGCGAGGGCGGCTCGAGGGTCACGTCCACGGTGGTCTGACGGCTGCCGTGCTCGCAGCCTCGACGGTCGCGGCGGTGGGCAGCTTCCACGGCCTCGGCTTCGTCGGTGCCGCGGCTGTGCGGCGCGTCGTCGGGTGGGTGGCCTTGTGCGGCGCCGTCTGCTGCGCATTCTAA	ILDQCSGRRGSQCDEFMRGRLEGHVHGGLTAAVLAASTVAAVGSFHGLGFVGAAAVRRVVGWVALCGAVCCAF*
sequence_1008340	0	sequence_1841571	1008340	977939	#N/A	#N/A	#N/A	#N/A	NODE_168401_length_322_cov_1.277154_1	ERR884060_H2_scaffolds.fasta	NODE_168401_length_322_cov_1.277154	?	NCBI; Viruses; Duplodnaviria; Heunggongvirae; Uroviricota; Caudoviricetes; Caudovirales; Myoviridae; unclassified Myoviridae;	unbinned	#N/A	Metagenomic	17|Desulfotomaculum_acetoxidans_DSM_771|B|41.5|11|1	CDS	2	115	-3.2	-	0	ID=168401_1;partial=10;start_type=ATG;rbs_motif=None;rbs_spacer=None;gc_cont=0.360;conf=94.22;score=12.14;cscore=8.01;sscore=4.13;rscore=-10.82;uscore=-3.23;tscore=2.83;	ATGATTATCAATAAAGACTGCATCGAAGGCATGAAGGAGATGGAAGAAAGTTCCGTCGATTGTATTGTTACATCTCCTCCATATAATAAAAAAGGTTTGCTTGGCAATGTTAAA	MIINKDCIEGMKEMEESSVDCIVTSPPYNKKGLLGNVK
sequence_1008341	1	sequence_1008341	1008341	977940	K02109	ATPF0B, atpF; F-type H+-transporting ATPase subunit b	PF00430.17	ATP-synt_B	NODE_168402_length_322_cov_1.277154_1	ERR884060_H2_scaffolds.fasta	NODE_168402_length_322_cov_1.277154	?	NCBI; Not assigned;	unbinned	#N/A	Metagenomic	39|Rickettsia_conorii_Malish_7|B|32.4|11|1	CDS	2	322	61.6	+	0	ID=168402_1;partial=11;start_type=Edge;rbs_motif=None;rbs_spacer=None;gc_cont=0.277;conf=100.00;score=61.60;cscore=59.99;sscore=1.61;rscore=0.00;uscore=0.00;tscore=1.61;	ATTTCAAATGACATCAATGATGCTGATAATCTTAATAGAGAAGCAACTGATATATTAAAAAAATATGATGAGCAAATGGCAAGTGCATCACAAGAATCAAATGAGATTATAACTAATTCTAAAAAAGCAATGCTTGATCATTTAGAAATGCTTAAAAAAGAAAATGAAGAAAAAGTTAACTCCCTAATCTCTGAGTCTCAGGCTAAAATAAAAGCTCAAGAAGAAAAATCTAAGATTGAAATAAGAAATGCAACGTTAGATACCGTTAAAGCTATTGTATCAAGATATATTGAAAATATTCCTTCAGATGAGGAAATAAAT	ISNDINDADNLNREATDILKKYDEQMASASQESNEIITNSKKAMLDHLEMLKKENEEKVNSLISESQAKIKAQEEKSKIEIRNATLDTVKAIVSRYIENIPSDEEIN
sequence_1008342	1	sequence_1008342	1008342	977941	#N/A	#N/A	#N/A	#N/A	NODE_168403_length_322_cov_1.273408_1	ERR884060_H2_scaffolds.fasta	NODE_168403_length_322_cov_1.273408	NA	NA	unbinned	#N/A	Metagenomic	40|Rothia_dentocariosa_ATCC_17931|B|53.7|11|1	CDS	73	321	4.1	-	0	ID=168403_1;partial=01;start_type=Edge;rbs_motif=None;rbs_spacer=None;gc_cont=0.566;conf=72.07;score=4.12;cscore=0.90;sscore=3.22;rscore=0.00;uscore=0.00;tscore=3.22;	CTCCGGGGGGGTCACGATCTCGCGTCAACTCTTTCTGTTAAATGTTTGTTTGTTTTACGAGTACGAAAAGCGATTAGCGATTCGCGATCCGGTCAGTCCTCCTTCTTGTCGCTCATGGCCTTCTCCTCCCCCGCCCCTGCCGCCGCTGTTCCCGCCGTTGCCCTCCCCGCCTCTGCGTTCTTCTCTATTGCATCCTTCACCTGCCAATCGGGATCCCAAGAATCTCACACACACGGTCTGACGGTGTGA	LRGGHDLASTLSVKCLFVLRVRKAISDSRSGQSSFLSLMAFSSPAPAAAVPAVALPASAFFSIASFTCQSGSQESHTHGLTV*
sequence_1008343	1	sequence_1008343	1008343	977942	K03654	recQ; ATP-dependent DNA helicase RecQ [EC:3.6.4.12]	#N/A	#N/A	NODE_168404_length_322_cov_1.265918_1	ERR884060_H2_scaffolds.fasta	NODE_168404_length_322_cov_1.265918	?	NCBI; No hits;	unbinned	#N/A	Metagenomic	29|Methylacidiphilum_infernorum_V4|B|45.5|11|0	CDS	2	217	14.2	-	0	ID=168404_1;partial=10;start_type=ATG;rbs_motif=AACAA;rbs_spacer=4bp;gc_cont=0.509;conf=96.36;score=14.25;cscore=10.95;sscore=3.29;rscore=2.04;uscore=-3.00;tscore=4.25;	ATGGCACTCATACATTCGCTGCAGGCTGTGGAGCCCGTGATCCTCGAGGAAAGCCTACCTCAGCAGCAGCACGCCGTTGAAGAACTGCTTCATGGCAGAGACACTTTTGTCAGCCTGCCAACCGGGTATGGAAAGTCCCTCATATATCAGGTTCTGCCTGTTTGTGTAAATGAGATTCTTTCGCAGACTCCAGGGATAGTACACGATGACTTTTCC	MALIHSLQAVEPVILEESLPQQQHAVEELLHGRDTFVSLPTGYGKSLIYQVLPVCVNEILSQTPGIVHDDFS
sequence_1008344	1	sequence_1008344	1008344	977943	#N/A	#N/A	#N/A	#N/A	NODE_168405_length_322_cov_1.262172_1	ERR884060_H2_scaffolds.fasta	NODE_168405_length_322_cov_1.262172	NA	NA	unbinned	#N/A	Metagenomic	47|Xenorhabdus_nematophila_ATCC_19061|B|44.1|11|1	CDS	3	185	4.8	+	0	ID=168405_1;partial=10;start_type=Edge;rbs_motif=None;rbs_spacer=None;gc_cont=0.492;conf=74.89;score=4.75;cscore=1.53;sscore=3.22;rscore=0.00;uscore=0.00;tscore=3.22;	ATGATGTTAACAGCCAGTAACCAGTCGGTCGGCGGGGGTTGTTCACAACAGCCACCAAATAGCTGCTTGGAAGGGGTGTTGACAACAGCCAATAACCAGCTGGTCGGAGGGGGTGTTGACAACAGCCAGTGTTATGTATTAGTGGAGGGAATTAAAAAAACAGGGACAGGAAATGGCTTCTGA	MMLTASNQSVGGGCSQQPPNSCLEGVLTTANNQLVGGGVDNSQCYVLVEGIKKTGTGNGF*
sequence_1008345	0	sequence_2362680	1008345	977944	#N/A	#N/A	#N/A	#N/A	NODE_168407_length_322_cov_1.254682_1	ERR884060_H2_scaffolds.fasta	NODE_168407_length_322_cov_1.254682	NA	NA	unbinned	#N/A	Metagenomic	32|Orientia_tsutsugamushi_Boryong|B|30.5|11|1	CDS	3	215	14.8	+	0	ID=168407_1;partial=10;start_type=Edge;rbs_motif=None;rbs_spacer=None;gc_cont=0.263;conf=96.78;score=14.81;cscore=11.59;sscore=3.22;rscore=0.00;uscore=0.00;tscore=3.22;	TTTAACATGAAATCAATTGTTAATGATGCAAAGTATAATGAGAAAATAATTGATCACATGAAAACAAAATATAATATGATGCAATATATAAATGAATGTACAACTGAACATAAATCAATACTAGACTTATGTTTTGCAACATGTGATATTACATCTACTGTTATTTGGAATCATTGGTCTGACCATAGAATTATTTGTGCAGCATGCAACTAA	FNMKSIVNDAKYNEKIIDHMKTKYNMMQYINECTTEHKSILDLCFATCDITSTVIWNHWSDHRIICAACN*
sequence_1008346	1	sequence_1008346	1008346	977945	#N/A	#N/A	#N/A	#N/A	NODE_168408_length_322_cov_1.250936_1	ERR884060_H2_scaffolds.fasta	NODE_168408_length_322_cov_1.250936	?	NCBI; cellular organisms; Eukaryota; Opisthokonta; Metazoa; Eumetazoa;	unbinned	#N/A	Metagenomic	48|Xylella_fastidiosa_Temecula1|B|51.8|11|1	CDS	1	87	5.7	-	0	ID=168408_1;partial=10;start_type=ATG;rbs_motif=GGA/GAG/AGG;rbs_spacer=5-10bp;gc_cont=0.460;conf=78.72;score=5.69;cscore=0.67;sscore=5.02;rscore=2.00;uscore=-1.75;tscore=4.77;	ATGTGTTTGCACCACAAATGGCGAGTATGTGAGGTACTCCTTGAAGTGCTCCGTGATGCTTCATTTCAGCATGAGGAACTCCAGCTT	MCLHHKWRVCEVLLEVLRDASFQHEELQL
sequence_1008347	1	sequence_1008347	1008347	977946	#N/A	#N/A	#N/A	#N/A	NODE_168409_length_322_cov_1.250936_1	ERR884060_H2_scaffolds.fasta	NODE_168409_length_322_cov_1.250936	?	NCBI; Not assigned;	unbinned	#N/A	Metagenomic	11|Candidatus_Amoebophilus_asiaticus_5a2|B|35.0|11|0	CDS	2	322	41.4	-	0	ID=168409_1;partial=11;start_type=Edge;rbs_motif=None;rbs_spacer=None;gc_cont=0.380;conf=99.99;score=41.41;cscore=39.80;sscore=1.61;rscore=0.00;uscore=0.00;tscore=1.61;	AAATTAGACGGGAATCATATGAATCTCGAACGGCAATCTGGTGGCGCTTACCGTGTATCAAAACAAATACCTGTGGCTGTACAGCGTGATACAACAACATGTCAGTATACCGGAAATGCTGGTCCCAATGCAGTAACCGCAAATAGGACCTATGATGCTGAATATAGACAAAGAAATAACCCAAATAAATCTTATATCAATAGACCTAATCAAGGTGGAACCCAAATATTTAACCAGTCAGAAAATATAGCTATTCATAAAAGAGATAACGATAGAAAGAATAAACGTGCAGCAGCATCGTATGGGGGTCAAAGTACTATT	KLDGNHMNLERQSGGAYRVSKQIPVAVQRDTTTCQYTGNAGPNAVTANRTYDAEYRQRNNPNKSYINRPNQGGTQIFNQSENIAIHKRDNDRKNKRAAASYGGQSTI
sequence_1008348	0	sequence_3932540	1008348	977947	#N/A	#N/A	#N/A	#N/A	NODE_16840_length_922_cov_29.859285_1	ERR884060_H2_scaffolds.fasta	NODE_16840_length_922_cov_29.859285	NA	NA	unbinned	#N/A	Metagenomic	21|Haloquadratum_walsbyi_DSM_16790|A|47.9|11|0	CDS	481	921	83.7	+	0	ID=16840_1;partial=01;start_type=ATG;rbs_motif=None;rbs_spacer=None;gc_cont=0.490;conf=100.00;score=83.71;cscore=79.46;sscore=4.25;rscore=-0.25;uscore=0.23;tscore=4.27;	ATGTGTCTTAGGCTAACATACCTCCTGCTCCAGTGTGATAATCCACTGTTTGGTCCAGAGGATTACAACTCTGTATTGTTGGTTGTCCCTGCACCGCGTCTTGTTCTTCCATCACCTCACCTATCACCTGCTGTCCTGACGACACTTGCCCACCTTGTCTTGCTTGCTGTCTTTGAGTTGCTTGCTGTCCTTGCACTGCTTGCTGTCCTTGAGTTGCTTGCTGTCCTTGAGTTGCTTGCTGTCCTTGAGTTGCTTGTTGTCCTCGCTTTGCTTGCTGTCCTTGAGTTGCTTGTTGTCCTTGCACTAGCTGTTGTCCTGCCATTTGTTGTCCTTGCTGTTCTTGTTGCCCTTGCATTACTTGCTGTCCTCGTGTCAGTTGTTGTCCTTGCTGTTCTTGTT…	MCLRLTYLLLQCDNPLFGPEDYNSVLLVVPAPRLVLPSPHLSPAVLTTLAHLVLLAVFELLAVLALLAVLELLAVLELLAVLELLVVLALLAVLELLVVLALAVVLPFVVLAVLVALALLAVLVSVVVLAVLVALALLAVLVSVVVL
sequence_1008349	1	sequence_1008349	1008349	977948	#N/A	#N/A	#N/A	#N/A	NODE_168410_length_322_cov_1.250936_1	ERR884060_H2_scaffolds.fasta	NODE_168410_length_322_cov_1.250936	NA	NA	unbinned	#N/A	Metagenomic	17|Desulfotomaculum_acetoxidans_DSM_771|B|41.5|11|1	CDS	2	91	0.5	+	0	ID=168410_1;partial=10;start_type=Edge;rbs_motif=None;rbs_spacer=None;gc_cont=0.511;conf=52.66;score=0.46;cscore=-2.76;sscore=3.22;rscore=0.00;uscore=0.00;tscore=3.22;	GGGCTCCAGTGTGAACTGTTACAAATGCTGGAAGGTGTTCTGAGGAGAAGAGAAGACAAGAGCAGTAGGGTGCAACACACCCTGCTGTAG	GLQCELLQMLEGVLRRREDKSSRVQHTLL*
sequence_100835	1	sequence_100835	100835	100271	K02259	COX15, ctaA; cytochrome c oxidase assembly protein subunit 15	PF02628.14	COX15-CtaA	NODE_72885_length_344_cov_1.117647_1	ERR884057_M2_scaffolds.fasta	NODE_72885_length_344_cov_1.117647	D	NCBI; cellular organisms; Bacteria;	unbinned	#N/A	Metagenomic	48|Xylella_fastidiosa_Temecula1|B|51.8|11|1	CDS	2	343	18.1	-	0	ID=72885_1;partial=11;start_type=Edge;rbs_motif=None;rbs_spacer=None;gc_cont=0.526;conf=98.46;score=18.09;cscore=16.48;sscore=1.61;rscore=0.00;uscore=0.00;tscore=1.61;	TGTTGGGCGGAGTGGTTGCTGAAAAACTGTTTTACTGGAACAACAGTCGGGGTCAGTGAACGGATAATGGGAGCGGAATCGAATCTCGCTGACGTTCACGAGCAGGGATCGTTGATCCATCGCTTGCGCGTGTTGCTCGTTTGCCTTGTTTGGCCACTGATTTGGGTCGGTGGCTTGGTGACGACTTATGATGCTGGCATGGCTGTTCCAGATTGGCCGGGGACTTACGGCTACAATCTGTTCCTGTATCCCTACAAGACTTGGCTATTGGGACCGTTTGATCTTTTCAGTGAACACGGGCACCGACTCTTGGGCGCGGTAGTCGGTTTGGTTGCAATTTGT	CWAEWLLKNCFTGTTVGVSERIMGAESNLADVHEQGSLIHRLRVLLVCLVWPLIWVGGLVTTYDAGMAVPDWPGTYGYNLFLYPYKTWLLGPFDLFSEHGHRLLGAVVGLVAIC
sequence_1008350	1	sequence_1008350	1008350	977949	#N/A	#N/A	#N/A	#N/A	NODE_168411_length_322_cov_1.250936_1	ERR884060_H2_scaffolds.fasta	NODE_168411_length_322_cov_1.250936	NA	NA	unbinned	#N/A	Metagenomic	11|Candidatus_Amoebophilus_asiaticus_5a2|B|35.0|11|0	CDS	3	320	54.2	-	0	ID=168411_1;partial=11;start_type=Edge;rbs_motif=None;rbs_spacer=None;gc_cont=0.274;conf=100.00;score=54.24;cscore=52.63;sscore=1.61;rscore=0.00;uscore=0.00;tscore=1.61;	TTAGAAAAAGATCAATTTTATGAAGGGGTGTTGAATTTTGAAGACAGAGGAGGGAATAAAGAATCAGGAGAAGAAGGAGGAAGTAAAGAGTCAGAAAGAGAAGAAACAGAGGAAGAAGACAAAGTTAGTTTTGGTAATTTCAAAGACAATAATTTCACAGTCTATAGAGTGAAAGATATTATCAATAAATTTAAAGAAGAATTGTATTTTGGCAAATATCATAATACAATTGATAAACTTTTAACAATTGCTAAAGATAATAGTTATGAAGATTTAGAAAGAATTATCAAATATATTCGAAAATATTGTCACATTATT	LEKDQFYEGVLNFEDRGGNKESGEEGGSKESEREETEEEDKVSFGNFKDNNFTVYRVKDIINKFKEELYFGKYHNTIDKLLTIAKDNSYEDLERIIKYIRKYCHII
sequence_1008351	1	sequence_1008351	1008351	977950	#N/A	#N/A	#N/A	#N/A	NODE_168412_length_322_cov_1.247191_1	ERR884060_H2_scaffolds.fasta	NODE_168412_length_322_cov_1.247191	NA	NA	unbinned	#N/A	Metagenomic	21|Haloquadratum_walsbyi_DSM_16790|A|47.9|11|0	CDS	2	82	6.5	-	0	ID=168412_1;partial=10;start_type=ATG;rbs_motif=None;rbs_spacer=None;gc_cont=0.469;conf=81.69;score=6.50;cscore=4.95;sscore=1.56;rscore=-0.25;uscore=-2.46;tscore=4.27;	ATGAATCGGTTTGGGTTTGGGTTTGGGTGGTGTTTAGTGGCAAAGCCAGACACATTTGCACTCACTGATCAACGGTTTCAT	MNRFGFGFGWCLVAKPDTFALTDQRFH
sequence_1008352	1	sequence_1008352	1008352	977951	#N/A	#N/A	#N/A	#N/A	NODE_168413_length_322_cov_1.247191_1	ERR884060_H2_scaffolds.fasta	NODE_168413_length_322_cov_1.247191	S	NCBI; cellular organisms; Bacteria; FCB group; Bacteroidetes/Chlorobi group; Bacteroidetes; Saprospiria; Saprospirales; unclassified Saprospirales; Saprospirales bacterium TMED214;	unbinned	#N/A	Metagenomic	30|Mycobacterium_leprae_TN|B|57.8|11|1	CDS	35	322	5.7	-	0	ID=168413_1;partial=01;start_type=Edge;rbs_motif=None;rbs_spacer=None;gc_cont=0.531;conf=78.62;score=5.67;cscore=2.45;sscore=3.22;rscore=0.00;uscore=0.00;tscore=3.22;	CACCTGCGCATAACCGCGTCTGGAAATCAGCTGTCCTACGATGGAACCAATCCGCCGGACACGAGGTTTTTCCCCATCTTGCTGTTTCGTCATCTGAGCAGAGGTACCTTCTTCTATCTGGCTAATATCTGGGCGAGGAACATTCGGCGCTTCACCAGTGATGACTCCGGGCCTGACAACCCCAATTCTAGACAACGTCGGGGAAGTGCACCAATGGCATCGGATCATACCGCTGAATTTGGCAGTGGAATCGGACGCACACCGGATTTCCGTATGGACAACCCATGA	HLRITASGNQLSYDGTNPPDTRFFPILLFRHLSRGTFFYLANIWARNIRRFTSDDSGPDNPNSRQRRGSAPMASDHTAEFGSGIGRTPDFRMDNP*
sequence_1008353	1	sequence_1008353	1008353	977952	#N/A	#N/A	#N/A	#N/A	NODE_168414_length_322_cov_1.232210_1	ERR884060_H2_scaffolds.fasta	NODE_168414_length_322_cov_1.232210	NA	NA	unbinned	#N/A	Metagenomic	12|Candidatus_Korarchaeum_cryptofilum_OPF8|A|49.0|11|0	CDS	2	85	11.5	-	0	ID=168414_1;partial=10;start_type=ATG;rbs_motif=GGTG;rbs_spacer=9bp;gc_cont=0.452;conf=93.34;score=11.49;cscore=0.53;sscore=10.95;rscore=10.94;uscore=-2.37;tscore=2.38;	ATGCTCAATACTATAACATTCATAGTGTGGCCATGTACTGTACCTGTCTCTTATACACATCTGACGCTGCCGACGAGCGATCTA	MLNTITFIVWPCTVPVSYTHLTLPTSDL
sequence_1008354	1	sequence_1008354	1008354	977953	#N/A	#N/A	#N/A	#N/A	NODE_168415_length_322_cov_1.228464_1	ERR884060_H2_scaffolds.fasta	NODE_168415_length_322_cov_1.228464	?	NCBI; Not assigned;	unbinned	#N/A	Metagenomic	16|Chlorobium_tepidum_TLS|B|56.5|11|1	CDS	1	321	54.9	-	0	ID=168415_1;partial=01;start_type=Edge;rbs_motif=None;rbs_spacer=None;gc_cont=0.607;conf=100.00;score=54.87;cscore=51.65;sscore=3.22;rscore=0.00;uscore=0.00;tscore=3.22;	GTCTGCTGCCCGGTGGAGGGGATGCTGATTGAGTGTGTGGCCACCACCATCACGAAGGCCGGGATCAAGGCCGAGCTGCCCAACATCACCCCGTCGCCCATTGTGCTCTTTGTGGCCCGGGATCACTTCCACAAGAGCGACTACTTCTCCAAAGTGAAGGAGGACGACGAGATCACTGTCCGGGTCATCGGTCAGCGTTATGAGCTGAACGACAGCTTCATCTCGATCATCGGGGAGCTGGTGCCGGTGTCGCGCGACGTGGCCAAGATCACCGGCCGAACCAAGCTGAAGCTGGCCGACGACGCTAGTGCCGCGCCCTAA	VCCPVEGMLIECVATTITKAGIKAELPNITPSPIVLFVARDHFHKSDYFSKVKEDDEITVRVIGQRYELNDSFISIIGELVPVSRDVAKITGRTKLKLADDASAAP*
sequence_1008355	1	sequence_1008355	1008355	977954	#N/A	#N/A	#N/A	#N/A	NODE_168416_length_322_cov_1.224719_1	ERR884060_H2_scaffolds.fasta	NODE_168416_length_322_cov_1.224719	NA	NA	unbinned	#N/A	Metagenomic	0|Mycoplasma_bovis_PG45|B|29.3|4|1	CDS	222	320	16	+	0	ID=168416_1;partial=01;start_type=ATG;rbs_motif=GGAGG;rbs_spacer=3-4bp;gc_cont=0.293;conf=97.52;score=15.98;cscore=5.55;sscore=10.43;rscore=14.49;uscore=-8.00;tscore=3.94;	ATGCACGAATCAAATTCAAAAGGGTACAAAGTTAACAGAAAAATATACAAAGGAACATTTGACATTATCAAGTGCTTTACTGAAGTACAATCTATTATC	MHESNSKGYKVNRKIYKGTFDIIKCFTEVQSII
sequence_1008356	1	sequence_1008356	1008356	977955	#N/A	#N/A	#N/A	#N/A	NODE_168417_length_322_cov_1.217228_1	ERR884060_H2_scaffolds.fasta	NODE_168417_length_322_cov_1.217228	NA	NA	unbinned	#N/A	Metagenomic	29|Methylacidiphilum_infernorum_V4|B|45.5|11|0	CDS	2	289	12.5	-	0	ID=168417_1;partial=10;start_type=ATG;rbs_motif=AAA;rbs_spacer=3bp;gc_cont=0.465;conf=94.68;score=12.53;cscore=9.99;sscore=2.53;rscore=2.29;uscore=-4.00;tscore=4.25;	ATGAGAGATGTTCACAATACCGCACACCCTCAACTGCCTCTGTACCTTTCTTGTGTAGGTATTGGCATCTTCATTCTGAACGAGCGCCTCAACATGTTCACCAACCCAACACCAAGAATGAAGGACTTTCAGAAAGCTGCCATTCATTTCATTGAAAGGCTAGTCCCCATGGCAAGACCACTTCCACTGCACAAGCTGTTTCCCACTATCTCCAGTATCCGATTTGAAAGTTCCGCTAGAGAACTGGAGCACATTTCTGAAGAACTGTTGGAGGAGAAAATGGCTGCC	MRDVHNTAHPQLPLYLSCVGIGIFILNERLNMFTNPTPRMKDFQKAAIHFIERLVPMARPLPLHKLFPTISSIRFESSARELEHISEELLEEKMAA
sequence_1008357	1	sequence_1008357	1008357	977956	#N/A	#N/A	#N/A	#N/A	NODE_168418_length_322_cov_1.217228_1	ERR884060_H2_scaffolds.fasta	NODE_168418_length_322_cov_1.217228	S	NCBI; cellular organisms; Eukaryota; Viridiplantae; Chlorophyta; Chloropicophyceae; Chloropicales; Chloropicaceae; Chloropicon; Chloropicon primus;	unbinned	#N/A	Metagenomic	14|Cenarchaeum_symbiosum_B|A|57.2|11|0	CDS	1	321	49.7	+	0	ID=168418_1;partial=11;start_type=Edge;rbs_motif=None;rbs_spacer=None;gc_cont=0.607;conf=100.00;score=49.73;cscore=48.12;sscore=1.61;rscore=0.00;uscore=0.00;tscore=1.61;	ATCCTGTACTGCGACAGGGTCACTGTGTTTCTGGTGGACCGGCCGAACAAGCAGCTCAGAAAGATGGCTGGGTCGGGCTGGGTGGAGGACGAGGTCGAGGAGCTTTCGGAGGCGGGAGCGGAGAGCATCAGCCCAGTGTACCGGTCGTCGGCGAAGCAGGGGGAGAAGGAGTCCTTCATCGCCAGGCGCAGGGGGGCCCTGCTGGACGCAAGGGAGTTCTCCATTCCTTGGGACTCTGGGATCGCGGGGTACGTTTTCATGGCGCAGAAAATCAGGAACGTCACGGACGTCACCAAGGACCCTTACTTTGATTCGGAGATG	ILYCDRVTVFLVDRPNKQLRKMAGSGWVEDEVEELSEAGAESISPVYRSSAKQGEKESFIARRRGALLDAREFSIPWDSGIAGYVFMAQKIRNVTDVTKDPYFDSEM
sequence_1008358	1	sequence_1008358	1008358	977957	#N/A	#N/A	#N/A	#N/A	NODE_168419_length_322_cov_1.217228_1	ERR884060_H2_scaffolds.fasta	NODE_168419_length_322_cov_1.217228	?	NCBI; Viruses; Duplodnaviria; Heunggongvirae; Uroviricota; Caudoviricetes; Caudovirales; Myoviridae; unclassified Myoviridae;	unbinned	#N/A	Metagenomic	8|Bacteroides_fragilis_NCTC_9343|B|43.2|11|0	CDS	2	322	34.2	+	0	ID=168419_1;partial=11;start_type=Edge;rbs_motif=None;rbs_spacer=None;gc_cont=0.421;conf=99.96;score=34.19;cscore=32.58;sscore=1.61;rscore=0.00;uscore=0.00;tscore=1.61;	TCATTTGATCCTAAGAAGAATCCACTTCCTCACATGGAGAAGGTAAGATTCGCACAAGAAATGTTCCCTCAACATGCACATAAGTGGGACAAGGATCAGAATATTAAGACAGTGTTGCAGTCTGCTGAGAAGGCATTCAATAATGGTTATAAAAACTTCCACTTTATGGGAGGACAAGATCGTAAACAGGGAATGGAAGACCTGTTGAGAAAATACAACGGTAAGTTATACGACTTCGATAATATCTACGCACACTCTGCTGGCGATAGAGAGATGAGTGATGATGATCCTATCGCCGGTATTTCTGCCTCCCGTCAAAGG	SFDPKKNPLPHMEKVRFAQEMFPQHAHKWDKDQNIKTVLQSAEKAFNNGYKNFHFMGGQDRKQGMEDLLRKYNGKLYDFDNIYAHSAGDREMSDDDPIAGISASRQR
sequence_1008359	1	sequence_1008359	1008359	977958	#N/A	#N/A	#N/A	#N/A	NODE_16841_length_922_cov_24.612457_1	ERR884060_H2_scaffolds.fasta	NODE_16841_length_922_cov_24.612457	S	NCBI; cellular organisms; Bacteria; PVC group; Planctomycetes; unclassified Planctomycetes; Planctomycetes bacterium;	unbinned	#N/A	Metagenomic	21|Haloquadratum_walsbyi_DSM_16790|A|47.9|11|0	CDS	1	921	75.5	+	0	ID=16841_1;partial=11;start_type=Edge;rbs_motif=None;rbs_spacer=None;gc_cont=0.486;conf=100.00;score=75.53;cscore=73.92;sscore=1.61;rscore=0.00;uscore=0.00;tscore=1.61;	AATGGGGTGCAGAATAATTGGAAGGTCTACGAACGAGAAGATCCTTTCTGGCAAACTCCCACACAATTTAAAAATTTGAATGTGGGAGGTGGTGGTCCAACCCTTTCGCCCCTCAATCCAACAAATCGTGACCTTCTCCTTTGGCCAAACCGCCCTTTTATCAGTCATGTTGAGTTGGCAATGGTTCCGCCCGGATCGGGTGATGATGTGCTTGAAAACTATCGCGTTCCGGGAACCGCAAACTATCACTATTTGAATGATATTCTTGGTAGCGATGCAAATGCTCAGGCGTTGCTTGAAGCGACTATCGTGCCGTCACGGGTTCTTGGTTCAGCAACTCATTACGCGTCAGCGAATTCATTACGAGATGTCGGCTTTGGAACCGCAGTAGATGCCTCT…	NGVQNNWKVYEREDPFWQTPTQFKNLNVGGGGPTLSPLNPTNRDLLLWPNRPFISHVELAMVPPGSGDDVLENYRVPGTANYHYLNDILGSDANAQALLEATIVPSRVLGSATHYASANSLRDVGFGTAVDASGTNRPDGSGNTFDVVPINQLTKGREPGRVNLNLLWTDANASSPYSNNGGWLAMLGETVTNNVAAGYAAKDSVAKMLDLKGEDKLYVDGDPTSAGTQEQLYPLMAYKTAIKLGNIGTVRSNMFAVWITLKVTDTQTLVSTNHRLFAIIDRSQPTAFLPGQNLNSANTIRLKRYLD
sequence_100836	1	sequence_100836	100836	100272	#N/A	#N/A	#N/A	#N/A	NODE_72886_length_344_cov_1.117647_1	ERR884057_M2_scaffolds.fasta	NODE_72886_length_344_cov_1.117647	NA	NA	unbinned	#N/A	Metagenomic	8|Bacteroides_fragilis_NCTC_9343|B|43.2|11|0	CDS	230	343	8.1	+	0	ID=72886_1;partial=01;start_type=ATG;rbs_motif=TAA;rbs_spacer=14bp;gc_cont=0.404;conf=86.61;score=8.12;cscore=1.38;sscore=6.74;rscore=3.23;uscore=-0.61;tscore=4.12;	ATGTTATGTATCTGCAATCAGGATAATGGTAGTCTGCTAGTGACAGTACACAAACAGCAGCTAACACAGTACATCACTTCTGCAGTGCTGATTTCTGATACTTCCTATGTACAC	MLCICNQDNGSLLVTVHKQQLTQYITSAVLISDTSYVH
sequence_1008360	1	sequence_1008360	1008360	977959	#N/A	#N/A	#N/A	#N/A	NODE_168420_length_322_cov_1.205993_2	ERR884060_H2_scaffolds.fasta	NODE_168420_length_322_cov_1.205993	NA	NA	unbinned	#N/A	Metagenomic	0|Mycoplasma_bovis_PG45|B|29.3|4|1	CDS	248	322	2.1	-	0	ID=168420_2;partial=01;start_type=Edge;rbs_motif=None;rbs_spacer=None;gc_cont=0.267;conf=62.08;score=2.14;cscore=-1.08;sscore=3.22;rscore=0.00;uscore=0.00;tscore=3.22;	ATGTGTATAAGAGACAGCTCTAATAAAGTTGAATTTTACAAAAAAAAATATATGTACCACCCTCAAGAATTATAG	MCIRDSSNKVEFYKKKYMYHPQEL*
sequence_1008361	1	sequence_1008361	1008361	977960	#N/A	#N/A	#N/A	#N/A	NODE_168420_length_322_cov_1.205993_1	ERR884060_H2_scaffolds.fasta	NODE_168420_length_322_cov_1.205993	NA	NA	unbinned	#N/A	Metagenomic	0|Mycoplasma_bovis_PG45|B|29.3|4|1	CDS	3	233	25.5	-	0	ID=168420_1;partial=10;start_type=ATG;rbs_motif=GGAG/GAGG;rbs_spacer=5-10bp;gc_cont=0.342;conf=99.78;score=26.58;cscore=10.82;sscore=15.76;rscore=11.23;uscore=-0.53;tscore=3.94;	ATGAAAACAATTATATTGGCATTAATGGTGCTTCCATTAACATTATTTGCAGATACTTCTATGGAAGAAAGCACCGTCACATTAGAGAGCAAAACTATTTTAGTTAACCCAATAGAATCAACTACCCTATTTCAAGGTGATTCTATAAAAGCAAAAAGACTATTCAAATCTTTTATGGATAGCCTTCCAGCGCGTGTTAAAGCAAACCTGCTAAGCTCTCAGAAGCTGTAT	MKTIILALMVLPLTLFADTSMEESTVTLESKTILVNPIESTTLFQGDSIKAKRLFKSFMDSLPARVKANLLSSQKLY
sequence_1008362	1	sequence_1008362	1008362	977961	#N/A	#N/A	#N/A	#N/A	NODE_168421_length_322_cov_1.202247_1	ERR884060_H2_scaffolds.fasta	NODE_168421_length_322_cov_1.202247	NA	NA	unbinned	#N/A	Metagenomic	16|Chlorobium_tepidum_TLS|B|56.5|11|1	CDS	212	322	27.4	-	0	ID=168421_1;partial=01;start_type=Edge;rbs_motif=None;rbs_spacer=None;gc_cont=0.505;conf=99.82;score=27.37;cscore=24.15;sscore=3.22;rscore=0.00;uscore=0.00;tscore=3.22;	AAGGTGGACGACGAGTTCATGGATTTCATGAACGAGGGCATGTCCAAGGACGTGACCACCTATGCGGGATACGAGGAGGACCTTAAGGAGGACTCGTACTTCTTCAACTGA	KVDDEFMDFMNEGMSKDVTTYAGYEEDLKEDSYFFN*
sequence_1008363	1	sequence_1008363	1008363	977962	#N/A	#N/A	#N/A	#N/A	NODE_168422_length_322_cov_1.202247_1	ERR884060_H2_scaffolds.fasta	NODE_168422_length_322_cov_1.202247	NA	NA	unbinned	#N/A	Metagenomic	6|Anaplasma_phagocytophilum_HZ|B|41.6|11|1	CDS	3	320	40.8	+	0	ID=168422_1;partial=11;start_type=Edge;rbs_motif=None;rbs_spacer=None;gc_cont=0.443;conf=99.99;score=40.84;cscore=39.23;sscore=1.61;rscore=0.00;uscore=0.00;tscore=1.61;	GGTACAGGTACTGACTCAATGCAGTCAGCGGCTTCATTAACAACTACCGCTGCAGATGCATCTGGTAATCAATCGGTAGCACTTGGAAATGATGCAGTTGCTTCAGCAGGTTCTACGGTTGCAATTGGTAACAATGTAACGGCTTCAGGTGGTTTAAATGACGGTTCTATTGCAATCGGTAAAAACACTTCAGCTGGTGGTAACAGATCAGTTTCTATTGCACCTAATAACGGTCAAGCAGACGCGGATGGTTCTATTCAGATTGGTGCTGCTTCAACTATTCCTTCAACTGCAGCTAGACATATTGCCATTGGTACA	GTGTDSMQSAASLTTTAADASGNQSVALGNDAVASAGSTVAIGNNVTASGGLNDGSIAIGKNTSAGGNRSVSIAPNNGQADADGSIQIGAASTIPSTAARHIAIGT
sequence_1008364	1	sequence_1008364	1008364	977963	#N/A	#N/A	#N/A	#N/A	NODE_168423_length_322_cov_1.202247_1	ERR884060_H2_scaffolds.fasta	NODE_168423_length_322_cov_1.202247	NA	NA	unbinned	#N/A	Metagenomic	46|Tropheryma_whipplei_TW08_27|B|46.3|11|1	CDS	122	322	16.2	-	0	ID=168423_1;partial=01;start_type=Edge;rbs_motif=None;rbs_spacer=None;gc_cont=0.473;conf=97.63;score=16.17;cscore=12.96;sscore=3.22;rscore=0.00;uscore=0.00;tscore=3.22;	ACAGAAGTTGAATTGACTGGGAAATTCTGGAAGTTGCAGCAACTCTTTGGCGGAGTGGCTTTTATTATGGGTGGTATCGTTTTTCTTGGCGGGCTTTTCGGTGACGTTACCTTAGCAACCTGGGGCGGAGGTGCTTTGCTTCTGGTTGGCTTTGTGTATTCAATCGCTGCGAATCTTGGTGCTTGGTGGAATCACGGTTAA	TEVELTGKFWKLQQLFGGVAFIMGGIVFLGGLFGDVTLATWGGGALLLVGFVYSIAANLGAWWNHG*
sequence_1008365	1	sequence_1008365	1008365	977964	K10461	KLHL24_35; kelch-like protein 24/35	PF13964.5	Kelch_6	NODE_168424_length_322_cov_1.198502_1	ERR884060_H2_scaffolds.fasta	NODE_168424_length_322_cov_1.198502	NA	NA	unbinned	#N/A	Metagenomic	21|Haloquadratum_walsbyi_DSM_16790|A|47.9|11|0	CDS	2	322	12.7	+	0	ID=168424_1;partial=11;start_type=Edge;rbs_motif=None;rbs_spacer=None;gc_cont=0.523;conf=94.87;score=12.69;cscore=11.08;sscore=1.61;rscore=0.00;uscore=0.00;tscore=1.61;	CTCACCACTATGAAATGGACCACTCCAGAAGGACTCAACCTGCCGGTACCACTACAGTGGCACCATTTGGTATTCTGTGGGGAGTATCTCTACCTGGTCGGTGGGGCAACAAATACAAGTGAAAACTCCCAGGCGTGGAGAACAAAGTGGAGTGATGTCAAGCAGGCTGCAGCCTCCCAGCACTACCAGCCAAAGAGGAGTGTTTGGAACCGAATAGCAGACCCTCCCGCTCTAATGCCATCTGCCGTTTCATGTGGAGGGACGCTTTATGCACTTGGCGGAGAAACAGAGCATAAAGAACCTGTCAGAGGTGTGTATGCG	LTTMKWTTPEGLNLPVPLQWHHLVFCGEYLYLVGGATNTSENSQAWRTKWSDVKQAAASQHYQPKRSVWNRIADPPALMPSAVSCGGTLYALGGETEHKEPVRGVYA
sequence_1008366	1	sequence_1008366	1008366	977965	#N/A	#N/A	#N/A	#N/A	NODE_168425_length_322_cov_1.194757_2	ERR884060_H2_scaffolds.fasta	NODE_168425_length_322_cov_1.194757	NA	NA	unbinned	#N/A	Metagenomic	6|Anaplasma_phagocytophilum_HZ|B|41.6|11|1	CDS	137	322	-3.8	+	0	ID=168425_2;partial=01;start_type=ATG;rbs_motif=None;rbs_spacer=None;gc_cont=0.419;conf=62.07;score=2.14;cscore=2.42;sscore=-0.28;rscore=-2.53;uscore=-2.08;tscore=2.78;	ATGAAATATACCCCCCACCATAAATGTCTTCCCCAAATATTGAGAGTAATATTGATTAGTGGGCCTTCTTGCAAAGTTCTTTTGCCTGTTTCTCTGGTTGTGCATAATATATTGTGTGGCATTGGGGGATATTGCGAGAGTGTACCCTTGGATCGTACAGCTGTCTCTTATACACATCTGACGCTG	MKYTPHHKCLPQILRVILISGPSCKVLLPVSLVVHNILCGIGGYCESVPLDRTAVSYTHLTL
sequence_1008367	1	sequence_1008367	1008367	977966	#N/A	#N/A	#N/A	#N/A	NODE_168425_length_322_cov_1.194757_1	ERR884060_H2_scaffolds.fasta	NODE_168425_length_322_cov_1.194757	NA	NA	unbinned	#N/A	Metagenomic	6|Anaplasma_phagocytophilum_HZ|B|41.6|11|1	CDS	3	140	3.7	+	0	ID=168425_1;partial=10;start_type=Edge;rbs_motif=None;rbs_spacer=None;gc_cont=0.341;conf=70.03;score=3.69;cscore=0.47;sscore=3.22;rscore=0.00;uscore=0.00;tscore=3.22;	AAGTGTTCTGCACTCTTAAGGGTTGAGAACAACTCTCAGCAAATTTTAATGAACCTTTTGTCAACTTATGAATTTTACAAAGATATATCTTCTAGCAATGGCATACTGGATGGAATACTGGTGACTGTAATATCATGA	KCSALLRVENNSQQILMNLLSTYEFYKDISSSNGILDGILVTVIS*
sequence_1008368	1	sequence_1008368	1008368	977967	K01876	aspS; aspartyl-tRNA synthetase [EC:6.1.1.12]	#N/A	#N/A	NODE_168426_length_322_cov_1.194757_1	ERR884060_H2_scaffolds.fasta	NODE_168426_length_322_cov_1.194757	?	NCBI; cellular organisms; Bacteria; Terrabacteria group; Cyanobacteria/Melainabacteria group; Cyanobacteria; Synechococcales; Synechococcaceae; Synechococcus; unclassified Synechococcus;	unbinned	#N/A	Metagenomic	36|Ralstonia_solanacearum_PSI07|B|66.1|11|1	CDS	2	322	75	+	0	ID=168426_1;partial=11;start_type=Edge;rbs_motif=None;rbs_spacer=None;gc_cont=0.651;conf=100.00;score=75.03;cscore=73.42;sscore=1.61;rscore=0.00;uscore=0.00;tscore=1.61;	GACACGATCGGCGCCATCAAGGACAACCTCAGCGATGAGCAGAAGCAGGAACTCCTCAGCCGCACCGGCCCCGAGCCCGGCAGTCTGCTGCTGTTCGGTGCCGGCGACACCGCCACGGTGAACAAGGCCCTCGACCGGGTGCGCCAGTACCTGGCCAAGGAGCTGGGCATGGTCAAGGCCGACCGGGACAACGACCAGTGGAACTTCCTCTGGGTGGTGGACTTCCCGATGTTCGAGTTCAACAGCGACGAGAACCGTTACGAGGCCCTGCACCACCCCTTCTGCGCCCCCAATGCGGAGGATCTCGGCAGCGACGCATCG	DTIGAIKDNLSDEQKQELLSRTGPEPGSLLLFGAGDTATVNKALDRVRQYLAKELGMVKADRDNDQWNFLWVVDFPMFEFNSDENRYEALHHPFCAPNAEDLGSDAS
sequence_1008369	1	sequence_1008369	1008369	977968	#N/A	#N/A	#N/A	#N/A	NODE_168427_length_322_cov_1.191011_1	ERR884060_H2_scaffolds.fasta	NODE_168427_length_322_cov_1.191011	S	NCBI; cellular organisms; Bacteria; Proteobacteria; Alphaproteobacteria; Pelagibacterales; Pelagibacteraceae; Candidatus Pelagibacter; Candidatus Pelagibacter ubique;	unbinned	#N/A	Metagenomic	0|Mycoplasma_bovis_PG45|B|29.3|4|1	CDS	1	60	1.3	-	0	ID=168427_1;partial=10;start_type=ATG;rbs_motif=None;rbs_spacer=None;gc_cont=0.200;conf=64.12;score=2.53;cscore=0.80;sscore=1.73;rscore=-5.22;uscore=1.75;tscore=3.94;	ATGAAAATTAATTTCAAAAATTTTGGTTTTTTAGAATTTTTAGTATCAGCATCTGCAATC	MKINFKNFGFLEFLVSASAI
sequence_100837	1	sequence_100837	100837	100273	#N/A	#N/A	#N/A	#N/A	NODE_72887_length_344_cov_1.114187_1	ERR884057_M2_scaffolds.fasta	NODE_72887_length_344_cov_1.114187	NA	NA	unbinned	#N/A	Metagenomic	33|Pelotomaculum_thermopropionicum_SI|B|53.0|11|1	CDS	239	343	18	+	0	ID=72887_1;partial=01;start_type=ATG;rbs_motif=GGAGG;rbs_spacer=5-10bp;gc_cont=0.543;conf=98.43;score=17.99;cscore=8.11;sscore=9.88;rscore=12.15;uscore=-4.97;tscore=2.70;	ATGGATATCCAGGGAGACCTGGCCTACGAGGACCACCTGGTCCACCAGGGATCGTATGGCTTGATGGCAATGCAGAGAGCCGCATCAAAACTGAACTGTATCAGC	MDIQGDLAYEDHLVHQGSYGLMAMQRAASKLNCIS
sequence_1008370	1	sequence_1008370	1008370	977969	K00015	gyaR, GOR1; glyoxylate reductase [EC:1.1.1.26]	PF02826.18	2-Hacid_dh_C	NODE_168427_length_322_cov_1.191011_2	ERR884060_H2_scaffolds.fasta	NODE_168427_length_322_cov_1.191011	S	NCBI; cellular organisms; Bacteria; Proteobacteria; Alphaproteobacteria; Pelagibacterales; Pelagibacteraceae; Candidatus Pelagibacter; Candidatus Pelagibacter ubique;	unbinned	#N/A	Metagenomic	0|Mycoplasma_bovis_PG45|B|29.3|4|1	CDS	62	322	45.5	-	0	ID=168427_2;partial=01;start_type=Edge;rbs_motif=None;rbs_spacer=None;gc_cont=0.264;conf=100.00;score=45.50;cscore=42.28;sscore=3.22;rscore=0.00;uscore=0.00;tscore=3.22;	GCTAGAGGTGGGATTATAAATGAAGAAGATCTTAATAAAGCTTTAAATGAAAATTTAATTTTTGGAGCAGGAATTGATGTATTCAAACAAGAACCACCAGAAAATGATAATCCTCTTTTAAAAAATGATAAAGTTTATTTAAGTCCACATACTGCTGCTTTTACTGATGAATGTATGACAAGAATGGGTAAAGAGACAATTCAAAATATTATTGATTTTTTTGAGGAAAAGTTAGAAAAATCTAAAATTGTAAAACTTTAA	ARGGIINEEDLNKALNENLIFGAGIDVFKQEPPENDNPLLKNDKVYLSPHTAAFTDECMTRMGKETIQNIIDFFEEKLEKSKIVKL*
sequence_1008371	1	sequence_1008371	1008371	977970	#N/A	#N/A	#N/A	#N/A	NODE_168428_length_322_cov_1.187266_1	ERR884060_H2_scaffolds.fasta	NODE_168428_length_322_cov_1.187266	S	NCBI; cellular organisms; Bacteria; PVC group; Planctomycetes; Phycisphaerae; Phycisphaerales; Phycisphaeraceae; unclassified Phycisphaeraceae; Phycisphaeraceae bacterium;	unbinned	#N/A	Metagenomic	47|Xenorhabdus_nematophila_ATCC_19061|B|44.1|11|1	CDS	257	322	19	+	0	ID=168428_1;partial=01;start_type=ATG;rbs_motif=AGGAG;rbs_spacer=5-10bp;gc_cont=0.500;conf=98.76;score=19.04;cscore=1.07;sscore=17.97;rscore=14.77;uscore=-0.79;tscore=3.99;	ATGACGCATGTCGTTGCTGAACCTGTCTCTTATACACATCTCCGAGCCCACGAGACTAAGGCGAAT	MTHVVAEPVSYTHLRAHETKAN
sequence_1008372	1	sequence_1008372	1008372	977971	K00986	ltrA; RNA-directed DNA polymerase [EC:2.7.7.49]	PF00078.26	RVT_1	NODE_16842_length_922_cov_14.826990_1	ERR884060_H2_scaffolds.fasta	NODE_16842_length_922_cov_14.826990	?	NCBI; cellular organisms; Eukaryota; Opisthokonta; Metazoa; Eumetazoa; Bilateria; Deuterostomia;	unbinned	#N/A	Metagenomic	18|Desulfurococcus_kamchatkensis_1221n|B|45.3|11|1	CDS	3	920	75.8	+	0	ID=16842_1;partial=11;start_type=Edge;rbs_motif=None;rbs_spacer=None;gc_cont=0.503;conf=100.00;score=75.82;cscore=74.21;sscore=1.61;rscore=0.00;uscore=0.00;tscore=1.61;	TTGATCAAGGCAGTTGGCAAGTTGAAGACTGGAAAGGCTGGAGGTAGTTCTGGCATCCTACCAGAAATGGTGAAGGCTGCCTGTAGTGACAGTGACTTCCTTGAACTACTTCTCAGCTTAGTACATCAAGCATGGAAGGAGAGACAAGTACCCAAGGAGTGGACAGATGCCATCCTCGTGCCCATCCCCAAGAAAGGAGACATCACCAAATGCGACAACTGGCGGGGCATTGCTTTGCTAGATGTTGTGGGAAAGGTGGTTGCAAGAGTGGTACAGGGTAGGCTACAAGATCTTGCTGAAGAGGTGCTACCTGAGTCGCAGTGTGGTTTCCGAAGTGGACGTGGTTGCTCGGACATGATCTTCACAGTTAGACAGGTGGTGGAGAAGTCCTGGGAGCAC…	LIKAVGKLKTGKAGGSSGILPEMVKAACSDSDFLELLLSLVHQAWKERQVPKEWTDAILVPIPKKGDITKCDNWRGIALLDVVGKVVARVVQGRLQDLAEEVLPESQCGFRSGRGCSDMIFTVRQVVEKSWEHKAKAFLVFIDLRKAYDSVPREALWVALRKLGVPDQLIDIIRSFHQDMKAQIRLDDTLLEEIEVDNGLRQGCCMAPALFNLYSCAVVERWTARLEDTDGVGVYLRHKDDGKLFRRYTRNASQTTATECQFADDAALLATTRAGAERSLLEYVQVASDFGLTVSIPKTKVMVTGS
sequence_1008373	1	sequence_1008373	1008373	977972	#N/A	#N/A	#N/A	#N/A	NODE_168430_length_322_cov_1.183521_1	ERR884060_H2_scaffolds.fasta	NODE_168430_length_322_cov_1.183521	F	NCBI; cellular organisms; Bacteria; FCB group; Bacteroidetes/Chlorobi group; Bacteroidetes; Flavobacteriia; Flavobacteriales; Flavobacteriaceae;	unbinned	#N/A	Metagenomic	44|Thermoplasma_volcanium_GSS1|A|39.9|11|1	CDS	71	322	20.1	-	0	ID=168430_1;partial=01;start_type=Edge;rbs_motif=None;rbs_spacer=None;gc_cont=0.444;conf=99.02;score=20.09;cscore=16.87;sscore=3.22;rscore=0.00;uscore=0.00;tscore=3.22;	GTTCCAATGGTCGTCAACTTTCCATTGATAATTGACTTCAGGAATCGTGGCCCGATTTCCAAATCCCTTGTTATTATGCTTCATTTTCATTTTGATGTAGTCACGGTCGAAGCGGGAGTTGAGAAACCAGGTCGCGGTTGGGCTAGAGACATAGTTTTTAATGAAGCAGATTCCCTTGCGATTCAAAGGATCGTCGGGATGCCTGACGTAGAAGCGAAGGCTAAGTTCGACAAACCCTCGGGAAATTGGTAA	VPMVVNFPLIIDFRNRGPISKSLVIMLHFHFDVVTVEAGVEKPGRGWARDIVFNEADSLAIQRIVGMPDVEAKAKFDKPSGNW*
sequence_1008374	1	sequence_1008374	1008374	977973	#N/A	#N/A	#N/A	#N/A	NODE_168431_length_322_cov_1.168539_1	ERR884060_H2_scaffolds.fasta	NODE_168431_length_322_cov_1.168539	NA	NA	unbinned	#N/A	Metagenomic	32|Orientia_tsutsugamushi_Boryong|B|30.5|11|1	CDS	3	320	40.5	-	0	ID=168431_1;partial=11;start_type=Edge;rbs_motif=None;rbs_spacer=None;gc_cont=0.274;conf=99.99;score=40.47;cscore=38.86;sscore=1.61;rscore=0.00;uscore=0.00;tscore=1.61;	ACTACAAAAATAATTTATCCAGATGATACCTTTATGAATAGTGACATACTTATCACATTTTCAGGGTTTAATGAAAGTAGTGAAGAAATTATTACAGTAAATAAGATGATGAATGACCAGTATGGTATTATTAGACCAAACCAAGTTTTATATATTCCTGTTAAAAATAGAGATTATATAGTTGATGTAAATCTTATGAAAAAAACTATGAGTAATCTAGGTACAATAGTAATAGAACAATATTCGGAATCAAATTTAGGTGGGGTTTATAAACGAGATATTTTGACGCTAGAAAAGAGTAGTAGGTTTCTAAATCTG	TTKIIYPDDTFMNSDILITFSGFNESSEEIITVNKMMNDQYGIIRPNQVLYIPVKNRDYIVDVNLMKKTMSNLGTIVIEQYSESNLGGVYKRDILTLEKSSRFLNL
sequence_1008375	1	sequence_1008375	1008375	977974	K21523	gp17; terminase, large subunit [EC:3.1.-.-]	#N/A	#N/A	NODE_168432_length_322_cov_1.168539_1	ERR884060_H2_scaffolds.fasta	NODE_168432_length_322_cov_1.168539	?	NCBI; Viruses;	unbinned	#N/A	Metagenomic	8|Bacteroides_fragilis_NCTC_9343|B|43.2|11|0	CDS	1	321	27.4	+	0	ID=168432_1;partial=11;start_type=Edge;rbs_motif=None;rbs_spacer=None;gc_cont=0.399;conf=99.82;score=27.38;cscore=25.77;sscore=1.61;rscore=0.00;uscore=0.00;tscore=1.61;	CAGTATGATTTGGAATATCAGAATCTATTGATGTGCTCCATGAGAGGAAGAGCAGGACAGATTGTTGGACAAGGATTCTCAGGCAAGAAAACACAACTTGGTGTGAAAATGTCCAAGACTGTGAAGAAGGTTGGTTCACTCAATCTCAAGACCTTGATTGAGGAGGACAAACTTATTTTCCAAGATTATGAGATTATTTCTGAACTAACAACCTTTATCTCAAAGCACAACTCATTTGAGGCAGAAGAGGGTTGTAATGACGATTTGGCAATGTGTCTTGTCATCTATGCCTGGCTGGTCCAAATGGACTACTTTAAGGAA	QYDLEYQNLLMCSMRGRAGQIVGQGFSGKKTQLGVKMSKTVKKVGSLNLKTLIEEDKLIFQDYEIISELTTFISKHNSFEAEEGCNDDLAMCLVIYAWLVQMDYFKE
sequence_1008376	1	sequence_1008376	1008376	977975	#N/A	#N/A	#N/A	#N/A	NODE_168433_length_322_cov_1.153558_1	ERR884060_H2_scaffolds.fasta	NODE_168433_length_322_cov_1.153558	NA	NA	unbinned	#N/A	Metagenomic	49|_Nostoc_azollae__0708|B|38.5|11|1	CDS	98	322	8.7	-	0	ID=168433_1;partial=01;start_type=Edge;rbs_motif=None;rbs_spacer=None;gc_cont=0.333;conf=88.03;score=8.68;cscore=5.46;sscore=3.22;rscore=0.00;uscore=0.00;tscore=3.22;	GATACACATATAGTCAATGCAGTATTGACTGGTTCAAAATCAAAATCTAGCTTGATTGAATCCATTTCATGTTGTTCCAAAATCATTCCTGATGAATTAGATACAGATTCCGGTTCTTTCACAAACCTTGATTGGGTTCAATTACAAAGAGCTGATCCCAACCTGAGTGTCATTATAAAGTTGATTGAATCTGATCAACTATTCAAAAGGAAATTGCACAATTAA	DTHIVNAVLTGSKSKSSLIESISCCSKIIPDELDTDSGSFTNLDWVQLQRADPNLSVIIKLIESDQLFKRKLHN*
sequence_1008377	1	sequence_1008377	1008377	977976	#N/A	#N/A	#N/A	#N/A	NODE_168434_length_322_cov_1.149813_1	ERR884060_H2_scaffolds.fasta	NODE_168434_length_322_cov_1.149813	NA	NA	unbinned	#N/A	Metagenomic	46|Tropheryma_whipplei_TW08_27|B|46.3|11|1	CDS	1	321	13.8	+	0	ID=168434_1;partial=11;start_type=Edge;rbs_motif=None;rbs_spacer=None;gc_cont=0.477;conf=95.98;score=13.80;cscore=12.19;sscore=1.61;rscore=0.00;uscore=0.00;tscore=1.61;	ATAACTGCCCTTGCCTCCAAAAAATCCAGTCAGAACCAGGTTGATGCCTCACCAGGCAAAACCACATCCAGAACACCAGGGGCGGCCATTAGACAAAAATCACTTTTGGCTCAGTCTCAGTCTCTTAGTACATGCAATACTGTGCCAAAAGCAGTAACAACCCATTCCAGTAGTGTAAAAAATGTGGCCACTGCCTCCAAGGTAGGTTTAAACGATGGAGTTGGAGAGGCACCGGCAGCTGGCTTGAGATCTCGCTCTAGAAAGGTTTTAAAATCAAAAGTTGTGGGCTGTAAGTCTCTAGGCCCCACACCGAGATTCCCA	ITALASKKSSQNQVDASPGKTTSRTPGAAIRQKSLLAQSQSLSTCNTVPKAVTTHSSSVKNVATASKVGLNDGVGEAPAAGLRSRSRKVLKSKVVGCKSLGPTPRFP
sequence_1008378	0	sequence_151660	1008378	977977	#N/A	#N/A	#N/A	#N/A	NODE_168435_length_322_cov_1.146067_1	ERR884060_H2_scaffolds.fasta	NODE_168435_length_322_cov_1.146067	?	NCBI; cellular organisms; Bacteria; Terrabacteria group; Cyanobacteria/Melainabacteria group; Cyanobacteria; Synechococcales; Synechococcaceae; Synechococcus; unclassified Synechococcus;	unbinned	#N/A	Metagenomic	42|Synechococcus_CC9605|B|59.2|11|0	CDS	3	290	42.1	-	0	ID=168435_1;partial=10;start_type=ATG;rbs_motif=None;rbs_spacer=None;gc_cont=0.618;conf=99.99;score=42.10;cscore=39.07;sscore=3.04;rscore=0.00;uscore=-1.45;tscore=4.48;	ATGAGTGCACCCCTGAATCTCTCGGTGGTGGTGCCGCTGTACAACGAAGAGGAAAGCCTGCCTCATCTGGTTGAGCAGCTCCTTTCAGCGCTGCGTCCAACCGACGAAGCGTTTGAGCTGGTCCTGGTCGACGACGGATCCAGCGACCGCACCGCGAACGTGCTGGCCAAGCTCAGCGCCGAAGTGCCCGAAGTGGTGGCTGTGCTGCTGCGCAAGAACTATGGCCAGACCGCAGCCATGGCAGCTGGGTTTGATGTGGCTGGCGGAGAGGTGATCGTCAGCCTCGAT	MSAPLNLSVVVPLYNEEESLPHLVEQLLSALRPTDEAFELVLVDDGSSDRTANVLAKLSAEVPEVVAVLLRKNYGQTAAMAAGFDVAGGEVIVSLD
sequence_1008379	1	sequence_1008379	1008379	977978	#N/A	#N/A	#N/A	#N/A	NODE_168436_length_322_cov_1.138577_1	ERR884060_H2_scaffolds.fasta	NODE_168436_length_322_cov_1.138577	NA	NA	unbinned	#N/A	Metagenomic	39|Rickettsia_conorii_Malish_7|B|32.4|11|1	CDS	236	322	1.4	+	0	ID=168436_1;partial=01;start_type=GTG;rbs_motif=None;rbs_spacer=None;gc_cont=0.345;conf=57.84;score=1.38;cscore=7.44;sscore=-6.07;rscore=-0.99;uscore=-0.59;tscore=-4.48;	GTGAAAAACATAAATGTAACCAAAAAAGGTTTACTTCCTGATGAAGAATTAGACAGTATGCTCATACAGCTTAGGGCAGAATATGCA	MKNINVTKKGLLPDEELDSMLIQLRAEYA
sequence_100838	1	sequence_100838	100838	100274	#N/A	#N/A	#N/A	#N/A	NODE_72888_length_344_cov_1.114187_1	ERR884057_M2_scaffolds.fasta	NODE_72888_length_344_cov_1.114187	NA	NA	unbinned	#N/A	Metagenomic	33|Pelotomaculum_thermopropionicum_SI|B|53.0|11|1	CDS	248	343	4.3	-	0	ID=72888_1;partial=01;start_type=Edge;rbs_motif=None;rbs_spacer=None;gc_cont=0.469;conf=72.96;score=4.32;cscore=1.10;sscore=3.22;rscore=0.00;uscore=0.00;tscore=3.22;	TGTGTGTGTGTGTGTGTGTGTGTGAGTGAGTATGTGCACATTCAATGTCAGGTGAGTCTCAGGGTCAACAAGCAGTGGTGTCATGTGATTGTCTGA	CVCVCVCVSEYVHIQCQVSLRVNKQWCHVIV*
sequence_1008380	1	sequence_1008380	1008380	977979	#N/A	#N/A	#N/A	#N/A	NODE_168437_length_322_cov_1.131086_2	ERR884060_H2_scaffolds.fasta	NODE_168437_length_322_cov_1.131086	NA	NA	unbinned	#N/A	Metagenomic	11|Candidatus_Amoebophilus_asiaticus_5a2|B|35.0|11|0	CDS	247	321	2.5	-	0	ID=168437_2;partial=01;start_type=Edge;rbs_motif=None;rbs_spacer=None;gc_cont=0.400;conf=64.20;score=2.54;cscore=-0.68;sscore=3.22;rscore=0.00;uscore=0.00;tscore=3.22;	ATGACCACTGAGGACACAAATGTTCCCACACAGGATGACAAATATCCTTGGCTAAACCATGATGATAAACAATGA	MTTEDTNVPTQDDKYPWLNHDDKQ*
sequence_1008381	1	sequence_1008381	1008381	977980	#N/A	#N/A	#N/A	#N/A	NODE_168437_length_322_cov_1.131086_1	ERR884060_H2_scaffolds.fasta	NODE_168437_length_322_cov_1.131086	NA	NA	unbinned	#N/A	Metagenomic	11|Candidatus_Amoebophilus_asiaticus_5a2|B|35.0|11|0	CDS	52	243	11.6	-	0	ID=168437_1;partial=00;start_type=ATG;rbs_motif=TAAA;rbs_spacer=9bp;gc_cont=0.339;conf=95.04;score=12.84;cscore=11.78;sscore=1.06;rscore=1.43;uscore=-4.22;tscore=2.62;	ATGACAGATGCAGGAATACTTAGAATGAAACTTAACTTAGCTGATTGCACACTAGATGAAAAAGATAAAGAAGATTTTTTGGCCAAGACTGACAGCTTTCATGATGTATTTAGTCTTAGGGATGAAATAGGCACATGCCCATTTATTGAGGTACATTTAAAGCTAAAGAATTCAACACCATTTTTTGTATGA	MTDAGILRMKLNLADCTLDEKDKEDFLAKTDSFHDVFSLRDEIGTCPFIEVHLKLKNSTPFFV*
sequence_1008382	1	sequence_1008382	1008382	977981	K18949	gp59; protein Gp59	PF08993.9	T4_Gp59_N	NODE_168438_length_322_cov_1.127341_1	ERR884060_H2_scaffolds.fasta	NODE_168438_length_322_cov_1.127341	?	NCBI; Viruses; Duplodnaviria; Heunggongvirae; Uroviricota; Caudoviricetes; Caudovirales; Myoviridae; unclassified Myoviridae;	unbinned	#N/A	Metagenomic	7|Archaeoglobus_fulgidus_DSM_4304|A|48.6|11|0	CDS	92	322	16.8	+	0	ID=168438_1;partial=01;start_type=ATG;rbs_motif=None;rbs_spacer=None;gc_cont=0.442;conf=97.93;score=16.77;cscore=17.67;sscore=-0.89;rscore=-1.11;uscore=-3.46;tscore=3.68;	ATGATTCACGGGTTTGATGTTTATCGCATGTATCTTGCGATGAAACTTCACTTTACCAGTCCTAAATTTGATTACTTTGCATCCAATGGAAGAACGAAGGCCAAGGAAGAGACGTACCAGCAGAGGAATGACTTCTGGTTCTTCGAAACGCTCGCTCGCAAACACACGAAGGATGAGATACAAGAGATGCTGCTGGCATCCTTCATTCTATCGGACGACACAAAGAAAGTC	MIHGFDVYRMYLAMKLHFTSPKFDYFASNGRTKAKEETYQQRNDFWFFETLARKHTKDEIQEMLLASFILSDDTKKV
sequence_1008383	1	sequence_1008383	1008383	977982	#N/A	#N/A	#N/A	#N/A	NODE_168439_length_322_cov_1.123596_1	ERR884060_H2_scaffolds.fasta	NODE_168439_length_322_cov_1.123596	?	NCBI; cellular organisms; Bacteria; Proteobacteria; Alphaproteobacteria; Rickettsiales; unclassified Rickettsiales;	unbinned	#N/A	Metagenomic	33|Pelotomaculum_thermopropionicum_SI|B|53.0|11|1	CDS	1	321	45	-	0	ID=168439_1;partial=11;start_type=Edge;rbs_motif=None;rbs_spacer=None;gc_cont=0.483;conf=100.00;score=44.96;cscore=43.35;sscore=1.61;rscore=0.00;uscore=0.00;tscore=1.61;	CTGTTTTACTTCCGTCCCAACGGTGAAAGCTACCAGCTGCTGTACTTTGCCAAGAATCAGTATCGCTGCTACCGCAACCAGCGCAACGAACTCGAAAGTGTTGTGCTGATCTACAGCTTCAACGTTCAAGGCAACACACAGCTGAGTGACAGCTACGCCATGCCCGGACAGCGTGGCAAAAAGAAGTACATCCGCCTCAAAGTCTATAAGGACAAGATTGAGCAGACCATCTCAAACGATCGCATTGAGTTTGAAGATGAGACCAACAGCTCTCCGATGATGAACAATGTTGGCACCACAGAGGTGTTGACAAACAGCTTG	LFYFRPNGESYQLLYFAKNQYRCYRNQRNELESVVLIYSFNVQGNTQLSDSYAMPGQRGKKKYIRLKVYKDKIEQTISNDRIEFEDETNSSPMMNNVGTTEVLTNSL
sequence_1008384	1	sequence_1008384	1008384	977983	#N/A	#N/A	#N/A	#N/A	NODE_16843_length_922_cov_9.521338_1	ERR884060_H2_scaffolds.fasta	NODE_16843_length_922_cov_9.521338	NA	NA	unbinned	#N/A	Metagenomic	8|Bacteroides_fragilis_NCTC_9343|B|43.2|11|0	CDS	761	922	4.6	-	0	ID=16843_1;partial=01;start_type=Edge;rbs_motif=None;rbs_spacer=None;gc_cont=0.426;conf=74.33;score=4.63;cscore=1.41;sscore=3.22;rscore=0.00;uscore=0.00;tscore=3.22;	TTGCTGGGGTATGAAGCCATTCTTCTGTGCAAATGTCTATGCATAAGTACGTATGTGGTAGTATGTATGTGGGCACACCCTGTGGTGATGAAAGCAGGAAGTAATTATATGGAGACTGCATTACATGACAACTTGGTTGCAGGAGAGATGTGCATTCTGTGA	LLGYEAILLCKCLCISTYVVVCMWAHPVVMKAGSNYMETALHDNLVAGEMCIL*
sequence_1008385	1	sequence_1008385	1008385	977984	#N/A	#N/A	#N/A	#N/A	NODE_168440_length_322_cov_1.123596_1	ERR884060_H2_scaffolds.fasta	NODE_168440_length_322_cov_1.123596	?	NCBI; Viruses; Duplodnaviria; Heunggongvirae; Uroviricota; Caudoviricetes; Caudovirales; Myoviridae; unclassified Myoviridae;	unbinned	#N/A	Metagenomic	1|Mycoplasma_pneumoniae_M129|B|40.0|4|0	CDS	3	320	30.8	-	0	ID=168440_1;partial=11;start_type=Edge;rbs_motif=None;rbs_spacer=None;gc_cont=0.453;conf=99.92;score=30.79;cscore=29.18;sscore=1.61;rscore=0.00;uscore=0.00;tscore=1.61;	GATATGGACACTGGTTTGTACACTGAGTTTGAACAAGAAGATAAACAAGAGACCTCACAAAAGATGGCAGAAGAAACGAAGAAGCCATCAAGATTCTTCTGCAAACCATTCCAGAATGAAAAGTTCGAGAACGAAGGGACCAAAGCACAGGATAATAAGTACGACCAGTCACGTAAGTATCTGTCACAGAATGCTGTGAGTCAAAACAATGCTCCCGACACCCTTGGGTTCTTTACCGTCCCACTTGCTCCGTCAATTCGTGCAGGTGATCTGTTCCAGTGTAAGATCTACAAAGTGCAGGGTGAGAGCGGTGGTGGT	DMDTGLYTEFEQEDKQETSQKMAEETKKPSRFFCKPFQNEKFENEGTKAQDNKYDQSRKYLSQNAVSQNNAPDTLGFFTVPLAPSIRAGDLFQCKIYKVQGESGGG
sequence_1008386	1	sequence_1008386	1008386	977985	#N/A	#N/A	#N/A	#N/A	NODE_168441_length_322_cov_1.119850_1	ERR884060_H2_scaffolds.fasta	NODE_168441_length_322_cov_1.119850	NA	NA	unbinned	#N/A	Metagenomic	49|_Nostoc_azollae__0708|B|38.5|11|1	CDS	1	132	10.5	-	0	ID=168441_1;partial=10;start_type=ATG;rbs_motif=AGxAG;rbs_spacer=5-10bp;gc_cont=0.394;conf=91.87;score=10.55;cscore=7.56;sscore=2.99;rscore=-1.17;uscore=-0.04;tscore=4.21;	ATGAACAAGCAGGTTATTAAGAAACAGCCAGAACAGCAAAATGATTCCTGTGCCATACAAGAAGATGCACAATCAGAAATTCTTTGTAATCTCAATAATTTGTCACAAGATCTGGGCAGTGTGGTGCAAGGA	MNKQVIKKQPEQQNDSCAIQEDAQSEILCNLNNLSQDLGSVVQG
sequence_1008387	1	sequence_1008387	1008387	977986	#N/A	#N/A	#N/A	#N/A	NODE_168441_length_322_cov_1.119850_2	ERR884060_H2_scaffolds.fasta	NODE_168441_length_322_cov_1.119850	NA	NA	unbinned	#N/A	Metagenomic	49|_Nostoc_azollae__0708|B|38.5|11|1	CDS	195	320	3.5	-	0	ID=168441_2;partial=01;start_type=Edge;rbs_motif=None;rbs_spacer=None;gc_cont=0.365;conf=69.17;score=3.52;cscore=0.30;sscore=3.22;rscore=0.00;uscore=0.00;tscore=3.22;	ATGATAGTGACAGTACTACAAGGAATGCCAAAAGTGACAGGAATTCAGGGCCTTGAAGAAACTGGTCTAAATTGTAACTGGTTTAGATTACTTGCAGATACAATTTCTTTTATGTTGTGTAATTGA	MIVTVLQGMPKVTGIQGLEETGLNCNWFRLLADTISFMLCN*
sequence_1008388	1	sequence_1008388	1008388	977987	K01829	E5.3.4.1; protein disulfide-isomerase [EC:5.3.4.1]	PF00085.19	Thioredoxin	NODE_168442_length_322_cov_1.112360_1	ERR884060_H2_scaffolds.fasta	NODE_168442_length_322_cov_1.112360	C	NCBI; cellular organisms; Bacteria; FCB group; Bacteroidetes/Chlorobi group; Bacteroidetes; Flavobacteriia;	unbinned	#N/A	Metagenomic	11|Candidatus_Amoebophilus_asiaticus_5a2|B|35.0|11|0	CDS	1	210	29	+	0	ID=168442_1;partial=10;start_type=Edge;rbs_motif=None;rbs_spacer=None;gc_cont=0.381;conf=99.87;score=28.98;cscore=25.76;sscore=3.22;rscore=0.00;uscore=0.00;tscore=3.22;	GGTCCTATTATAGAGGAGATAAGTAAAGATTATGATGGGAAAGCTGTTGTAGGTAAAGTCGATGTTGACGCTAACCAAGAATATGCTGCTAAATATGGTGTTCGCAATATACCTACAGTATTAGTATTCGACAAAGGAGAATTAGTTGGGAGGCACGTAGGTGTATCCCCTAAAACAACCTATTCTCAAGCAATTGACGCAATTCTTTAA	GPIIEEISKDYDGKAVVGKVDVDANQEYAAKYGVRNIPTVLVFDKGELVGRHVGVSPKTTYSQAIDAIL*
sequence_1008389	1	sequence_1008389	1008389	977988	#N/A	#N/A	#N/A	#N/A	NODE_168443_length_322_cov_1.108614_1	ERR884060_H2_scaffolds.fasta	NODE_168443_length_322_cov_1.108614	NA	NA	unbinned	#N/A	Metagenomic	6|Anaplasma_phagocytophilum_HZ|B|41.6|11|1	CDS	257	322	4.1	-	0	ID=168443_1;partial=01;start_type=Edge;rbs_motif=None;rbs_spacer=None;gc_cont=0.485;conf=71.86;score=4.08;cscore=0.86;sscore=3.22;rscore=0.00;uscore=0.00;tscore=3.22;	GCAGTAGTTCACGCGGCGGTGGGGGCAGGTAAGATTCGTAATAATTTCGGTGATCGTGGTAGATAA	AVVHAAVGAGKIRNNFGDRGR*
sequence_100839	1	sequence_100839	100839	100275	#N/A	#N/A	#N/A	#N/A	NODE_7288_length_722_cov_1.778111_1	ERR884057_M2_scaffolds.fasta	NODE_7288_length_722_cov_1.778111	NA	NA	unbinned	#N/A	Metagenomic	8|Bacteroides_fragilis_NCTC_9343|B|43.2|11|0	CDS	2	160	8.8	+	0	ID=7288_1;partial=10;start_type=Edge;rbs_motif=None;rbs_spacer=None;gc_cont=0.409;conf=88.24;score=8.77;cscore=5.55;sscore=3.22;rscore=0.00;uscore=0.00;tscore=3.22;	TATGAAACTATTTTGATCATTTTGCTAATTCTCACGGTGAAATGTGGTCCTGTCCATATATATATACATCACCGCTTGCCTTATGCAGAAATACTGGAGAAGATAAAGCGCAAAGAAGAAGAGATCAGGCAGAAGGCCGAGCTTCCGGAGGAAACATAG	YETILIILLILTVKCGPVHIYIHHRLPYAEILEKIKRKEEEIRQKAELPEET*
sequence_1008390	1	sequence_1008390	1008390	977989	K09928	K09928; uncharacterized protein	PF09835.8	DUF2062	NODE_168444_length_322_cov_1.104869_1	ERR884060_H2_scaffolds.fasta	NODE_168444_length_322_cov_1.104869	?	NCBI; cellular organisms; Bacteria; Terrabacteria group; Cyanobacteria/Melainabacteria group; Cyanobacteria; Synechococcales; Synechococcaceae; Synechococcus; unclassified Synechococcus;	unbinned	#N/A	Metagenomic	42|Synechococcus_CC9605|B|59.2|11|0	CDS	2	310	36.5	+	0	ID=168444_1;partial=10;start_type=Edge;rbs_motif=None;rbs_spacer=None;gc_cont=0.654;conf=99.98;score=36.48;cscore=33.26;sscore=3.22;rscore=0.00;uscore=0.00;tscore=3.22;	GCCAGCGTGGTGCGTGGCAACCACCTTCTCGCCGCCGCAGGAACTCTGGTGAGCAATCCCCTCACCTATCTGCCCCTCTACTGGTTCAACTATCTGGTGGGCTGTCGGCTGCTGGGCCCAGGCCAAGGCGGGATCAACCTTTCGGAGCTGAATCGCAGCAGCCTGTGGGCCCAGGGGTGGGAGTTCAGCCAGCGCATCCTGCTGGGCTCCACCGTTGTGGGGATGGTGTTGGCCATCGCCAGCGGCTGGATGGCCTACCGCCTGTTTCTGCAGCGTGAAGCCCGTGCCGTCGTGAGCCGAGGCCGCTAG	ASVVRGNHLLAAAGTLVSNPLTYLPLYWFNYLVGCRLLGPGQGGINLSELNRSSLWAQGWEFSQRILLGSTVVGMVLAIASGWMAYRLFLQREARAVVSRGR*
sequence_1008391	1	sequence_1008391	1008391	977990	#N/A	#N/A	#N/A	#N/A	NODE_168445_length_322_cov_1.104869_1	ERR884060_H2_scaffolds.fasta	NODE_168445_length_322_cov_1.104869	NA	NA	unbinned	#N/A	Metagenomic	5|Anaplasma_marginale_Maries|B|49.8|11|1	CDS	2	322	36.2	-	0	ID=168445_1;partial=11;start_type=Edge;rbs_motif=None;rbs_spacer=None;gc_cont=0.536;conf=99.98;score=36.19;cscore=34.58;sscore=1.61;rscore=0.00;uscore=0.00;tscore=1.61;	GATGAGTTGGCTGCTGCTGTTACCAACCTTGACCAGGACCGCCAAGCCCTCGAGCAAGAAGGCATCGAACGCACGAGGCATCTTGATCTAAAGGAAGATGCCATTCACGCGAGGATGGCTCAAGTTGTCGCTGATGCTGCGTCGGTCCAAAAGAGTAGGGACTTAATTGAATCAACTCACGAAGAATTGGATTGTCGCGATAAGGCTCTGGACGAGCGCGAGGCGCTGGCGACCGCTCGTGAGGAGGAGCTAGCACGAGAGCAAGCAAGGCTTAAGGAGCAAGAGAGTGCGTTGTATGTGACGGAGACTTCTTTAGCCACG	DELAAAVTNLDQDRQALEQEGIERTRHLDLKEDAIHARMAQVVADAASVQKSRDLIESTHEELDCRDKALDEREALATAREEELAREQARLKEQESALYVTETSLAT
sequence_1008392	1	sequence_1008392	1008392	977991	#N/A	#N/A	#N/A	#N/A	NODE_168446_length_322_cov_1.101124_1	ERR884060_H2_scaffolds.fasta	NODE_168446_length_322_cov_1.101124	NA	NA	unbinned	#N/A	Metagenomic	8|Bacteroides_fragilis_NCTC_9343|B|43.2|11|0	CDS	3	77	4.6	-	0	ID=168446_1;partial=10;start_type=ATG;rbs_motif=TAAA;rbs_spacer=12bp;gc_cont=0.360;conf=74.28;score=4.61;cscore=-2.23;sscore=6.85;rscore=11.00;uscore=0.75;tscore=4.12;	ATGTATTGTACTTACACAAGTGGCTCTGAAATAGCACTTCTTGTAGATGAACTTTTACATGCCTGTCTCTTATAC	MYCTYTSGSEIALLVDELLHACLLY
sequence_1008393	1	sequence_1008393	1008393	977992	K01878	glyQ; glycyl-tRNA synthetase alpha chain [EC:6.1.1.14]	PF02091.14	tRNA-synt_2e	NODE_168447_length_322_cov_1.101124_1	ERR884060_H2_scaffolds.fasta	NODE_168447_length_322_cov_1.101124	O	NCBI; cellular organisms; Bacteria; Proteobacteria; Alphaproteobacteria; Pelagibacterales;	unbinned	#N/A	Metagenomic	39|Rickettsia_conorii_Malish_7|B|32.4|11|1	CDS	1	321	39.9	-	0	ID=168447_1;partial=11;start_type=Edge;rbs_motif=None;rbs_spacer=None;gc_cont=0.324;conf=99.99;score=39.87;cscore=38.26;sscore=1.61;rscore=0.00;uscore=0.00;tscore=1.61;	GGTAGGTACGGTGATAATCCAAATAGACTTCAGCATTATTATCAATTTCAAGTTATAATTAAACCTTCTCCATCAAATATAAAAAAACTTTATTTAAATAGTTTGTCTACAATCGGTATTGATCATAAAAATCATGATATTAGATTTGTTGAGGACGATTGGGAAAGTCCAACGTTAGGTGCTGCAGGACTTGGTTGGGAAGTTTGGTGTGATGGGATGGAAATAACTCAATTTACATATTTTCAACAAATGGCTGGCTTTGAATGTAAACCTGTTTCAGTAGAAATTACTTATGGCTTAGAAAGAATTTGTACTGTCTCT	GRYGDNPNRLQHYYQFQVIIKPSPSNIKKLYLNSLSTIGIDHKNHDIRFVEDDWESPTLGAAGLGWEVWCDGMEITQFTYFQQMAGFECKPVSVEITYGLERICTVS
sequence_1008394	1	sequence_1008394	1008394	977993	#N/A	#N/A	#N/A	#N/A	NODE_168448_length_322_cov_1.097378_1	ERR884060_H2_scaffolds.fasta	NODE_168448_length_322_cov_1.097378	NA	NA	unbinned	#N/A	Metagenomic	24|Ignisphaera_aggregans_DSM_17230|A|35.7|11|1	CDS	1	213	11.3	+	0	ID=168448_1;partial=10;start_type=Edge;rbs_motif=None;rbs_spacer=None;gc_cont=0.352;conf=93.03;score=11.27;cscore=8.06;sscore=3.22;rscore=0.00;uscore=0.00;tscore=3.22;	CAATTAGGTGCACTGACACGAAGTTTCACTTTGCCACCTGATGAACCCTTGGGATTCGAATCTGGGACAGTGACACTTGTTGTTTTGGAAATAGTGTACCTGATTAGACTAATTAGGCTGGCACCAAGAAATGTATCTTTTCAATTTCTTGTAATATATGAAATACTAGTACTTGAATTTAGAACTTATTTGTTGTATACATTTGATTGTTAG	QLGALTRSFTLPPDEPLGFESGTVTLVVLEIVYLIRLIRLAPRNVSFQFLVIYEILVLEFRTYLLYTFDC*
sequence_1008395	1	sequence_1008395	1008395	977994	#N/A	#N/A	#N/A	#N/A	NODE_168449_length_322_cov_1.086142_1	ERR884060_H2_scaffolds.fasta	NODE_168449_length_322_cov_1.086142	NA	NA	unbinned	#N/A	Metagenomic	6|Anaplasma_phagocytophilum_HZ|B|41.6|11|1	CDS	3	263	25.3	+	0	ID=168449_1;partial=10;start_type=Edge;rbs_motif=None;rbs_spacer=None;gc_cont=0.395;conf=99.70;score=25.32;cscore=22.10;sscore=3.22;rscore=0.00;uscore=0.00;tscore=3.22;	GCAAAAGAAAACTCTCATATCAGAGATCCATTGGATCGTAGAGCATTGTCGGGAATAGAGGATCGGTTGGACGAACTAGATAATCGTCTTGGGAAGCTTGATGGGGAATCAAACTACGGATCTGGTTTTATAATCCCATTTGGCGGTAGGCGAGGAAAAATCAATCAGCTTCAGGATAAAGTTAATGACTTGGAGAGAAGTGTAAATAGTATCGAGAGAAGTGTAAAAAACATCGAGTTTGATCTTATTTATGACAGATGA	AKENSHIRDPLDRRALSGIEDRLDELDNRLGKLDGESNYGSGFIIPFGGRRGKINQLQDKVNDLERSVNSIERSVKNIEFDLIYDR*
sequence_1008396	1	sequence_1008396	1008396	977995	K05989	ramA; alpha-L-rhamnosidase [EC:3.2.1.40]	PF17389.1	Bac_rhamnosid6H	NODE_16844_length_922_cov_7.968858_1	ERR884060_H2_scaffolds.fasta	NODE_16844_length_922_cov_7.968858	D	NCBI; cellular organisms; Eukaryota;	unbinned	#N/A	Metagenomic	42|Synechococcus_CC9605|B|59.2|11|0	CDS	1	921	66.2	-	0	ID=16844_1;partial=11;start_type=Edge;rbs_motif=None;rbs_spacer=None;gc_cont=0.565;conf=100.00;score=66.23;cscore=64.62;sscore=1.61;rscore=0.00;uscore=0.00;tscore=1.61;	GACGGTAGCCAAGTGTCTTACGCCCTCCCCCTCTACCTGGGGATAGTGCCCTCCAACGTGCTACCACAGGTGATCAAGGGCTTTGCCAACCGGGTGCAGTCAGATGGGGTGCATGTGTCCAGTGGCATCATCGGAGCAAAGTTTGTCCTGCCAGCTCTGACGGCCCACGGCTACCACTCCCTGGCCCTGCAGATGGTGGAACAGAAGGACTACCCCAGTTGGGGCTACATGCTGCTGAACCCCTATGAGCCAGCCACCTCCATGTGGGAGCTGTGGAACTCCTTCAACGGAAGTGCCGGAATGGATTCCCGCAATCACCACATGTTCTCCAGTGTGAGTGGTTGGCTCAGAACTGAGCTGGTTGGTCTCATCCCTGTCCAAGGTGTCTCCATGTGGAAG…	DGSQVSYALPLYLGIVPSNVLPQVIKGFANRVQSDGVHVSSGIIGAKFVLPALTAHGYHSLALQMVEQKDYPSWGYMLLNPYEPATSMWELWNSFNGSAGMDSRNHHMFSSVSGWLRTELVGLIPVQGVSMWKSVELWPAMIPDLLHASTSFDVPHKLEFSWRQYPNRACFKLAEKPPQGNVLLGPGSSYTISCPSVNSVIEEVVFASFGNPEGVCGHFGVGQCHVKESEKMLRDLCVGKSACSVPVEQSFWGRECGHLPTRWLHAEVRCSRSVSFHSVDVNASIPVGGSAKLHLPCHGGNSVSVFD
sequence_1008397	1	sequence_1008397	1008397	977996	#N/A	#N/A	#N/A	#N/A	NODE_168450_length_322_cov_1.067416_1	ERR884060_H2_scaffolds.fasta	NODE_168450_length_322_cov_1.067416	NA	NA	unbinned	#N/A	Metagenomic	11|Candidatus_Amoebophilus_asiaticus_5a2|B|35.0|11|0	CDS	257	322	0	-	0	ID=168450_1;partial=01;start_type=Edge;rbs_motif=None;rbs_spacer=None;gc_cont=0.348;conf=50.14;score=0.02;cscore=-3.20;sscore=3.22;rscore=0.00;uscore=0.00;tscore=3.22;	CAACATGAACAACGTAACTTCCAAATTTATGCATTACACCTAAACCAGGCACACAAGTTACCTTAA	QHEQRNFQIYALHLNQAHKLP*
sequence_1008398	1	sequence_1008398	1008398	977997	K07301	yrbG; cation:H+ antiporter	PF01699.23	Na_Ca_ex	NODE_168451_length_322_cov_1.067416_1	ERR884060_H2_scaffolds.fasta	NODE_168451_length_322_cov_1.067416	D	NCBI; cellular organisms; Bacteria;	unbinned	#N/A	Metagenomic	24|Ignisphaera_aggregans_DSM_17230|A|35.7|11|1	CDS	2	322	22.3	-	0	ID=168451_1;partial=11;start_type=Edge;rbs_motif=None;rbs_spacer=None;gc_cont=0.327;conf=99.41;score=22.33;cscore=20.72;sscore=1.61;rscore=0.00;uscore=0.00;tscore=1.61;	GCTATATTTTGTCTTTATGGGATAATTATTGTGAAATATCCTATTTCAAAAAAAGATACTCTTGTGAAAGTAAAGGTTTCTCATGTTTATGCAATATTTTCTATAATCATTATCCTTTTGGGAGTATATCTTATGGATGTTGGAGCGGATATGCTTATAAAGGGAGTCATTAAACTATCTGCTATTTTTCAGCTATCACATCTCTTTAGTGCTGTATTTATAGTGGCCTTATCCACCTCCTTGCCAGAGTTTTTTGTTATGATAGTTGCTTTGTTAGAGAAGCGTTACAAACTTCTTGTGGGTACCATATTAGGCTCTAAC	AIFCLYGIIIVKYPISKKDTLVKVKVSHVYAIFSIIIILLGVYLMDVGADMLIKGVIKLSAIFQLSHLFSAVFIVALSTSLPEFFVMIVALLEKRYKLLVGTILGSN
sequence_1008399	1	sequence_1008399	1008399	977998	#N/A	#N/A	#N/A	#N/A	NODE_168452_length_322_cov_1.067416_1	ERR884060_H2_scaffolds.fasta	NODE_168452_length_322_cov_1.067416	NA	NA	unbinned	#N/A	Metagenomic	11|Candidatus_Amoebophilus_asiaticus_5a2|B|35.0|11|0	CDS	2	322	36	-	0	ID=168452_1;partial=11;start_type=Edge;rbs_motif=None;rbs_spacer=None;gc_cont=0.346;conf=99.97;score=35.97;cscore=34.36;sscore=1.61;rscore=0.00;uscore=0.00;tscore=1.61;	GACATACTCAGTGCAAAATTAACCAGAAAGAGCAAGTTAAGATATCATCCTGAAATCTATAAAAATGATATATTTTGCAAAGAAAAAGAAGGCTTTCTAGTCCTTGTATCAGGAGAAGAAGAAGGCTGTTATGCCATAACACCTCCTAAAGATTGCGTTATCTATATTGAAAGTAAATATGTCAAGAACAGTAAAATCATAGAAGATGGTGTAAAAGCTAGACCTTTAGCGAGAAAAGACTCTGAACCGGTAATAACACTTCGTAAAGGAACAGAAGTAAAAGTATTGGACAAAGTTGGAGAATGGGCAAAACTGAGCCCT	DILSAKLTRKSKLRYHPEIYKNDIFCKEKEGFLVLVSGEEEGCYAITPPKDCVIYIESKYVKNSKIIEDGVKARPLARKDSEPVITLRKGTEVKVLDKVGEWAKLSP
sequence_10084	1	sequence_10084	10084	10067	K00955	cysNC; bifunctional enzyme CysN/CysC [EC:2.7.7.4 2.7.1.25]	PF00679.23	EFG_C	NODE_111_length_14869_cov_11.959700_24	ERR884057_M2_scaffolds.fasta	NODE_111_length_14869_cov_11.959700	?	NCBI; cellular organisms;	M2_metabat_bins_2.tsv.001	d__Bacteria;p__Proteobacteria;c__Alphaproteobacteria;o__JABSOH01;f__;g__;s__	Metagenomic	16|Chlorobium_tepidum_TLS|B|56.5|11|1	CDS	11538	13631	311.1	-	0	ID=111_24;partial=00;start_type=ATG;rbs_motif=None;rbs_spacer=None;gc_cont=0.610;conf=99.99;score=312.25;cscore=309.81;sscore=2.44;rscore=-0.18;uscore=-2.47;tscore=3.98;	ATGGAACGCAAAACTCCTCTCGACAGATACCGCAACATCGGCATCATGGCGCACATTGACGCCGGCAAGACGACTACGACCGAGCGCGTTCTGTTTTACACCGGCCGCGCCTACAAGATCGGCGAGGTCCACGACGGCACCGCCACGATGGACTGGATGGAGCAGGAACAGGAGCGCGGCATCACGATCACTTCCGCCGCGACGACCTGTTTCTGGAACGACCACCGCATCAACATCATTGACACGCCCGGCCATGTGGACTTCACCATTGAGGTTGAGCGTTCGCTGCGGGTGCTTGACGGCGCCGTCGCCGTGTTTGACGGCGTCGCGGGAGTTGAGCCGCAGTCCGAGACGGTCTGGCGTCAGGCTGACCGTTATCGCGTTCCGCGCCTGTGCTTC…	MERKTPLDRYRNIGIMAHIDAGKTTTTERVLFYTGRAYKIGEVHDGTATMDWMEQEQERGITITSAATTCFWNDHRINIIDTPGHVDFTIEVERSLRVLDGAVAVFDGVAGVEPQSETVWRQADRYRVPRLCFVNKMDRVGADFFRCVDMIEERLGAHPLVLNLPIGIEASFTGVVDLLRRRAIVWLEESLGAKFEERDVPDDMKEIVEEWRSKLVERAVEQDDAAMEAYLDGSEPDEETLHNCIRKGTTDFAFVPVLCGSAFKNKGVQPLLDAVVRYLPSPLDVPPVRGILPNGKADSDGDGDAGAERKATDDEAFSALAFKIMTDPYVGSLTFVRVYSGQLQRGQSMLNATREKRERVGRMLLMHANHREEVESAATGDIVALAGLKDITTGETLCE…
sequence_100840	1	sequence_100840	100840	100276	K13090	ILF3; interleukin enhancer-binding factor 3	PF00035.25	dsrm	NODE_7288_length_722_cov_1.778111_2	ERR884057_M2_scaffolds.fasta	NODE_7288_length_722_cov_1.778111	NA	NA	unbinned	#N/A	Metagenomic	8|Bacteroides_fragilis_NCTC_9343|B|43.2|11|0	CDS	249	566	5.5	+	0	ID=7288_2;partial=00;start_type=ATG;rbs_motif=TAAAA;rbs_spacer=12bp;gc_cont=0.544;conf=77.86;score=5.47;cscore=-5.56;sscore=11.03;rscore=8.96;uscore=-1.55;tscore=4.12;	ATGGCGGGCCTTGGCGCTGGCAGTAACCCCGTATCGGTGCTCAACTCTTTTTATCGGAACACAGAGTACTCATTTAAAGATCCCGTCGGACCCCCTCACTTCCGTGTGTTCTTTTTCTCCGTGAATGTAGAGGGCCATGTCTTCACCGGGCACGGGTCGAGCAAGAAGGCTGCCAAGCAAGCAGCGGCTCACAGTGCTCTCGTTCAAATGCACAACATGAGGTTGAAGCTGACATACGGTGCTGGAACCGGTAAGGGACATTGGCACGAGTGCTTGCCAGCTGAGGGCATGCAAGGTGTTTGTGGGTGTGGTTCATAG	MAGLGAGSNPVSVLNSFYRNTEYSFKDPVGPPHFRVFFFSVNVEGHVFTGHGSSKKAAKQAAAHSALVQMHNMRLKLTYGAGTGKGHWHECLPAEGMQGVCGCGS*
sequence_100840	1	sequence_100840	100840	100276	K13090	ILF3; interleukin enhancer-binding factor 3	PF00035.25	dsrm	NODE_7288_length_722_cov_1.778111_2	ERR884057_M2_scaffolds.fasta	NODE_7288_length_722_cov_1.778111	NA	NA	unbinned	#N/A	Metagenomic	8|Bacteroides_fragilis_NCTC_9343|B|43.2|11|0	CDS	249	566	5.5	+	0	ID=7288_2;partial=00;start_type=ATG;rbs_motif=TAAAA;rbs_spacer=12bp;gc_cont=0.544;conf=77.86;score=5.47;cscore=-5.56;sscore=11.03;rscore=8.96;uscore=-1.55;tscore=4.12;	ATGGCGGGCCTTGGCGCTGGCAGTAACCCCGTATCGGTGCTCAACTCTTTTTATCGGAACACAGAGTACTCATTTAAAGATCCCGTCGGACCCCCTCACTTCCGTGTGTTCTTTTTCTCCGTGAATGTAGAGGGCCATGTCTTCACCGGGCACGGGTCGAGCAAGAAGGCTGCCAAGCAAGCAGCGGCTCACAGTGCTCTCGTTCAAATGCACAACATGAGGTTGAAGCTGACATACGGTGCTGGAACCGGTAAGGGACATTGGCACGAGTGCTTGCCAGCTGAGGGCATGCAAGGTGTTTGTGGGTGTGGTTCATAG	MAGLGAGSNPVSVLNSFYRNTEYSFKDPVGPPHFRVFFFSVNVEGHVFTGHGSSKKAAKQAAAHSALVQMHNMRLKLTYGAGTGKGHWHECLPAEGMQGVCGCGS*
sequence_1008400	1	sequence_1008400	1008400	977999	#N/A	#N/A	#N/A	#N/A	NODE_168453_length_322_cov_1.067416_1	ERR884060_H2_scaffolds.fasta	NODE_168453_length_322_cov_1.067416	S	NCBI; Viruses; Varidnaviria; Bamfordvirae; Nucleocytoviricota; Megaviricetes; Imitervirales; Mimiviridae; environmental samples <viruses,family Mimiviridae>; Megaviridae environmental sample;	unbinned	#N/A	Metagenomic	24|Ignisphaera_aggregans_DSM_17230|A|35.7|11|1	CDS	3	320	14.4	-	0	ID=168453_1;partial=11;start_type=Edge;rbs_motif=None;rbs_spacer=None;gc_cont=0.311;conf=96.44;score=14.35;cscore=12.74;sscore=1.61;rscore=0.00;uscore=0.00;tscore=1.61;	ATTATCAAGAGGTATGAAAAACACTTCAAAAATATCTCATCGAATGGTTTTGATTTTGAATTTCTCTGTATGATACGAATGATTATCTGTAGGATGGTAATGGAAGAAAAGGGTTTGGAGTATGTTTTTCATACCGACAGCGATAATATCCTACTTGAGAATATGGATCTTCTTTTTCCAGATAAGAAGGTTATGTATCACAAGAATAAGAACCATGACTATCCAGATAATTTACGAATGGCACATAGCATACATAGCTCCATTCTCAATATTGATATATGTAAGAAATTTGAAAAACTCTATGAAGATATCTATATC	IIKRYEKHFKNISSNGFDFEFLCMIRMIICRMVMEEKGLEYVFHTDSDNILLENMDLLFPDKKVMYHKNKNHDYPDNLRMAHSIHSSILNIDICKKFEKLYEDIYI
sequence_1008401	1	sequence_1008401	1008401	978000	#N/A	#N/A	#N/A	#N/A	NODE_168454_length_322_cov_1.067416_1	ERR884060_H2_scaffolds.fasta	NODE_168454_length_322_cov_1.067416	NA	NA	unbinned	#N/A	Metagenomic	11|Candidatus_Amoebophilus_asiaticus_5a2|B|35.0|11|0	CDS	133	321	8.2	-	0	ID=168454_1;partial=01;start_type=Edge;rbs_motif=None;rbs_spacer=None;gc_cont=0.344;conf=86.78;score=8.19;cscore=4.97;sscore=3.22;rscore=0.00;uscore=0.00;tscore=3.22;	CAAAGATCAGTGAAGCAATGGTGTGAAGCCCAGTTAAACCTAGATAGGATGTGTGACTCAGTAACACTCACCATTCTTAGGGAAATATTTGAAGTAAGTCAATTTGCATTAATATCTCTACATCCAAATACCCAAAAATATCCCCAAAAATATTTATGGATTACGAAACATTTTCCAGATTACGAATAA	QRSVKQWCEAQLNLDRMCDSVTLTILREIFEVSQFALISLHPNTQKYPQKYLWITKHFPDYE*
sequence_1008402	1	sequence_1008402	1008402	978001	#N/A	#N/A	#N/A	#N/A	NODE_168455_length_322_cov_1.067416_1	ERR884060_H2_scaffolds.fasta	NODE_168455_length_322_cov_1.067416	NA	NA	unbinned	#N/A	Metagenomic	1|Mycoplasma_pneumoniae_M129|B|40.0|4|0	CDS	119	322	3.6	-	0	ID=168455_1;partial=01;start_type=Edge;rbs_motif=None;rbs_spacer=None;gc_cont=0.338;conf=69.77;score=3.64;cscore=0.42;sscore=3.22;rscore=0.00;uscore=0.00;tscore=3.22;	GTATACATTGCTTTACAGCAAATGAAAAGGGCTGCAAAACTAAACCTGTCTGCAATTGATAGAATACTAAACATTGTGAAAGATAACTCTTCTGTGGCATTCTTGAAAAAAAATCATAAAACCTATGTGTCAGATGGTGCCAGAGAATCCTCTAAATGCTGTCATAAATATGATTCATATACCAAACAATGCAGTTCCTGGTAG	VYIALQQMKRAAKLNLSAIDRILNIVKDNSSVAFLKKNHKTYVSDGARESSKCCHKYDSYTKQCSSW*
sequence_1008403	1	sequence_1008403	1008403	978002	#N/A	#N/A	#N/A	#N/A	NODE_168456_length_322_cov_1.067416_1	ERR884060_H2_scaffolds.fasta	NODE_168456_length_322_cov_1.067416	NA	NA	unbinned	#N/A	Metagenomic	30|Mycobacterium_leprae_TN|B|57.8|11|1	CDS	3	320	9.2	+	0	ID=168456_1;partial=11;start_type=Edge;rbs_motif=None;rbs_spacer=None;gc_cont=0.594;conf=89.22;score=9.19;cscore=7.58;sscore=1.61;rscore=0.00;uscore=0.00;tscore=1.61;	GGTGTTCTCTACTGCCTTTTTTTTCTACGCCCTTTGGCCTTGGCCTCGCGCTGCTTCGCCGCCGCCGCCCCCGTCTCAGAAATCGAAGATCGGGCCTGTAGAAATCACGTCTTTTTTGCTTTTTGCGACGCGACCCCTTTGCCAATATTTCTGGAAATGTTCCGGGCCCGGATCCATCCCAACCCGGGAGGGGGTCGCCAGGACCTCGAAAGTCTGCAAGGCCGGCGGCCCCCCAGCTGGACCTGCACCACGGCGCACGACGGGTCTTCTTGTTCGTGTTCAAACGAGGTGGTGTTCTTCCCCTTTAGGGCTGCTCGT	GVLYCLFFLRPLALASRCFAAAAPVSEIEDRACRNHVFFAFCDATPLPIFLEMFRARIHPNPGGGRQDLESLQGRRPPSWTCTTAHDGSSCSCSNEVVFFPFRAAR
sequence_1008404	1	sequence_1008404	1008404	978003	#N/A	#N/A	#N/A	#N/A	NODE_168457_length_322_cov_1.067416_2	ERR884060_H2_scaffolds.fasta	NODE_168457_length_322_cov_1.067416	NA	NA	unbinned	#N/A	Metagenomic	11|Candidatus_Amoebophilus_asiaticus_5a2|B|35.0|11|0	CDS	214	321	11.4	+	0	ID=168457_2;partial=01;start_type=ATG;rbs_motif=TAA;rbs_spacer=12bp;gc_cont=0.315;conf=93.21;score=11.39;cscore=1.23;sscore=10.16;rscore=6.07;uscore=0.62;tscore=3.47;	ATGTACCATTTTGTGAACTTTTGGGAAATACTCAAAACAGTAAAATTACTGATACAAAAAGTTCACAAAATGGTACATTCAGTTAGTAAGTTAGCTAGCTGGTTAGCT	MYHFVNFWEILKTVKLLIQKVHKMVHSVSKLASWLA
sequence_1008405	1	sequence_1008405	1008405	978004	#N/A	#N/A	#N/A	#N/A	NODE_168457_length_322_cov_1.067416_1	ERR884060_H2_scaffolds.fasta	NODE_168457_length_322_cov_1.067416	NA	NA	unbinned	#N/A	Metagenomic	11|Candidatus_Amoebophilus_asiaticus_5a2|B|35.0|11|0	CDS	3	155	10.3	-	0	ID=168457_1;partial=10;start_type=ATG;rbs_motif=AAAAA;rbs_spacer=11bp;gc_cont=0.464;conf=90.17;score=9.64;cscore=1.50;sscore=8.14;rscore=4.37;uscore=0.96;tscore=3.47;	ATGCAAGATACACCTAATAACCCTGGAGTTCGAATCAAGAAATTCCATACAAAACCTGTGACAAAAACTCCAATACGGAATAAACCCAAAGTGCACATCAACACCTCCCCTAGACCACGCTCCCCACCAAGCGAGGCTTCACTAGCGGACTTA	MQDTPNNPGVRIKKFHTKPVTKTPIRNKPKVHINTSPRPRSPPSEASLADL
sequence_1008406	1	sequence_1008406	1008406	978005	#N/A	#N/A	#N/A	#N/A	NODE_168458_length_322_cov_1.067416_1	ERR884060_H2_scaffolds.fasta	NODE_168458_length_322_cov_1.067416	NA	NA	unbinned	#N/A	Metagenomic	11|Candidatus_Amoebophilus_asiaticus_5a2|B|35.0|11|0	CDS	1	75	1.5	+	0	ID=168458_1;partial=10;start_type=Edge;rbs_motif=None;rbs_spacer=None;gc_cont=0.333;conf=58.31;score=1.46;cscore=-1.76;sscore=3.22;rscore=0.00;uscore=0.00;tscore=3.22;	CTGACAGACTCATTGAGTCTAGATAAGACTATTATTAACTCTAGGAATAGTTTAGAGACTTTAGCACAATCATAG	LTDSLSLDKTIINSRNSLETLAQS*
sequence_1008407	0	sequence_3683467	1008407	978006	#N/A	#N/A	#N/A	#N/A	NODE_16845_length_922_cov_7.871972_1	ERR884060_H2_scaffolds.fasta	NODE_16845_length_922_cov_7.871972	NA	NA	unbinned	#N/A	Metagenomic	40|Rothia_dentocariosa_ATCC_17931|B|53.7|11|1	CDS	448	678	9.9	-	0	ID=16845_1;partial=00;start_type=ATG;rbs_motif=None;rbs_spacer=None;gc_cont=0.571;conf=90.74;score=9.93;cscore=14.77;sscore=-4.85;rscore=-6.51;uscore=-1.60;tscore=3.26;	ATGTCGAACGAAGTTTCTGAGCCCGTGGAGCAAGCCTCCTCAACGGCGGAACTGTCGGCGGCCGTGGTAGCCCTGAAAGCCCAGCTGGAGGAGCAGCAGAAGGCGCAAGCGTCTATCCTCCTCCAGTTGAGCGCACTACAGCAGAAGTCCCTTGGCACTGGCAAAGCTACAACGGACTCCACTTCCGGTAAGTGGCTTATTCCGGTAGGTTTGGTGAATGCATGCATGTAA	MSNEVSEPVEQASSTAELSAAVVALKAQLEEQQKAQASILLQLSALQQKSLGTGKATTDSTSGKWLIPVGLVNACM*
sequence_1008408	1	sequence_1008408	1008408	978007	K03281	TC.CIC; chloride channel protein, CIC family	PF00654.19	Voltage_CLC	NODE_168460_length_322_cov_1.067416_1	ERR884060_H2_scaffolds.fasta	NODE_168460_length_322_cov_1.067416	D	NCBI; cellular organisms; Bacteria;	unbinned	#N/A	Metagenomic	49|_Nostoc_azollae__0708|B|38.5|11|1	CDS	2	322	20.4	-	0	ID=168460_1;partial=11;start_type=Edge;rbs_motif=None;rbs_spacer=None;gc_cont=0.355;conf=99.10;score=20.43;cscore=18.82;sscore=1.61;rscore=0.00;uscore=0.00;tscore=1.61;	CCTTTTGGTGGTGCTATGTCTGCCATTGAAATTATCTATAAAGAAGATTTTGAAACCGATTCTCTTATTCCTTGCATTTTGTCATCGGCAACTGGCTACATTGTATATTGTACTTTTTTTGGATTTGGCCGATTATTCAATATCTCTCCGGTCTATTTTCAACATCATCTCGAACTATTGTTTTATGTCCTATTGGGATTTGTTTGCGTATTGGTGGGAAAACAGTATATTAAGATCACCCAAGTTACTAAAAAGATATTTGATGCTATTCCCATCCATCCAATTGCCAAACCAATTATTGGGGGATTTCTGGTGGGAATT	PFGGAMSAIEIIYKEDFETDSLIPCILSSATGYIVYCTFFGFGRLFNISPVYFQHHLELLFYVLLGFVCVLVGKQYIKITQVTKKIFDAIPIHPIAKPIIGGFLVGI
sequence_1008409	1	sequence_1008409	1008409	978008	#N/A	#N/A	#N/A	#N/A	NODE_168461_length_322_cov_1.067416_1	ERR884060_H2_scaffolds.fasta	NODE_168461_length_322_cov_1.067416	NA	NA	unbinned	#N/A	Metagenomic	49|_Nostoc_azollae__0708|B|38.5|11|1	CDS	3	320	24.6	-	0	ID=168461_1;partial=11;start_type=Edge;rbs_motif=None;rbs_spacer=None;gc_cont=0.428;conf=99.65;score=24.55;cscore=22.94;sscore=1.61;rscore=0.00;uscore=0.00;tscore=1.61;	ACCTTCTTATATTGGTCTGTCATGCAAGATGGATTTAATCTTGCCACTTTTTCCTCTGTGCCAACAGCTGTCGAGGGTACAAGAATGGGTCAAGAGACTAGAAACATCTATCAAAAACCAGAGTATTGCCCAGCTTTCAGAGTTATGTTTGGCTTTTCAGTACCTGTAGATGGCTGGAATTTTAGATCAGAATATACACGTTTTCATAGCGATGTTACAACATCTGCCGGTCGCGGAGAGGCAACAGAGAATCAGGCTCTAATCGCTGTTCCGGGTATGGTTCCTCCAGAATATTTTAATAATTCGGTAGGTGGTGGT	TFLYWSVMQDGFNLATFSSVPTAVEGTRMGQETRNIYQKPEYCPAFRVMFGFSVPVDGWNFRSEYTRFHSDVTTSAGRGEATENQALIAVPGMVPPEYFNNSVGGG
sequence_100841	1	sequence_100841	100841	100277	K00891	E2.7.1.71, aroK, aroL; shikimate kinase [EC:2.7.1.71]	PF01202.21	SKI	NODE_72890_length_344_cov_1.114187_1	ERR884057_M2_scaffolds.fasta	NODE_72890_length_344_cov_1.114187	?	NCBI; cellular organisms; Bacteria; Terrabacteria group; Cyanobacteria/Melainabacteria group; Cyanobacteria; Synechococcales; Synechococcaceae; Synechococcus; unclassified Synechococcus;	unbinned	#N/A	Metagenomic	25|Marinobacter_aquaeolei_VT8|B|57.3|11|1	CDS	1	342	54	+	0	ID=72890_1;partial=11;start_type=Edge;rbs_motif=None;rbs_spacer=None;gc_cont=0.652;conf=100.00;score=53.97;cscore=52.36;sscore=1.61;rscore=0.00;uscore=0.00;tscore=1.61;	ATGATGGGCAGCGGCAAGACGAGCACGGGCCGCCCCCTGGCCGAACGCCTGGGCTACGGCTTTGTGGATGCCGATGCCGTAATCGAACAGGCGGCGGGCTGCAGCATCCCGGAGATCTTTGAGCGGGATGGCGAAGCGGGCTTCCGCAAGCTGGAAAGCCAGGTGCTCAGTGCGATCAGCCAGCGCCATTCCCTTGTGGTGGCCACCGGAGGAGGTGTGGTGACCCAGCCTGAGAACTGGGGATTGCTGCACAGCGGCATCGTGATCTGGCTCGATGTGGTGCCCGATCAGTTGCTGCACCGGCTGAACGCCGACAGCACCGTGCGTCCGCTGCTGCAGACC	MMGSGKTSTGRPLAERLGYGFVDADAVIEQAAGCSIPEIFERDGEAGFRKLESQVLSAISQRHSLVVATGGGVVTQPENWGLLHSGIVIWLDVVPDQLLHRLNADSTVRPLLQT
sequence_1008410	1	sequence_1008410	1008410	978009	#N/A	#N/A	#N/A	#N/A	NODE_168462_length_322_cov_1.067416_1	ERR884060_H2_scaffolds.fasta	NODE_168462_length_322_cov_1.067416	NA	NA	unbinned	#N/A	Metagenomic	17|Desulfotomaculum_acetoxidans_DSM_771|B|41.5|11|1	CDS	134	322	4.4	-	0	ID=168462_1;partial=01;start_type=Edge;rbs_motif=None;rbs_spacer=None;gc_cont=0.333;conf=73.45;score=4.43;cscore=1.21;sscore=3.22;rscore=0.00;uscore=0.00;tscore=3.22;	CTTGTGAGTAAAGACTCGACTCAAGATAAAAATATTTTGAGAAACTCAGCTAAACAAAGCTGTTTTTTTCAAAATATTCATGATCCCTCAAAAACTGAAACAACAAAAGTTAAGACAACAAAAGTCGAGTCCTCAAAAGTCGAGTCCTCAATTTTGAAGTCCTCACGTTTTGTCGTTTTTATGCGTTGA	LVSKDSTQDKNILRNSAKQSCFFQNIHDPSKTETTKVKTTKVESSKVESSILKSSRFVVFMR*
sequence_1008411	0	sequence_199535	1008411	978010	#N/A	#N/A	#N/A	#N/A	NODE_168463_length_322_cov_1.067416_1	ERR884060_H2_scaffolds.fasta	NODE_168463_length_322_cov_1.067416	S	NCBI; cellular organisms; Bacteria; PVC group; Planctomycetes; Planctomycetia; Pirellulales; Pirellulaceae; Mariniblastus; Mariniblastus fucicola;	unbinned	#N/A	Metagenomic	15|Chlorobium_phaeobacteroides_BS1|B|48.9|11|0	CDS	3	320	24.3	-	0	ID=168463_1;partial=11;start_type=Edge;rbs_motif=None;rbs_spacer=None;gc_cont=0.447;conf=99.63;score=24.29;cscore=22.68;sscore=1.61;rscore=0.00;uscore=0.00;tscore=1.61;	AATGACATCATCATTGGGATGGGGGACTATGTTGATCGCGGTATGAATTCAGCCGGCGTGCTTGAGATTCTTATCAACCTTGTTAGCACCTGTCGTTTCATTCCCTTGATCGGTAATCACGAACTGATGATGTACAAGGCGCTTTTTGGAAACAACAAAAAACGCGATTTTGAATTTTGGTATCAACATGGTGGTAGCGCGACTCTGGCAAGTTACGGTGGAAGCGTTGAAGGAATTCCCCAACATCACCTCTCATTTTTGAACCACTGCCTCCGCTATTATGAAACGGAGGAGCATTTTTTCATTCACGCGAACTAT	NDIIIGMGDYVDRGMNSAGVLEILINLVSTCRFIPLIGNHELMMYKALFGNNKKRDFEFWYQHGGSATLASYGGSVEGIPQHHLSFLNHCLRYYETEEHFFIHANY
sequence_1008412	1	sequence_1008412	1008412	978011	#N/A	#N/A	#N/A	#N/A	NODE_168464_length_322_cov_1.063670_1	ERR884060_H2_scaffolds.fasta	NODE_168464_length_322_cov_1.063670	S	NCBI; Viruses; Duplodnaviria; Heunggongvirae; Uroviricota; Caudoviricetes; Caudovirales; environmental samples <viruses,order Caudovirales>; uncultured Caudovirales phage;	unbinned	#N/A	Metagenomic	44|Thermoplasma_volcanium_GSS1|A|39.9|11|1	CDS	1	174	16.3	+	0	ID=168464_1;partial=10;start_type=Edge;rbs_motif=None;rbs_spacer=None;gc_cont=0.437;conf=97.71;score=16.32;cscore=13.10;sscore=3.22;rscore=0.00;uscore=0.00;tscore=3.22;	GTGTTAGCAATGTACGGTGATGGTGGCGATATGGTTGTAACGGTAACCAATGCTGGTTGGAAATCATCAGGAACAGGCACTATTACGTTCAACGACATAGGCGATGCAGTCACCTGTATGTACATCAATAGCAAATGGTTTGTTATTGGCAACAACGGTGCAACATTCGCATAA	VLAMYGDGGDMVVTVTNAGWKSSGTGTITFNDIGDAVTCMYINSKWFVIGNNGATFA*
sequence_1008413	1	sequence_1008413	1008413	978012	#N/A	#N/A	#N/A	#N/A	NODE_168464_length_322_cov_1.063670_2	ERR884060_H2_scaffolds.fasta	NODE_168464_length_322_cov_1.063670	S	NCBI; Viruses; Duplodnaviria; Heunggongvirae; Uroviricota; Caudoviricetes; Caudovirales; environmental samples <viruses,order Caudovirales>; uncultured Caudovirales phage;	unbinned	#N/A	Metagenomic	44|Thermoplasma_volcanium_GSS1|A|39.9|11|1	CDS	242	322	13.1	+	0	ID=168464_2;partial=01;start_type=ATG;rbs_motif=GGAG/GAGG;rbs_spacer=5-10bp;gc_cont=0.346;conf=95.26;score=13.05;cscore=7.23;sscore=5.83;rscore=4.93;uscore=-1.76;tscore=2.66;	ATGAAAATTGATCTAAACAAGTACAAAGAATTTGTAGACGCAGTAACCAGCAATGAAAGCAAAAGCAATGATGCATTCTCC	MKIDLNKYKEFVDAVTSNESKSNDAFS
sequence_1008414	1	sequence_1008414	1008414	978013	#N/A	#N/A	#N/A	#N/A	NODE_168465_length_322_cov_1.063670_1	ERR884060_H2_scaffolds.fasta	NODE_168465_length_322_cov_1.063670	NA	NA	unbinned	#N/A	Metagenomic	39|Rickettsia_conorii_Malish_7|B|32.4|11|1	CDS	3	320	31.9	+	0	ID=168465_1;partial=11;start_type=Edge;rbs_motif=None;rbs_spacer=None;gc_cont=0.343;conf=99.94;score=31.95;cscore=30.34;sscore=1.61;rscore=0.00;uscore=0.00;tscore=1.61;	GTTAGACTAGAAAAGATGGTACCTTCTATGTTCCAAAAAAGAAGCTTGGACGGGGTATTCCTTACTGGTTCAAATTCCTTTGACAATGTCAGCAGTTCAATGAACTTGGGTGTATTTTTGGCTAAAGATGCAACCGTGATAACTGATAGGGAATTTGGTTTCATGGGAAACCTAAATATAGATGGACTATTCCAAAAAGGAATTTTCTTGAATCTATCTGCAAGAACTTTGAAAAACCCTTTAGAAACAAAATCTCTATCTAAAATAGAGAGTGCTGAAAAAGCAGTTGAAGTAATTAGTAATAAAATTCAACAAGCT	VRLEKMVPSMFQKRSLDGVFLTGSNSFDNVSSSMNLGVFLAKDATVITDREFGFMGNLNIDGLFQKGIFLNLSARTLKNPLETKSLSKIESAEKAVEVISNKIQQA
sequence_1008415	1	sequence_1008415	1008415	978014	#N/A	#N/A	#N/A	#N/A	NODE_168467_length_322_cov_1.063670_1	ERR884060_H2_scaffolds.fasta	NODE_168467_length_322_cov_1.063670	?	NCBI; Not assigned;	unbinned	#N/A	Metagenomic	48|Xylella_fastidiosa_Temecula1|B|51.8|11|1	CDS	1	321	14	+	0	ID=168467_1;partial=11;start_type=Edge;rbs_motif=None;rbs_spacer=None;gc_cont=0.502;conf=96.13;score=13.97;cscore=12.36;sscore=1.61;rscore=0.00;uscore=0.00;tscore=1.61;	GAGTCAGCACAGATGCTCTCCATCGTCTACTCACCTCACTACTGGGACATCGGTACTGTCCTCAAAGTCGACGGGACACCCTTCAAGACGGCTCGTGGAGCCTTCAAAAAGCACCCATGCACAATCTGGGCAGCTCAGAACGAAGCCAACTGTGCATGGCTCATACAGCACGCTGCTGGGTTGTGTCATGAATTCAATGATCGCTACGGCAAGCAACACGGATTGACTAAATCTATATGGGACGCTAAACGTTTGTTTCATCGTGAGACTGGTGAGCCTATCACCATCTTCTCCATGGTTGAAACGTTTGCAAGAGCAATG	ESAQMLSIVYSPHYWDIGTVLKVDGTPFKTARGAFKKHPCTIWAAQNEANCAWLIQHAAGLCHEFNDRYGKQHGLTKSIWDAKRLFHRETGEPITIFSMVETFARAM
sequence_1008416	1	sequence_1008416	1008416	978015	#N/A	#N/A	#N/A	#N/A	NODE_168468_length_322_cov_1.063670_1	ERR884060_H2_scaffolds.fasta	NODE_168468_length_322_cov_1.063670	NA	NA	unbinned	#N/A	Metagenomic	2|Mycoplasma_suis_Illinois|B|31.1|4|0	CDS	1	129	5	+	0	ID=168468_1;partial=10;start_type=Edge;rbs_motif=None;rbs_spacer=None;gc_cont=0.302;conf=75.99;score=5.01;cscore=1.79;sscore=3.22;rscore=0.00;uscore=0.00;tscore=3.22;	GTATTATCAATTTGTGCTACCTCTACACCAATTGTTACTGTTACATGTAACAGTATAACAGTATTATCAATGTGTACTACATCTACACTATTAGGAAAACAATTTAAATCTTCTGTGGAAACTTACTAG	VLSICATSTPIVTVTCNSITVLSMCTTSTLLGKQFKSSVETY*
sequence_1008417	1	sequence_1008417	1008417	978016	#N/A	#N/A	#N/A	#N/A	NODE_168469_length_322_cov_1.063670_1	ERR884060_H2_scaffolds.fasta	NODE_168469_length_322_cov_1.063670	NA	NA	unbinned	#N/A	Metagenomic	44|Thermoplasma_volcanium_GSS1|A|39.9|11|1	CDS	1	72	7.6	-	0	ID=168469_1;partial=10;start_type=ATG;rbs_motif=None;rbs_spacer=None;gc_cont=0.361;conf=85.05;score=7.56;cscore=2.76;sscore=4.80;rscore=-0.52;uscore=2.66;tscore=2.66;	ATGGCTACTAACATAGACAACTCAAATGGATCTAATGTCTGCTTGGTTCAAGCTACAAAAATAACACTTGGA	MATNIDNSNGSNVCLVQATKITLG
sequence_1008418	1	sequence_1008418	1008418	978017	#N/A	#N/A	#N/A	#N/A	NODE_16846_length_922_cov_6.716263_1	ERR884060_H2_scaffolds.fasta	NODE_16846_length_922_cov_6.716263	NA	NA	unbinned	#N/A	Metagenomic	29|Methylacidiphilum_infernorum_V4|B|45.5|11|0	CDS	225	920	39.3	-	0	ID=16846_1;partial=01;start_type=Edge;rbs_motif=None;rbs_spacer=None;gc_cont=0.493;conf=99.99;score=39.27;cscore=36.05;sscore=3.22;rscore=0.00;uscore=0.00;tscore=3.22;	GCAGCGCGACTCGTCTTCATGGCGGCCTATGCCGTGAGCATATACGCCCTGGTGCGCTATGGTGCACAGAAGATCCAGTTAAAGCATGCTGTTATTGCCGCAGTGCCACTGTGGATCCTCGTCATGGTCCCCAACACTGCCCTCTTCTCTCCTGCAGTGGTGTTGATAAACTTTCACGACAACGACTCCTGTGCAGCACATGGCACAGGCGCTCGAGGATATGTGTATGCGTTTGGATACATCGGACTATATGGCATTTCTGCTTTTACTATAACTGTAGCCATGCCTATTGTAACCTACCACTACATCAAGACCAAGACCATCACTGGGGACGACAGCTTGGTGCGGGCAATGGTGCGGTTTGCCTTATTCCTGGCTTGTGTAAATGTCATCAACTTT…	AARLVFMAAYAVSIYALVRYGAQKIQLKHAVIAAVPLWILVMVPNTALFSPAVVLINFHDNDSCAAHGTGARGYVYAFGYIGLYGISAFTITVAMPIVTYHYIKTKTITGDDSLVRAMVRFALFLACVNVINFVGQTTPLLFAVFTPAGMDWYNLEMTFSYVEAVFILLSLLPTPILILVFFRPIRLQLKLMLCGVCLKKMYQVRRSSKVELETAITANVHISSAKTNHTI*
sequence_1008419	1	sequence_1008419	1008419	978018	#N/A	#N/A	#N/A	#N/A	NODE_168471_length_322_cov_1.059925_1	ERR884060_H2_scaffolds.fasta	NODE_168471_length_322_cov_1.059925	NA	NA	unbinned	#N/A	Metagenomic	11|Candidatus_Amoebophilus_asiaticus_5a2|B|35.0|11|0	CDS	1	321	57.1	+	0	ID=168471_1;partial=11;start_type=Edge;rbs_motif=None;rbs_spacer=None;gc_cont=0.393;conf=100.00;score=57.09;cscore=55.48;sscore=1.61;rscore=0.00;uscore=0.00;tscore=1.61;	CAGTTTCTTAGAGACCTTGAAAAAAATACTGGAAAAACCTTTCGACAGTGGGAAGATAGTTGGTTGAAGAGACGTGGTGAAGCACAATTAAAACGTGATGCAGAGAAACTTAAGGCTCAATCGCAAGCACAACAACCACAATTGCCTGATATTCGTGGTGGTAATAAAGAGGTTGATGGATATGGAAATCCAAAAGTAGATTATACAAAAATAAAAGTAGAACCTTACAAAGAACCTGAAACTACTCCTCCCACCACTCCTCCTACTTCTACTCCCAAAAATCTTACACCACAGCAACGTGCTTATGGTGATTACTCTAAG	QFLRDLEKNTGKTFRQWEDSWLKRRGEAQLKRDAEKLKAQSQAQQPQLPDIRGGNKEVDGYGNPKVDYTKIKVEPYKEPETTPPTTPPTSTPKNLTPQQRAYGDYSK
sequence_100842	1	sequence_100842	100842	100278	#N/A	#N/A	#N/A	#N/A	NODE_72892_length_344_cov_1.103806_1	ERR884057_M2_scaffolds.fasta	NODE_72892_length_344_cov_1.103806	?	NCBI; Not assigned;	unbinned	#N/A	Metagenomic	40|Rothia_dentocariosa_ATCC_17931|B|53.7|11|1	CDS	2	343	24.8	+	0	ID=72892_1;partial=11;start_type=Edge;rbs_motif=None;rbs_spacer=None;gc_cont=0.538;conf=99.67;score=24.84;cscore=23.23;sscore=1.61;rscore=0.00;uscore=0.00;tscore=1.61;	ACATGGGCTACTCAATATCAGATTCCCTGGAGCGGTGGCACTCAGTCAGCTCTCCAGGCCTCCCTCGTCACTGAATCGATCAACGGCAGCGATCAACTGGCTGTTTATTACCTCTCCAATAATGAGAGCCAGAGTGAACTGCTGAGAACCGCCACATCTGACCCCACAACGTCAACCGGCTGGTCTCAACAGATCAACGTTGAATACAACGATGGTGCTGACAAACAGACCGCATCCGGTCCCATCGCCGTCTTCAGTGAAAACGGTCAAACCGTGATCGCCTACCAGGGCGGCACCGTCAGTTCTCCGAGCGATTGGATCTATCTCACGACGAGCTCAACT	TWATQYQIPWSGGTQSALQASLVTESINGSDQLAVYYLSNNESQSELLRTATSDPTTSTGWSQQINVEYNDGADKQTASGPIAVFSENGQTVIAYQGGTVSSPSDWIYLTTSST
sequence_1008420	1	sequence_1008420	1008420	978019	K06916	zapE; cell division protein ZapE	#N/A	#N/A	NODE_168472_length_322_cov_1.059925_2	ERR884060_H2_scaffolds.fasta	NODE_168472_length_322_cov_1.059925	C	NCBI; cellular organisms; Bacteria; Proteobacteria; Gammaproteobacteria;	unbinned	#N/A	Metagenomic	32|Orientia_tsutsugamushi_Boryong|B|30.5|11|1	CDS	152	322	11.7	-	0	ID=168472_2;partial=01;start_type=Edge;rbs_motif=None;rbs_spacer=None;gc_cont=0.310;conf=93.60;score=11.67;cscore=8.45;sscore=3.22;rscore=0.00;uscore=0.00;tscore=3.22;	CTAATAGCTTTTGTTGACATAGCATATATTGCTAATACAAAAATAAAGTTTTTTTATCCTGCAGCAGATTTACCACATATTTATGATGGTAAGGGGCTTTTAAACTTGTGGGAAAGAACAGCAAGCAGATTGATTGAAATGTCATCCCAAGAATACATCACAAAAAATTAA	LIAFVDIAYIANTKIKFFYPAADLPHIYDGKGLLNLWERTASRLIEMSSQEYITKN*
sequence_1008421	1	sequence_1008421	1008421	978020	#N/A	#N/A	#N/A	#N/A	NODE_168472_length_322_cov_1.059925_1	ERR884060_H2_scaffolds.fasta	NODE_168472_length_322_cov_1.059925	C	NCBI; cellular organisms; Bacteria; Proteobacteria; Gammaproteobacteria;	unbinned	#N/A	Metagenomic	32|Orientia_tsutsugamushi_Boryong|B|30.5|11|1	CDS	2	82	8.9	-	0	ID=168472_1;partial=10;start_type=ATG;rbs_motif=None;rbs_spacer=None;gc_cont=0.346;conf=88.56;score=8.90;cscore=8.09;sscore=0.82;rscore=-1.10;uscore=-0.85;tscore=2.76;	ATGAAAACAGAATCATTAAACAAGCAATCAGTAGATCCAAAGTGGTATGTTGTTGATGCTGATGGGCAAATTCTTGGAAGA	MKTESLNKQSVDPKWYVVDADGQILGR
sequence_1008422	1	sequence_1008422	1008422	978021	#N/A	#N/A	#N/A	#N/A	NODE_168473_length_322_cov_1.059925_1	ERR884060_H2_scaffolds.fasta	NODE_168473_length_322_cov_1.059925	?	NCBI; Not assigned;	unbinned	#N/A	Metagenomic	24|Ignisphaera_aggregans_DSM_17230|A|35.7|11|1	CDS	1	321	41.7	+	0	ID=168473_1;partial=11;start_type=Edge;rbs_motif=None;rbs_spacer=None;gc_cont=0.408;conf=99.99;score=41.66;cscore=40.05;sscore=1.61;rscore=0.00;uscore=0.00;tscore=1.61;	TGTGGAGAAGTAAGAGTTCCTCTTGATGTTGTAATTGATGCACCATTACCATACTTCAATGTACCTCTGATTTATGCTGAAGGCAATACTGGATTTGGAACTGGAGCAACTGTTGACCTTACTCCAAGTTTAGATAGCACAATACTCAACTTTGAAGTTAACAACTTTGGATATGGTTATGGATCTGGAGAGAAGTTGACTGTTGCTATTGGTGGAACCACTGGTATTCAAACCTTCGCAGCGAAGACCTCGAATGCAATTTTACCAGTTGTATCTGGTGGCGATTATCCACATACTCTTGTAAGTGCGGACGAAAGTCAA	CGEVRVPLDVVIDAPLPYFNVPLIYAEGNTGFGTGATVDLTPSLDSTILNFEVNNFGYGYGSGEKLTVAIGGTTGIQTFAAKTSNAILPVVSGGDYPHTLVSADESQ
sequence_1008423	1	sequence_1008423	1008423	978022	#N/A	#N/A	#N/A	#N/A	NODE_168474_length_322_cov_1.059925_1	ERR884060_H2_scaffolds.fasta	NODE_168474_length_322_cov_1.059925	NA	NA	unbinned	#N/A	Metagenomic	32|Orientia_tsutsugamushi_Boryong|B|30.5|11|1	CDS	3	320	38	-	0	ID=168474_1;partial=11;start_type=Edge;rbs_motif=None;rbs_spacer=None;gc_cont=0.343;conf=99.98;score=37.97;cscore=36.36;sscore=1.61;rscore=0.00;uscore=0.00;tscore=1.61;	TATACTCATGCTGATTTTATAGTTTATGGTAGTGGTCAGAAAAATATTTATTGGGCTGGAGATTTTGGTCGTTTTGGAGTAAACATGGCTCCTTCAGATAAACCAAGCACTCCTTTCCACTTAATTAATTTAGAAAATTGTACAGAAGGCATCAGGGTAGAAAATAGAAACTCTAATACAACAGCCAATCTTAGTCTATATCATAGACCATCTGTACTTCCACCAACAGGAACTATTTGTAGTACTGTTAATTTTAACGCAAGAGATAACACAAGCTCTACTGCACAATTAGCTCAAATTAAAGGTATTGTATTAGAT	YTHADFIVYGSGQKNIYWAGDFGRFGVNMAPSDKPSTPFHLINLENCTEGIRVENRNSNTTANLSLYHRPSVLPPTGTICSTVNFNARDNTSSTAQLAQIKGIVLD
sequence_1008424	1	sequence_1008424	1008424	978023	#N/A	#N/A	#N/A	#N/A	NODE_168475_length_322_cov_1.056180_1	ERR884060_H2_scaffolds.fasta	NODE_168475_length_322_cov_1.056180	?	NCBI; Not assigned;	unbinned	#N/A	Metagenomic	39|Rickettsia_conorii_Malish_7|B|32.4|11|1	CDS	2	322	46.9	+	0	ID=168475_1;partial=11;start_type=Edge;rbs_motif=None;rbs_spacer=None;gc_cont=0.352;conf=100.00;score=46.85;cscore=45.24;sscore=1.61;rscore=0.00;uscore=0.00;tscore=1.61;	AATGGTCTGGAAATTTCGTTTGCTGTTGGCAAATATGATTACGGCGAATTTGCTCGTAAGTCTAAAAGAATATTTCATTATTTTGCTAACAAACCTATGATTGAAGGTGGTGACGATGATGACCTTCAGAATCACAGATATTCTTATACTAACTATATTATTGATGGTAAAAGTTGGAGAGTAGGCAAAGTGTCTAGTAATAGTTCACAGTATCCTAGTGAATCAAACAGTCCTCCTGCTGGAGTTATGGCAATTATGGGTAATGTTGCCTATCCTGTAGATGCAGAAAAGATTATTGGACAAAAAGACAATACATCTAAT	NGLEISFAVGKYDYGEFARKSKRIFHYFANKPMIEGGDDDDLQNHRYSYTNYIIDGKSWRVGKVSSNSSQYPSESNSPPAGVMAIMGNVAYPVDAEKIIGQKDNTSN
sequence_1008425	1	sequence_1008425	1008425	978024	K03469	rnhA, RNASEH1; ribonuclease HI [EC:3.1.26.4]	PF13456.5	RVT_3	NODE_168476_length_322_cov_1.056180_1	ERR884060_H2_scaffolds.fasta	NODE_168476_length_322_cov_1.056180	?	NCBI; Viruses; Varidnaviria; Bamfordvirae; Nucleocytoviricota; Megaviricetes; Algavirales; Phycodnaviridae; unclassified Phycodnaviridae;	unbinned	#N/A	Metagenomic	32|Orientia_tsutsugamushi_Boryong|B|30.5|11|1	CDS	3	320	51.2	-	0	ID=168476_1;partial=11;start_type=Edge;rbs_motif=None;rbs_spacer=None;gc_cont=0.305;conf=100.00;score=51.23;cscore=49.62;sscore=1.61;rscore=0.00;uscore=0.00;tscore=1.61;	TCTGGATATGTGATATATGAAAATAATGAAGAAATAGCTATAGGTGCACATCCTTTTGGTGTATGCACCAATAATGAAGCAGAATATGATGGAGTTATTCAAGGACTCAAAAAAGCAATATCATTGGGAATAGAAAATGTAAATGTATATGGTGACTCATTACTTGTAATTAATCAAATACAAGGTAATTGGAAGTGTAAAGCTAAAAATCTATTAAAACCATTAGCAGAGGCTCGTAATTTAGTTGGAAAGTTTAAACATATAACATTGGTACATGTCAAAAGAGAGAAAAATAAGCGAGCAGATGAACTATCTAAT	SGYVIYENNEEIAIGAHPFGVCTNNEAEYDGVIQGLKKAISLGIENVNVYGDSLLVINQIQGNWKCKAKNLLKPLAEARNLVGKFKHITLVHVKREKNKRADELSN
sequence_1008426	1	sequence_1008426	1008426	978025	#N/A	#N/A	#N/A	#N/A	NODE_168477_length_322_cov_1.056180_1	ERR884060_H2_scaffolds.fasta	NODE_168477_length_322_cov_1.056180	NA	NA	unbinned	#N/A	Metagenomic	17|Desulfotomaculum_acetoxidans_DSM_771|B|41.5|11|1	CDS	236	322	1.4	-	0	ID=168477_1;partial=01;start_type=Edge;rbs_motif=None;rbs_spacer=None;gc_cont=0.379;conf=58.21;score=1.44;cscore=-1.78;sscore=3.22;rscore=0.00;uscore=0.00;tscore=3.22;	GGATTGTATCAAGTCTCGAAAAGTTTGGAAATCGATGAGGAGTTGACTGTGAGCAATCGCTTTCAATCTTGTGTCGGTAAAAGATAA	GLYQVSKSLEIDEELTVSNRFQSCVGKR*
sequence_1008427	1	sequence_1008427	1008427	978026	#N/A	#N/A	#N/A	#N/A	NODE_168478_length_322_cov_1.041199_1	ERR884060_H2_scaffolds.fasta	NODE_168478_length_322_cov_1.041199	NA	NA	unbinned	#N/A	Metagenomic	32|Orientia_tsutsugamushi_Boryong|B|30.5|11|1	CDS	1	276	56.1	-	0	ID=168478_1;partial=10;start_type=ATG;rbs_motif=AGGAG;rbs_spacer=5-10bp;gc_cont=0.337;conf=100.00;score=56.14;cscore=42.36;sscore=13.78;rscore=9.86;uscore=1.16;tscore=2.76;	ATGGGAATTTTTGATAATAGTTTAACAACAGAAGAAGAAGCTGAGATTGTTGCTGGTTCTTTGGTAAAGATAACAAAAAATACTTTTGATAAAATTACAGTATCTTATACTCAAGGAGTACAGATGTTTTGGAATAATCCCAAAGCAACACCGCAAGAAATTGCAGATGCATTGGGACAAGATGCCTCAGAAGTCTTTTCTTTGCACTATAAATTAGGAGAACTTATTGCTTCTGTAGACGCTACTTTTTTAGAAGATACAGCACATCTTATTGGT	MGIFDNSLTTEEEAEIVAGSLVKITKNTFDKITVSYTQGVQMFWNNPKATPQEIADALGQDASEVFSLHYKLGELIASVDATFLEDTAHLIG
sequence_1008428	1	sequence_1008428	1008428	978027	K00600	glyA, SHMT; glycine hydroxymethyltransferase [EC:2.1.2.1]	PF00464.18	SHMT	NODE_168479_length_322_cov_1.041199_1	ERR884060_H2_scaffolds.fasta	NODE_168479_length_322_cov_1.041199	?	NCBI; cellular organisms;	unbinned	#N/A	Metagenomic	2|Mycoplasma_suis_Illinois|B|31.1|4|0	CDS	3	320	52.1	-	0	ID=168479_1;partial=11;start_type=Edge;rbs_motif=None;rbs_spacer=None;gc_cont=0.302;conf=100.00;score=52.12;cscore=50.51;sscore=1.61;rscore=0.00;uscore=0.00;tscore=1.61;	GGTCCTCACAATCATCAAATAGCAGGATTAGCAGTTCAATTAAAAGAAGCAATGACACAAGAATTTAGAGATTATATTAAAAAGGTGAAAGATAATGCCAAATATTTGGGAGAAAAACTTATAGAAAAAGGATTTGAATTATCAACTGGAGGCACAGAAAATCATTTATTATTAGTTAAATTACGAAATTTTGGTATAACTGGTAGTAAAATGGAAAAAGTATGTGAATTAGCGAATATTTCTCTAAATAAAAATACAGTCGTTGGAGATAAATCTGCCCTATCACCTACTGGTATTAGAATTGGTACAGCATATATG	GPHNHQIAGLAVQLKEAMTQEFRDYIKKVKDNAKYLGEKLIEKGFELSTGGTENHLLLVKLRNFGITGSKMEKVCELANISLNKNTVVGDKSALSPTGIRIGTAYM
sequence_1008429	1	sequence_1008429	1008429	978028	#N/A	#N/A	#N/A	#N/A	NODE_16847_length_922_cov_6.065744_1	ERR884060_H2_scaffolds.fasta	NODE_16847_length_922_cov_6.065744	NA	NA	unbinned	#N/A	Metagenomic	1|Mycoplasma_pneumoniae_M129|B|40.0|4|0	CDS	772	921	8.1	+	0	ID=16847_1;partial=01;start_type=ATG;rbs_motif=None;rbs_spacer=None;gc_cont=0.427;conf=86.44;score=8.06;cscore=3.32;sscore=4.74;rscore=0.02;uscore=-0.68;tscore=5.40;	ATGAAGCAAGGTGAAGCAAAAGAAGAAGTAATATGAAGCAAGATGTGGCAAGATCAAGCAAGATGAGGAAATATTAAGCAAAACGAGGCAAAATGAGGCTGTCTCTTATACACACCTGACGCTGCCGACGAGCGATCTAGTGTAGATCTC	MKQGEAKEEVIWSKMWQDQARWGNIKQNEAKWGCLLYTPDAADERSSVDL
sequence_100843	1	sequence_100843	100843	100279	#N/A	#N/A	#N/A	#N/A	NODE_72893_length_344_cov_1.103806_1	ERR884057_M2_scaffolds.fasta	NODE_72893_length_344_cov_1.103806	?	NCBI; Not assigned;	unbinned	#N/A	Metagenomic	37|Rhizobium_NGR234|B|58.5|11|1	CDS	2	343	24.5	-	0	ID=72893_1;partial=11;start_type=Edge;rbs_motif=None;rbs_spacer=None;gc_cont=0.635;conf=99.64;score=24.47;cscore=22.86;sscore=1.61;rscore=0.00;uscore=0.00;tscore=1.61;	TCGGTCGCCCTACACGCGGCATCGACGTTTCCCGATCGCGTGCGAGCGGCCGTGCTTATCGATGGCGGCGTCTTCGGGCCGCGTCATCTTGTGACCTCGGACAGGCCTGCTGAGCAGGTGCGCGAAGCACTTCGTCCACCGGCTCTAGGAATCGCTGAGACCGATTTGTGGCGGGCCATCGAATCAGGCGATCTCGCCGAGTACTGGAGTGACGACATCCAACGGGCTTTGGCTCCGACGTTCCGGGTCGACGAGGATGGGCGTGCATTCACTCGTCTGGGGATGGACCGACACATGGCCGTCCTCGATGGCCTCTTCGACTACGACCCGCATCCCGACATC	SVALHAASTFPDRVRAAVLIDGGVFGPRHLVTSDRPAEQVREALRPPALGIAETDLWRAIESGDLAEYWSDDIQRALAPTFRVDEDGRAFTRLGMDRHMAVLDGLFDYDPHPDI
sequence_1008430	1	sequence_1008430	1008430	978029	#N/A	#N/A	#N/A	#N/A	NODE_168480_length_322_cov_1.041199_1	ERR884060_H2_scaffolds.fasta	NODE_168480_length_322_cov_1.041199	NA	NA	unbinned	#N/A	Metagenomic	11|Candidatus_Amoebophilus_asiaticus_5a2|B|35.0|11|0	CDS	2	178	22.3	-	0	ID=168480_1;partial=10;start_type=ATG;rbs_motif=None;rbs_spacer=None;gc_cont=0.356;conf=99.42;score=22.35;cscore=26.07;sscore=-3.72;rscore=-4.87;uscore=-2.32;tscore=3.47;	ATGAAAACAGTAAAACATCAACTGGAGGCTAAGAAGTACACAATTACAGAAGAATCAACTGAAAATACAGAGGTACAAGTTACCCTAATAGAAGCAGATTTGCCCAATGAGACAGAAGCACTGACTGAACAGACAAATAAATTATTTGTTACTTCTGAGATGAACCCAGATATTGGA	MKTVKHQLEAKKYTITEESTENTEVQVTLIEADLPNETEALTEQTNKLFVTSEMNPDIG
sequence_1008431	1	sequence_1008431	1008431	978030	#N/A	#N/A	#N/A	#N/A	NODE_168483_length_322_cov_1.026217_1	ERR884060_H2_scaffolds.fasta	NODE_168483_length_322_cov_1.026217	NA	NA	unbinned	#N/A	Metagenomic	46|Tropheryma_whipplei_TW08_27|B|46.3|11|1	CDS	106	321	6.4	-	0	ID=168483_1;partial=01;start_type=Edge;rbs_motif=None;rbs_spacer=None;gc_cont=0.472;conf=81.35;score=6.41;cscore=3.19;sscore=3.22;rscore=0.00;uscore=0.00;tscore=3.22;	AACCTGTCTAAGACAGCAACCTGTGGTCCAGTTCACATTGAGGTGGCTGATTTACAGAGGTACTCTCTGTCAGCTAAAATGATGAGCTTTGAAAGAGTCCTCGCTCTTGGTCAGGCCTCTTGTAAGGCATGCCTGCCTAGACAAGGTGCTCTCACTGTAGCTAGGTATACAGCTGAAGAAAACCTAACTTCCTGTGCCACCAGTTTTGCTGTGTAG	NLSKTATCGPVHIEVADLQRYSLSAKMMSFERVLALGQASCKACLPRQGALTVARYTAEENLTSCATSFAV*
sequence_1008432	1	sequence_1008432	1008432	978031	#N/A	#N/A	#N/A	#N/A	NODE_168484_length_322_cov_1.018727_1	ERR884060_H2_scaffolds.fasta	NODE_168484_length_322_cov_1.018727	NA	NA	unbinned	#N/A	Metagenomic	24|Ignisphaera_aggregans_DSM_17230|A|35.7|11|1	CDS	2	91	2.4	+	0	ID=168484_1;partial=10;start_type=Edge;rbs_motif=None;rbs_spacer=None;gc_cont=0.333;conf=63.22;score=2.36;cscore=-0.86;sscore=3.22;rscore=0.00;uscore=0.00;tscore=3.22;	TACCCTTCACTTATTCTGTATATTTTGAGAACAGATAATGCCCAGGAGGATTTGGGTCTAGTAAATAATGAAGGTCAGATAAATGTTTAA	YPSLILYILRTDNAQEDLGLVNNEGQINV*
sequence_1008433	1	sequence_1008433	1008433	978032	#N/A	#N/A	#N/A	#N/A	NODE_168485_length_322_cov_1.014981_2	ERR884060_H2_scaffolds.fasta	NODE_168485_length_322_cov_1.014981	NA	NA	unbinned	#N/A	Metagenomic	39|Rickettsia_conorii_Malish_7|B|32.4|11|1	CDS	229	321	9.5	-	0	ID=168485_2;partial=01;start_type=Edge;rbs_motif=None;rbs_spacer=None;gc_cont=0.333;conf=89.92;score=9.52;cscore=6.30;sscore=3.22;rscore=0.00;uscore=0.00;tscore=3.22;	GGTAAACCTACTCAATGTGATTCGCTTTATTGTGATTTAGATGATATTATTTGGGCTGCTCATGATGCTGCTTTGAAAATAAAAGGAGAGTAA	GKPTQCDSLYCDLDDIIWAAHDAALKIKGE*
sequence_1008434	1	sequence_1008434	1008434	978033	#N/A	#N/A	#N/A	#N/A	NODE_168485_length_322_cov_1.014981_1	ERR884060_H2_scaffolds.fasta	NODE_168485_length_322_cov_1.014981	NA	NA	unbinned	#N/A	Metagenomic	39|Rickettsia_conorii_Malish_7|B|32.4|11|1	CDS	3	227	25.6	-	0	ID=168485_1;partial=10;start_type=ATG;rbs_motif=AGGAG;rbs_spacer=5-10bp;gc_cont=0.338;conf=99.79;score=26.86;cscore=16.98;sscore=9.88;rscore=7.43;uscore=-1.71;tscore=2.90;	ATGGGATGGGAAATTAAAAATAATCAATTTTTCTGTAACACGTCAGATACTTTTTTTGGTCCTTACTTAGATGAGTCAATCTGGCCCGATATGGATTGGGGATGGGATCAACCTAAGACTAAACTTTTCTATGATTGTTTTTGTGACTTTCTTCAAAAGAATCCTCAAAAAACAAAATATGGAAAAGAAACTGATCCAAGGTGCTTCACTAAAAGACAGTTAGAA	MGWEIKNNQFFCNTSDTFFGPYLDESIWPDMDWGWDQPKTKLFYDCFCDFLQKNPQKTKYGKETDPRCFTKRQLE
sequence_1008435	1	sequence_1008435	1008435	978034	K03102	SQD; squid	PF00076.21	RRM_1	NODE_168486_length_322_cov_1.011236_1	ERR884060_H2_scaffolds.fasta	NODE_168486_length_322_cov_1.011236	S	NCBI; cellular organisms; Eukaryota; Viridiplantae; Chlorophyta; Chloropicophyceae; Chloropicales; Chloropicaceae; Chloropicon; Chloropicon primus;	unbinned	#N/A	Metagenomic	14|Cenarchaeum_symbiosum_B|A|57.2|11|0	CDS	82	321	35.9	+	0	ID=168486_1;partial=01;start_type=ATG;rbs_motif=None;rbs_spacer=None;gc_cont=0.654;conf=99.97;score=35.95;cscore=37.32;sscore=-1.37;rscore=-0.97;uscore=-3.00;tscore=2.60;	ATGTCGGACGTCGGGGCGGCGAGCGCGCCCACCACAAACTCGGACGGGCCACGCACGCTATGGATGGGTGACCTGGCGTTTTGGGTTGACGAGGGCTTCCTCATGTCCGTTTTCGCGCCCACGGGCGAGGTCGTGTCCACCAAGGTCATCCGCAACAAGTTCACCGGGTACAGCGAGGGGTACGGGTTCGTGGAGTTCGCCACCAGCGCGGCCGCCATGGCGGTGCTGCAGACCTACAAC	MSDVGAASAPTTNSDGPRTLWMGDLAFWVDEGFLMSVFAPTGEVVSTKVIRNKFTGYSEGYGFVEFATSAAAMAVLQTYN
sequence_1008436	1	sequence_1008436	1008436	978035	#N/A	#N/A	#N/A	#N/A	NODE_168487_length_322_cov_1.007491_1	ERR884060_H2_scaffolds.fasta	NODE_168487_length_322_cov_1.007491	NA	NA	unbinned	#N/A	Metagenomic	46|Tropheryma_whipplei_TW08_27|B|46.3|11|1	CDS	2	322	17	-	0	ID=168487_1;partial=11;start_type=Edge;rbs_motif=None;rbs_spacer=None;gc_cont=0.530;conf=98.03;score=16.99;cscore=15.38;sscore=1.61;rscore=0.00;uscore=0.00;tscore=1.61;	AAGATCTCAAGCGGCGTGCTTGATATTGGACGCATACCAACCACAATCCGCACGCCGTTGGGATCGTACCGGACTTCACGCGGGACAATCGAGGCAAGGCTTGACAGTTTGGAGGGAGCGGATCTCGAACTACCGGACGCTTGGGTTAGGGCGTTGAGCGGGATTGCAACTAATCCGACCATACAGTCCCGTCTTACCACGTTGGAGAACGCGGATTCCTCGGTAGAACGTCTTGCGGATATAGGGGACGTATCAAGCTCGACACCGGTTGGTAATTCATTGTTGGTTAGGTCGGGATCTACTTGGATTTATCGTACTACC	KISSGVLDIGRIPTTIRTPLGSYRTSRGTIEARLDSLEGADLELPDAWVRALSGIATNPTIQSRLTTLENADSSVERLADIGDVSSSTPVGNSLLVRSGSTWIYRTT
sequence_1008437	1	sequence_1008437	1008437	978036	#N/A	#N/A	#N/A	#N/A	NODE_168488_length_322_cov_1.007491_1	ERR884060_H2_scaffolds.fasta	NODE_168488_length_322_cov_1.007491	NA	NA	unbinned	#N/A	Metagenomic	24|Ignisphaera_aggregans_DSM_17230|A|35.7|11|1	CDS	1	84	3.1	+	0	ID=168488_1;partial=10;start_type=Edge;rbs_motif=None;rbs_spacer=None;gc_cont=0.381;conf=67.20;score=3.12;cscore=-0.10;sscore=3.22;rscore=0.00;uscore=0.00;tscore=3.22;	GGAGATGTGTATAAGAGACAGGGTGTAAAGGGACTTTTAGGGCTTGGTAATGTCTGTGCTGTCATATGTAGTTATTTACATTAA	GDVYKRQGVKGLLGLGNVCAVICSYLH*
sequence_1008438	1	sequence_1008438	1008438	978037	#N/A	#N/A	#N/A	#N/A	NODE_168489_length_322_cov_1.003745_1	ERR884060_H2_scaffolds.fasta	NODE_168489_length_322_cov_1.003745	?	NCBI; Not assigned;	unbinned	#N/A	Metagenomic	32|Orientia_tsutsugamushi_Boryong|B|30.5|11|1	CDS	2	322	34.8	+	0	ID=168489_1;partial=11;start_type=Edge;rbs_motif=None;rbs_spacer=None;gc_cont=0.336;conf=99.97;score=34.81;cscore=33.20;sscore=1.61;rscore=0.00;uscore=0.00;tscore=1.61;	GACACATCTGTTGCAATTACTTCTAATATCACGTCTATTGCAATTAGAAGAGATGTAAAACTTTCATTAAATGTGTTTAGTGAGAATGAAATTTGCTTCGGCAACAAAATACACATTAAGAACCAAGGTGGATACAACTTCAAAACTAGTGGAGTTCAAATTCAAGGTATAACTGGAACAGTTTACTTTAGTGATACTCCGAATGCAGATGGAATGACTGGAAATGTATTTGCATTTAAATTGAACGCCTCTTCACAACCCATCATCGTTAGGCAAAATGTTGGAATTATTGATTATGAGAAGGGTGAAATTAAGTTGAAT	DTSVAITSNITSIAIRRDVKLSLNVFSENEICFGNKIHIKNQGGYNFKTSGVQIQGITGTVYFSDTPNADGMTGNVFAFKLNASSQPIIVRQNVGIIDYEKGEIKLN
sequence_1008439	1	sequence_1008439	1008439	978038	K00824	dat; D-alanine transaminase [EC:2.6.1.21]	PF01063.18	Aminotran_4	NODE_16848_length_922_cov_5.291811_1	ERR884060_H2_scaffolds.fasta	NODE_16848_length_922_cov_5.291811	?	NCBI; cellular organisms; Bacteria; unclassified Bacteria;	unbinned	#N/A	Metagenomic	8|Bacteroides_fragilis_NCTC_9343|B|43.2|11|0	CDS	175	921	67.9	+	0	ID=16848_1;partial=01;start_type=ATG;rbs_motif=TAAAAA;rbs_spacer=12bp;gc_cont=0.427;conf=100.00;score=67.92;cscore=47.49;sscore=20.42;rscore=13.24;uscore=3.06;tscore=4.12;	ATGGCATTAAAAGCAGATACAATTTGGTTTAATGGAAATTTTATTCCCTGGGAGGATGCCAAGATCCATGTGTTATCCCATGTGGTGCATTATGGAACCGGGGCTTTTGAAGGTTTGAGGGCTTATGATGTAAATGGAAATACGGCTGTTTTTAGGCTTGAAGAGCACACCAAAAGGCTATTTGAAACCTGTAAGATTTATCGATTGGACTGCCCGTATTCTCAGGCTGAAATCAACCAAGCTATTTTAGAGACGGTGAAGCAAAATAATTTAACCTCTGGTTATATACGTCCAATAGTGTTGAGGGGAATGGGCGAAATGGGGGTTAATCCTCTTAAATGTCCAGTGGAAACCATCATTGCCGCTTGGTCCTGGGGCAAATACCTTGGGGAAGATGCT…	MALKADTIWFNGNFIPWEDAKIHVLSHVVHYGTGAFEGLRAYDVNGNTAVFRLEEHTKRLFETCKIYRLDCPYSQAEINQAILETVKQNNLTSGYIRPIVLRGMGEMGVNPLKCPVETIIAAWSWGKYLGEDALERGIKVCISSWQRQAPNTFPSLAKATGNYLNSQLIKMEALQNGYDEGIALNCEGYVAEGSGENIFIIKDETIYTPPVGSSILLGLTRDSVCKIAADLGYHCLLYTSDAADERSSV
sequence_100844	1	sequence_100844	100844	100280	#N/A	#N/A	#N/A	#N/A	NODE_72894_length_344_cov_1.100346_1	ERR884057_M2_scaffolds.fasta	NODE_72894_length_344_cov_1.100346	?	NCBI; cellular organisms; Bacteria; Terrabacteria group; Cyanobacteria/Melainabacteria group; Cyanobacteria; Synechococcales; Synechococcaceae; Synechococcus; unclassified Synechococcus;	unbinned	#N/A	Metagenomic	42|Synechococcus_CC9605|B|59.2|11|0	CDS	146	343	12.9	+	0	ID=72894_1;partial=01;start_type=ATG;rbs_motif=None;rbs_spacer=None;gc_cont=0.606;conf=95.08;score=12.88;cscore=9.43;sscore=3.45;rscore=0.00;uscore=-1.03;tscore=4.48;	ATGTCGGGGCTTTTGCACGATCCGGTTCTGCTGCTTGGGCTGATGGCTTTTGGAGCGCTGCTCCTCGCCTTGCCTTTGGCCTTTTGGAATCTCAGCGGCGAACCGCGCTCCAGCACAAGCCGTGCGGTGCAGCTGTTGGTGGTAGCGGCCAACTTGCTGCTCACGGCCCAATTGCTCTGGCGATGGCTGGATTCAGGT	MSGLLHDPVLLLGLMAFGALLLALPLAFWNLSGEPRSSTSRAVQLLVVAANLLLTAQLLWRWLDSG
sequence_1008440	1	sequence_1008440	1008440	978039	#N/A	#N/A	#N/A	#N/A	NODE_168490_length_322_cov_1.000000_1	ERR884060_H2_scaffolds.fasta	NODE_168490_length_322_cov_1.000000	NA	NA	unbinned	#N/A	Metagenomic	6|Anaplasma_phagocytophilum_HZ|B|41.6|11|1	CDS	236	322	10.4	+	0	ID=168490_1;partial=01;start_type=ATG;rbs_motif=AGGAG;rbs_spacer=3-4bp;gc_cont=0.391;conf=91.60;score=10.39;cscore=0.77;sscore=9.62;rscore=6.38;uscore=0.47;tscore=2.78;	ATGCAATCTGTTGCAATAGAGAATTGCATGATTCTCCCATTGCCTTTTGCTGAATTTGTACTAAGCATCAATCATGCAGCTTCTCAC	MQSVAIENCMILPLPFAEFVLSINHAASH
sequence_1008441	1	sequence_1008441	1008441	978040	K00627	DLAT, aceF, pdhC; pyruvate dehydrogenase E2 component (dihydrolipoamide acetyltransferase) [EC:2.3.1.12]	PF00198.22	2-oxoacid_dh	NODE_168492_length_322_cov_0.992509_1	ERR884060_H2_scaffolds.fasta	NODE_168492_length_322_cov_0.992509	?	NCBI; Not assigned;	unbinned	#N/A	Metagenomic	44|Thermoplasma_volcanium_GSS1|A|39.9|11|1	CDS	1	321	20.1	+	0	ID=168492_1;partial=11;start_type=Edge;rbs_motif=None;rbs_spacer=None;gc_cont=0.396;conf=99.04;score=20.15;cscore=18.54;sscore=1.61;rscore=0.00;uscore=0.00;tscore=1.61;	GATCTCAATCTGACCTCTTCTGACACAATTGTGGCTTTCGGGAGAGACTCTCTTCCAAAAGAGATACCAGGAAGTTATGAAGAGAATGAACTCTCTGCAATGCAAAATGTGATAGCACAGAGAATGCAAGGGTCAAAAAGCTCTGTCCCCCATTTTTACCTAGAACAGGCAGTCTATGCAGACAATCTGTTACAGATAAAATCTGAGCTCAAATCCTGCAATATAAGAATCACCATAAATGACTTCGTAGTAAGGGCAGTAGCGTTGTCCTTAAGAAAACATAAAGAGGTCAATAGTGGATTTAATTCTAGAAGTGGAAAA	DLNLTSSDTIVAFGRDSLPKEIPGSYEENELSAMQNVIAQRMQGSKSSVPHFYLEQAVYADNLLQIKSELKSCNIRITINDFVVRAVALSLRKHKEVNSGFNSRSGK
sequence_1008442	1	sequence_1008442	1008442	978041	K03980	murJ, mviN; putative peptidoglycan lipid II flippase	PF03023.13	MVIN	NODE_168493_length_322_cov_0.992509_1	ERR884060_H2_scaffolds.fasta	NODE_168493_length_322_cov_0.992509	P	NCBI; cellular organisms; Bacteria; Terrabacteria group; Actinobacteria <actinobacteria>;	unbinned	#N/A	Metagenomic	27|Methanosphaerula_palustris_E1_9c|A|55.4|11|1	CDS	2	322	39.1	+	0	ID=168493_1;partial=11;start_type=Edge;rbs_motif=None;rbs_spacer=None;gc_cont=0.607;conf=99.99;score=39.11;cscore=37.50;sscore=1.61;rscore=0.00;uscore=0.00;tscore=1.61;	CGTCTCATCACACTGACCGGATCGGTCCTGCTCGCCCTGTCCATTCTCGCTGTGGTCGCTGCACCGTGGATCGTCAATCTCTACACACCCGCGGATTACCCGCAGAGCCAGTACGACCTCGCCGTCGCCTTCGCGCGTCTGTGTCTTCCACAGATCTTCTTCTACGGCGCCTACACGATGTTGAGCCAGGTCCTGAATGCTCGCGGCACCTTCGGGGCGCCGATGTTCGCACCGATAGCGAACAACGTCGTTGCCATCACGACATTCGTGTTGTTCATCATCGTCGCGGGCGCCTCGGCAGCTGCGGATGGAGCATTGACC	RLITLTGSVLLALSILAVVAAPWIVNLYTPADYPQSQYDLAVAFARLCLPQIFFYGAYTMLSQVLNARGTFGAPMFAPIANNVVAITTFVLFIIVAGASAAADGALT
sequence_1008443	1	sequence_1008443	1008443	978042	#N/A	#N/A	#N/A	#N/A	NODE_168494_length_322_cov_0.988764_1	ERR884060_H2_scaffolds.fasta	NODE_168494_length_322_cov_0.988764	NA	NA	unbinned	#N/A	Metagenomic	0|Mycoplasma_bovis_PG45|B|29.3|4|1	CDS	82	321	29.4	-	0	ID=168494_1;partial=01;start_type=Edge;rbs_motif=None;rbs_spacer=None;gc_cont=0.271;conf=99.88;score=29.37;cscore=26.15;sscore=3.22;rscore=0.00;uscore=0.00;tscore=3.22;	TGCTTATCTGATTCAAACAAAATAATACTGGTCGATAGTATTGGTCATTGTGAAAACTTAGAAGAACATTTAATTGAAATATTAAATAGCATTGGAATTAAAAAAGAAAGAGAAGATATTAAAGCACCTAAGATATATCAAGACCCAAAAGAATCTTTATATGATTTTACAGCCAAAGAGATTGTTCGTAATAAGTTTATGGATGATTTAAATTATCTGGGTTACGACCATTTTGTTTAA	CLSDSNKIILVDSIGHCENLEEHLIEILNSIGIKKEREDIKAPKIYQDPKESLYDFTAKEIVRNKFMDDLNYLGYDHFV*
sequence_1008444	1	sequence_1008444	1008444	978043	K11690	dctM; C4-dicarboxylate transporter, DctM subunit	PF06808.11	DctM	NODE_168495_length_322_cov_0.988764_1	ERR884060_H2_scaffolds.fasta	NODE_168495_length_322_cov_0.988764	F	NCBI; cellular organisms; Bacteria; Proteobacteria; Alphaproteobacteria; Pelagibacterales; Pelagibacteraceae;	unbinned	#N/A	Metagenomic	39|Rickettsia_conorii_Malish_7|B|32.4|11|1	CDS	2	322	54.9	+	0	ID=168495_1;partial=11;start_type=Edge;rbs_motif=None;rbs_spacer=None;gc_cont=0.343;conf=100.00;score=54.89;cscore=53.28;sscore=1.61;rscore=0.00;uscore=0.00;tscore=1.61;	GTTGAAGAAACATTTAATATTCCAAATGTAAAGAAAACTGCAAAAGATGCAGCATTAGCATTTTTATTACCTATTATTATTTTAGGTGGAATTTTTGGTGGTGTTGTAACTGCAACTGAAGGCGCAGGGTTAGCAGTGGTAGCAGCTTTAGTGATTGGTTTGATTTATAAGGAGTTTGATTTTAAGAGATTATATCAAGCCGCAACTGAAGGAGCTATACAAACAGCATCGGTCATGCTTTTAGTTGCTGCATCTGTGTTATTGGGTGAATTTTTAACTATTGAACAAATTCCACAGAAAGTAGCAGAATCAATTATTGAT	VEETFNIPNVKKTAKDAALAFLLPIIILGGIFGGVVTATEGAGLAVVAALVIGLIYKEFDFKRLYQAATEGAIQTASVMLLVAASVLLGEFLTIEQIPQKVAESIID
sequence_1008445	1	sequence_1008445	1008445	978044	K03446	emrB; MFS transporter, DHA2 family, multidrug resistance protein	#N/A	#N/A	NODE_168496_length_322_cov_0.988764_1	ERR884060_H2_scaffolds.fasta	NODE_168496_length_322_cov_0.988764	?	NCBI; cellular organisms; Bacteria; Terrabacteria group; Cyanobacteria/Melainabacteria group; Cyanobacteria; Synechococcales; Synechococcaceae; Synechococcus; unclassified Synechococcus;	unbinned	#N/A	Metagenomic	16|Chlorobium_tepidum_TLS|B|56.5|11|1	CDS	2	322	34.6	+	0	ID=168496_1;partial=11;start_type=Edge;rbs_motif=None;rbs_spacer=None;gc_cont=0.539;conf=99.96;score=34.56;cscore=32.95;sscore=1.61;rscore=0.00;uscore=0.00;tscore=1.61;	GCGCTCTACGGCAAAGGCCTCTTTGTCCTCACCTTCGCCTTTGGGGCCACCTCAGGAATTGCCATCTCCGCAGCCATCACCTGGTACATCAGCTGGCGCGTCCTGTTCGCTGGCATCGGCCTGCTTCTGCTAGTCGCCTTAAGCCTGATCGTTCGCTACGCCCCTGATGACGGCAGTGATCCAAGCGTGCCAATCGATTGGCTGACGTTTGCATTGATTTGTGGTGGCTTTGGTTTGTTTGCCATCTCACTCAAAGTTGGCAATCAGAACGAATGGTTTCAAAGTCACACCTATGTGGTGATGCTGACCATCTCACTGATC	ALYGKGLFVLTFAFGATSGIAISAAITWYISWRVLFAGIGLLLLVALSLIVRYAPDDGSDPSVPIDWLTFALICGGFGLFAISLKVGNQNEWFQSHTYVVMLTISLI
sequence_1008446	1	sequence_1008446	1008446	978045	#N/A	#N/A	#N/A	#N/A	NODE_168497_length_322_cov_0.988764_1	ERR884060_H2_scaffolds.fasta	NODE_168497_length_322_cov_0.988764	NA	NA	unbinned	#N/A	Metagenomic	47|Xenorhabdus_nematophila_ATCC_19061|B|44.1|11|1	CDS	254	322	11	+	0	ID=168497_1;partial=01;start_type=ATG;rbs_motif=GGA/GAG/AGG;rbs_spacer=5-10bp;gc_cont=0.522;conf=92.62;score=11.00;cscore=2.32;sscore=8.68;rscore=3.02;uscore=1.68;tscore=3.99;	ATGAAAATTGAAGCGTCTTCTTCTTCTTCTTCTGTGCCAGCTTTGGCCTGGGTAGCGGAGGCACTGGCC	MKIEASSSSSSVPALAWVAEALA
sequence_1008447	1	sequence_1008447	1008447	978046	#N/A	#N/A	#N/A	#N/A	NODE_168498_length_322_cov_0.988764_1	ERR884060_H2_scaffolds.fasta	NODE_168498_length_322_cov_0.988764	NA	NA	unbinned	#N/A	Metagenomic	3|Aeropyrum_pernix_K1|A|56.3|11|0	CDS	1	231	19.9	+	0	ID=168498_1;partial=10;start_type=Edge;rbs_motif=None;rbs_spacer=None;gc_cont=0.576;conf=98.98;score=19.91;cscore=16.69;sscore=3.22;rscore=0.00;uscore=0.00;tscore=3.22;	TTCAGGGTGACTGATGAGGTGGGGACCTACTTATGTGCGGCGTGGGCCCTTGTCTTTGAGGGGAGTGTACTAGCATATAACCCTGCTATGGATGAGGCGGAGTGGGTCCCCGTGCACAGCCTCACCAATGACCTAACTTGGGCAGAGGAGCAGTCCACTGTGGCACTTGCAAACGATGTGCCGTGCATCCCCCAAGAGGCGGGCCAAATTGCAAAGCTGGGGACCCACTGA	FRVTDEVGTYLCAAWALVFEGSVLAYNPAMDEAEWVPVHSLTNDLTWAEEQSTVALANDVPCIPQEAGQIAKLGTH*
sequence_1008448	1	sequence_1008448	1008448	978047	#N/A	#N/A	#N/A	#N/A	NODE_168498_length_322_cov_0.988764_2	ERR884060_H2_scaffolds.fasta	NODE_168498_length_322_cov_0.988764	NA	NA	unbinned	#N/A	Metagenomic	3|Aeropyrum_pernix_K1|A|56.3|11|0	CDS	233	322	4.9	+	0	ID=168498_2;partial=01;start_type=TTG;rbs_motif=GGGG;rbs_spacer=10bp;gc_cont=0.578;conf=80.47;score=6.16;cscore=2.22;sscore=3.94;rscore=4.31;uscore=-4.78;tscore=3.15;	TTGCGAGTTGCCACATCGATTCCTCCACGTCCGAGGAGGAAGAAGAGGAACAGGAGGAAGGAGAGGAGCTGGAAGAAGCGGGTCCTGAGC	MRVATSIPPRPRRKKRNRRKERSWKKRVLS
sequence_1008449	1	sequence_1008449	1008449	978048	#N/A	#N/A	#N/A	#N/A	NODE_168499_length_322_cov_0.977528_1	ERR884060_H2_scaffolds.fasta	NODE_168499_length_322_cov_0.977528	NA	NA	unbinned	#N/A	Metagenomic	48|Xylella_fastidiosa_Temecula1|B|51.8|11|1	CDS	150	299	12.6	+	0	ID=168499_1;partial=00;start_type=ATG;rbs_motif=GGAG/GAGG;rbs_spacer=5-10bp;gc_cont=0.540;conf=94.75;score=12.59;cscore=5.10;sscore=7.49;rscore=4.26;uscore=0.42;tscore=2.81;	ATGGACACTGAGTGGGACCGGGACCTTACCAATTTGGTCCAGCAGGATGGAGTCTTGGAGTGGGAGTGGGATCTGGAGGGTGAGGGAATAGGGGAATGGAGAGTGGTTGAGCTGACAGGTGAGGCTATTTTGTTGGAGTTGGGTGCATGA	MDTEWDRDLTNLVQQDGVLEWEWDLEGEGIGEWRVVELTGEAILLELGA*
sequence_100845	1	sequence_100845	100845	100281	K00962	pnp, PNPT1; polyribonucleotide nucleotidyltransferase [EC:2.7.7.8]	PF00575.22	S1	NODE_72895_length_344_cov_1.100346_1	ERR884057_M2_scaffolds.fasta	NODE_72895_length_344_cov_1.100346	D	NCBI; cellular organisms; Bacteria;	unbinned	#N/A	Metagenomic	5|Anaplasma_marginale_Maries|B|49.8|11|1	CDS	3	272	26.8	+	0	ID=72895_1;partial=10;start_type=Edge;rbs_motif=None;rbs_spacer=None;gc_cont=0.444;conf=99.79;score=26.81;cscore=23.59;sscore=3.22;rscore=0.00;uscore=0.00;tscore=3.22;	TTCAAAGTGGTGCAGTTCGATGACGCAATTAATTGTATCAGCGATTTGAAGACCGGTTTAGTCATGGAAGGTGTCATTACCAATGTTACGCATTTTGGAGCGTTTGTTGACATCGGTGTTCATCAGGACGCTTTGATTCATATTTCGCAGCTGTCGAATTCGTTTGTGAAGGATCCGAACGAGATTGTTGCCGTGGGTGACCTTGTAAAGGGCAAGGTACTTGAAATTGATGTTGGGCGCAAGCGAATCTCGGTAACTCGGAAATTCTGA	FKVVQFDDAINCISDLKTGLVMEGVITNVTHFGAFVDIGVHQDALIHISQLSNSFVKDPNEIVAVGDLVKGKVLEIDVGRKRISVTRKF*
sequence_1008450	1	sequence_1008450	1008450	978049	#N/A	#N/A	#N/A	#N/A	NODE_16849_length_922_cov_4.558247_1	ERR884060_H2_scaffolds.fasta	NODE_16849_length_922_cov_4.558247	NA	NA	unbinned	#N/A	Metagenomic	6|Anaplasma_phagocytophilum_HZ|B|41.6|11|1	CDS	61	195	9.8	-	0	ID=16849_1;partial=00;start_type=ATG;rbs_motif=None;rbs_spacer=None;gc_cont=0.430;conf=89.04;score=9.11;cscore=11.04;sscore=-1.93;rscore=-4.79;uscore=2.05;tscore=1.47;	ATGAATATGATTATGCAAGTGTGTGATGGTGTATTAGTTTGTTTATTTTGTTTGTGTGTTTGTGTGTGTGTGTGTGTGCGTGTGGGTGTGGGTGTGGGTGTGAGTGTGGGTGTGGGTGTGTTTGTGTGTGCATAA	MNMIMQVCDGVLVCLFCLCVCVCVCVRVGVGVGVSVGVGVFVCA*
sequence_1008451	1	sequence_1008451	1008451	978050	#N/A	#N/A	#N/A	#N/A	NODE_16849_length_922_cov_4.558247_2	ERR884060_H2_scaffolds.fasta	NODE_16849_length_922_cov_4.558247	NA	NA	unbinned	#N/A	Metagenomic	6|Anaplasma_phagocytophilum_HZ|B|41.6|11|1	CDS	731	922	8.2	-	0	ID=16849_2;partial=01;start_type=Edge;rbs_motif=None;rbs_spacer=None;gc_cont=0.443;conf=86.76;score=8.18;cscore=4.96;sscore=3.22;rscore=0.00;uscore=0.00;tscore=3.22;	GAAGTTGGTTCTGCAGCAATTGTGCTATCTGTGATGTGTGCACAGTCCGAACTGTTAAGTGGCAGTGTGCTTTGCCTTTACTTGGTGGTTGCTATGTTTACTGATCATGACTGCTATGACTGCTATTTGTTGTGCAAGGTGACTGTGTCTAGTTGCTGGTGTGCGCTTGAGCTATTGTTCACATTTGATTGA	EVGSAAIVLSVMCAQSELLSGSVLCLYLVVAMFTDHDCYDCYLLCKVTVSSCWCALELLFTFD*
sequence_1008452	1	sequence_1008452	1008452	978051	K02689	psaA; photosystem I P700 chlorophyll a apoprotein A1	PF00223.18	PsaA_PsaB	NODE_1684_length_2499_cov_4.470949_2	ERR884060_H2_scaffolds.fasta	NODE_1684_length_2499_cov_4.470949	?	NCBI; No hits;	unbinned	#N/A	Metagenomic	49|_Nostoc_azollae__0708|B|38.5|11|1	CDS	1385	2497	144.3	+	0	ID=1684_2;partial=01;start_type=ATG;rbs_motif=GGA/GAG/AGG;rbs_spacer=5-10bp;gc_cont=0.408;conf=100.00;score=145.02;cscore=138.91;sscore=6.12;rscore=0.92;uscore=0.22;tscore=4.21;	ATGGCAAAAAAATTCCCGAAATTTAGCCAAGCTTTAGCAGAAGATCCTACTACACGACGATTGTGGTTTGGTATTGCAACTGCACATGACTTTGAAGCTCATGACGGAATGACAGAGCAAACACTTTACCAAAAGATTTTTGCTTCTCATTTTGGACAGCTTGCTATTATTTTCTTATGGACTTCAGGAAACTTATTCCATGTTGCTTGGCAAGGTAACTTTGAACAATGGGTACTTGATCCATTAAATGTTCGTCCTATTGCACATGCGATTTGGGATCCACATTTTGGTCAACCTGCGGTTGAAGCGTTCACTCGCGGTGGTGCTGATGGTCCTGTAAATATTGCATATTCTGGGGTTTACCAATGGTGGTACACTATCGGTATGCGTACTAATGCA…	MAKKFPKFSQALAEDPTTRRLWFGIATAHDFEAHDGMTEQTLYQKIFASHFGQLAIIFLWTSGNLFHVAWQGNFEQWVLDPLNVRPIAHAIWDPHFGQPAVEAFTRGGADGPVNIAYSGVYQWWYTIGMRTNADLYQGSIFLLLVSALVLFGGWLHLQPAFRPGVSWFKNAESRLNHHLSGLFGVSSLAWTGHLVHVAIPESRGIHVRWDNLLTTLPHPLGLMPFFTGQWALYAQNPDTVNHQFSTSEGAGTAILTFLGGFHPQTQSLWLTDMAHHHLAIAVVFIVAGHMYRTNFGLGHSMRQILDAHAAPSGSLGAGHRGLFDTVNNSLHFQLGLALASLGVVCSLTAQHMYSLPAYALSLIHIFRAHET
sequence_1008453	1	sequence_1008453	1008453	978052	K02689	psaA; photosystem I P700 chlorophyll a apoprotein A1	PF00223.18	PsaA_PsaB	NODE_1684_length_2499_cov_4.470949_1	ERR884060_H2_scaffolds.fasta	NODE_1684_length_2499_cov_4.470949	?	NCBI; No hits;	unbinned	#N/A	Metagenomic	49|_Nostoc_azollae__0708|B|38.5|11|1	CDS	40	1338	171.6	+	0	ID=1684_1;partial=00;start_type=ATG;rbs_motif=None;rbs_spacer=None;gc_cont=0.386;conf=100.00;score=171.63;cscore=170.26;sscore=1.36;rscore=-1.19;uscore=-1.65;tscore=4.21;	ATGAAAGAAATCTTAGAAGCACACCGTGGACCATTCACTGGTGAAGGTCACAAAGGACTTTATGAGATTTTAACTACATCATGGCATGCTCAGCTAGCTTTAAACTTAGCAATGCTTGGTTCACTTTCAATCATCGTAGCTCACCATATGTATGCTATGCCTCCATATCCATACATTGCTACTGATTATGGTACAGGTATTTGTCTATTCACACATCATATGTGGATTGGTGGTTTCTGTATTGTAGGTGCAGGTGCACATGCTTCCATTTTTATGGTTCGTGATTATGATCCGACTAATAACTACAACAATGTTTTAGATCGTGTAATTCGTCACCGTGATTCGATTATTGCTCATTTAAACTGGGTTTGTATTTTCCTAGGTTTACATTCTTTCGGT…	MKEILEAHRGPFTGEGHKGLYEILTTSWHAQLALNLAMLGSLSIIVAHHMYAMPPYPYIATDYGTGICLFTHHMWIGGFCIVGAGAHASIFMVRDYDPTNNYNNVLDRVIRHRDSIIAHLNWVCIFLGLHSFGLYIHNDTMSALGRPQDMFTDTAIQLQPVFAQFVQNTHVVAPQLTAPGADVATSLSWGGNDIVAVGGKVAMMPISLGTADFLVHHIHAFTIHVTALILLKGTLFSRSSRLIPDKANLGFRFPCDGPGRGGTCQVSGWDNVFLGLFWMYNCISIVIFHFSWKMQSDVWGRVSASGAVSHITGGNFAQSSTTINGWLRDFLWAQSSQVIQSYGSPLSAYGLMFLGAHFVWAFSLMFLFSGRGYWQELIESIVWAHNKLKVAPAIQPRAL…
sequence_1008454	1	sequence_1008454	1008454	978053	#N/A	#N/A	#N/A	#N/A	NODE_168500_length_322_cov_0.962547_1	ERR884060_H2_scaffolds.fasta	NODE_168500_length_322_cov_0.962547	G	NCBI; cellular organisms; Eukaryota; Opisthokonta; Metazoa; Eumetazoa; Cnidaria; Anthozoa; Hexacorallia; Scleractinia; Astrocoeniina; Acroporidae; Acropora;	unbinned	#N/A	Metagenomic	32|Orientia_tsutsugamushi_Boryong|B|30.5|11|1	CDS	2	322	7.5	-	0	ID=168500_1;partial=11;start_type=Edge;rbs_motif=None;rbs_spacer=None;gc_cont=0.287;conf=84.88;score=7.50;cscore=5.90;sscore=1.61;rscore=0.00;uscore=0.00;tscore=1.61;	AATGATAATATAAAACCTCCCCTAGTTTTACAAATATTTAACAAAAACAACACCAAATTAAGTTACAGCTGTACACGAAATATTTCGTCAATAATATCATCCCACAACAAAACCATTTTGAATAAACATCATACTGAAAGCAAAACATGCAACTGTAGGAAAAAAGATGACTGTCCAGTAATGAACAATTGCTTAACAAAAAAAGCAATATACCTTGTAAAAGTGACAAACAACAAGGATAATGAAGAAAAATTTTATATAGGACTTACAGAAACAACATTTAAAGTTCGCCATAGCAACCACATGAAATCATTTAGAAAT	NDNIKPPLVLQIFNKNNTKLSYSCTRNISSIISSHNKTILNKHHTESKTCNCRKKDDCPVMNNCLTKKAIYLVKVTNNKDNEEKFYIGLTETTFKVRHSNHMKSFRN
sequence_1008455	1	sequence_1008455	1008455	978054	#N/A	#N/A	#N/A	#N/A	NODE_168501_length_322_cov_0.962547_1	ERR884060_H2_scaffolds.fasta	NODE_168501_length_322_cov_0.962547	NA	NA	unbinned	#N/A	Metagenomic	1|Mycoplasma_pneumoniae_M129|B|40.0|4|0	CDS	206	322	11	+	0	ID=168501_1;partial=01;start_type=ATG;rbs_motif=None;rbs_spacer=None;gc_cont=0.419;conf=92.56;score=10.97;cscore=8.42;sscore=2.55;rscore=0.02;uscore=-2.87;tscore=5.40;	ATGTCACAGGAAATAAGTCAAATTGCCCAGAAGAGAATCGATGAGTTGGTCTGGAGGACTCGAGAAAAGGAAGAAGAAAGAAAGAAGAAAAAGGAAGAACTTCAAGTTGGCGAGGCT	MSQEISQIAQKRIDELVWRTREKEEERKKKKEELQVGEA
sequence_1008456	1	sequence_1008456	1008456	978055	#N/A	#N/A	#N/A	#N/A	NODE_168502_length_322_cov_0.962547_1	ERR884060_H2_scaffolds.fasta	NODE_168502_length_322_cov_0.962547	NA	NA	unbinned	#N/A	Metagenomic	29|Methylacidiphilum_infernorum_V4|B|45.5|11|0	CDS	3	320	6.8	-	0	ID=168502_1;partial=11;start_type=Edge;rbs_motif=None;rbs_spacer=None;gc_cont=0.421;conf=82.61;score=6.78;cscore=5.17;sscore=1.61;rscore=0.00;uscore=0.00;tscore=1.61;	ACAAGGTGGATCAGCAAAGACCCAAAAAAAATCAATGCTTGCCTTGCCTTATTCTCATCAATTTGCACTGTAATTGCCGTTTACGTGATCCTTGTCACGCGAGAACAACAGCAATGGTTTTTTCTTCGCTCCGGATTGATTGTGATTGCGATCCTTCTACTTCAACGCTTTTCGGTTTGGGTCGAGATTCCTGTGCCCCTGTTTCATTGTGGCAAGCATCCCGGAATACGAAAAATTGAAAATAAAAAGACCGGCTACAAATCGACAATGGCAAGGTTTTTTCGAAATAAGCACTCCCAAAGAGTGATGTTGGGTATA	TRWISKDPKKINACLALFSSICTVIAVYVILVTREQQQWFFLRSGLIVIAILLLQRFSVWVEIPVPLFHCGKHPGIRKIENKKTGYKSTMARFFRNKHSQRVMLGI
sequence_1008457	1	sequence_1008457	1008457	978056	#N/A	#N/A	#N/A	#N/A	NODE_168503_length_322_cov_0.962547_1	ERR884060_H2_scaffolds.fasta	NODE_168503_length_322_cov_0.962547	NA	NA	unbinned	#N/A	Metagenomic	39|Rickettsia_conorii_Malish_7|B|32.4|11|1	CDS	91	321	19.9	+	0	ID=168503_1;partial=01;start_type=ATG;rbs_motif=None;rbs_spacer=None;gc_cont=0.316;conf=98.99;score=19.95;cscore=19.10;sscore=0.85;rscore=-0.99;uscore=-1.06;tscore=2.90;	ATGTCGAAAAGCATTTTTATACTGTCAGATACCAAAAATAAAATCAATGTTGATGATGACTATGAAGTAATACATATTGTTTCCGGCGATTCAACCACCGGAATGTCTTTTCAAAACTATCTTAGAGAAGGTGGAAATTTTATAGAAAATGATACTTTTTGTAGTTTTATACATCCAACACCCCTTGATTTTAGGATAGATCATCCTTTGATTCCTGTTAAAAATCTGGCT	MSKSIFILSDTKNKINVDDDYEVIHIVSGDSTTGMSFQNYLREGGNFIENDTFCSFIHPTPLDFRIDHPLIPVKNLA
sequence_1008458	1	sequence_1008458	1008458	978057	#N/A	#N/A	#N/A	#N/A	NODE_168505_length_322_cov_0.951311_1	ERR884060_H2_scaffolds.fasta	NODE_168505_length_322_cov_0.951311	NA	NA	unbinned	#N/A	Metagenomic	2|Mycoplasma_suis_Illinois|B|31.1|4|0	CDS	219	320	7.7	+	0	ID=168505_1;partial=01;start_type=ATG;rbs_motif=TAA;rbs_spacer=3bp;gc_cont=0.363;conf=85.40;score=7.68;cscore=0.76;sscore=6.93;rscore=5.34;uscore=-1.67;tscore=3.25;	ATGGAAAATCCAAGTCATTTGTACACAATATGTGCAGAAAGGGAATCACAAACAGTGGAGAATGCAGTCTCAAATTCTCCAAAGTGAAAGTGTAAGCATAAA	MENPSHLYTICAERESQTVENAVSNSPKWKCKHK
sequence_1008459	1	sequence_1008459	1008459	978058	#N/A	#N/A	#N/A	#N/A	NODE_168506_length_322_cov_0.943820_1	ERR884060_H2_scaffolds.fasta	NODE_168506_length_322_cov_0.943820	S	NCBI; Viruses; Duplodnaviria; Heunggongvirae; Uroviricota; Caudoviricetes; Caudovirales; Siphoviridae; environmental samples <viruses,family Siphoviridae>; uncultured Mediterranean phage uvMED;	unbinned	#N/A	Metagenomic	24|Ignisphaera_aggregans_DSM_17230|A|35.7|11|1	CDS	2	322	34.4	+	0	ID=168506_1;partial=11;start_type=Edge;rbs_motif=None;rbs_spacer=None;gc_cont=0.399;conf=99.96;score=34.38;cscore=32.77;sscore=1.61;rscore=0.00;uscore=0.00;tscore=1.61;	GCATCTGGTGCATTAGTCAAGTGCCGTAAAGTTGGTGCCAAGAACTGGGGCAATAAGACGAAGAAAGAATCATATGATTACTCTGATTGGAGATCCACTTTTAATCCAACTGAATATGAAACAATCGACTTGATCACTCCAGATCCATTAGAACCAACTGAGGGCATTGGAAGTAAGATGCTTGATGAAAAGTGTTGGCCTGGTTATAAGAAAAAGGGTATGAAGACAATGTTTGGAAAGAGATATCCAAACTGCGTTAAGGCAAATGAAGAAGCAGAATGTTCTCATACTGAAAAAGGTAAAGACTGCCCTATTCATGGC	ASGALVKCRKVGAKNWGNKTKKESYDYSDWRSTFNPTEYETIDLITPDPLEPTEGIGSKMLDEKCWPGYKKKGMKTMFGKRYPNCVKANEEAECSHTEKGKDCPIHG
sequence_100846	1	sequence_100846	100846	100282	K02484	K02484; two-component system, OmpR family, sensor kinase [EC:2.7.13.3]	PF00672.24	HAMP	NODE_72897_length_344_cov_1.096886_1	ERR884057_M2_scaffolds.fasta	NODE_72897_length_344_cov_1.096886	D	NCBI; cellular organisms; Bacteria;	unbinned	#N/A	Metagenomic	46|Tropheryma_whipplei_TW08_27|B|46.3|11|1	CDS	2	343	26.3	-	0	ID=72897_1;partial=11;start_type=Edge;rbs_motif=None;rbs_spacer=None;gc_cont=0.509;conf=99.77;score=26.34;cscore=24.73;sscore=1.61;rscore=0.00;uscore=0.00;tscore=1.61;	AGTATGAATACGCGATTCCAGCATTCGCTTTCGACATCGCTGATCGCGCTGGTTGGTGTCGCATCGTTGTCTGGTCTCGTAATTTTCGTCGGTGGTATTCGCATGGTGGGCAAACCACTGAATCAGCTGATAGACAAGGTAAAACGTGTTGGGGAAGGTGATTTCACAGGTCCGGTGGAAAGTCGATCAGCAGATGAATTGAGTCGCCTTGGCACTGCTTTGAACGAGATGTGTGCCCAACTTTCGAAACAGCGCGAAGAACTTGCAACGGCAACGCTGGCAAAGATCGAAACGATGGAACAACTCCGACATGCCGAACGCCTGACTACCGTTGGCAGAATG	SMNTRFQHSLSTSLIALVGVASLSGLVIFVGGIRMVGKPLNQLIDKVKRVGEGDFTGPVESRSADELSRLGTALNEMCAQLSKQREELATATLAKIETMEQLRHAERLTTVGRM
sequence_1008460	1	sequence_1008460	1008460	978059	K02355	fusA, GFM, EFG; elongation factor G	PF03144.24	GTP_EFTU_D2	NODE_168508_length_322_cov_0.932584_1	ERR884060_H2_scaffolds.fasta	NODE_168508_length_322_cov_0.932584	?	NCBI; cellular organisms; Bacteria; PVC group; Planctomycetes; unclassified Planctomycetes;	unbinned	#N/A	Metagenomic	29|Methylacidiphilum_infernorum_V4|B|45.5|11|0	CDS	2	322	29	+	0	ID=168508_1;partial=11;start_type=Edge;rbs_motif=None;rbs_spacer=None;gc_cont=0.492;conf=99.87;score=28.97;cscore=27.36;sscore=1.61;rscore=0.00;uscore=0.00;tscore=1.61;	GCCAAGACAGGTCAAGGCGTTGATGATCTTCTCGCATCCATCGTTGAAAACATCCCCGCACCAACCGGGAACCCCAAAGCTCAACTGCAAGCGATGGTGTTTGATTCCAATTATGATGACTATCGCGGAGCGATCACTTACGTGAGAGTCATGCAAGGAACGGTTCGTAAAGGACAGAAAATTCAATTTGTCAGAGCTGGATCGCAACATGAGGTTGTCGAACTGGGTCAATTCGTCCCCCAACGGGAAGCCTGTGATGAACTGAGAGCTGGGCAGGTGGGTTACCTGATCTGCAATATCAAAAGTCTTGGGGATGTACAT	AKTGQGVDDLLASIVENIPAPTGNPKAQLQAMVFDSNYDDYRGAITYVRVMQGTVRKGQKIQFVRAGSQHEVVELGQFVPQREACDELRAGQVGYLICNIKSLGDVH
sequence_1008461	1	sequence_1008461	1008461	978060	K04691	hhoB, degS; serine protease DegS [EC:3.4.21.-]	PF13365.5	Trypsin_2	NODE_168509_length_322_cov_0.906367_1	ERR884060_H2_scaffolds.fasta	NODE_168509_length_322_cov_0.906367	D	NCBI; cellular organisms; Bacteria;	unbinned	#N/A	Metagenomic	46|Tropheryma_whipplei_TW08_27|B|46.3|11|1	CDS	3	320	31.8	+	0	ID=168509_1;partial=11;start_type=Edge;rbs_motif=None;rbs_spacer=None;gc_cont=0.500;conf=99.93;score=31.83;cscore=30.22;sscore=1.61;rscore=0.00;uscore=0.00;tscore=1.61;	GTGTCCAATGCCTATCAGATGGTGGCTCTTAGCGTTCGTCCGAGCGTAGTTAGTATTAACGCCATCAAAGACGGACGTGGCAGAGTTGAAGAGAATGGAATGGGCTCCGGGGTGATCATGTCGACCGAGGGATTCATTCTCACCAATCAGCATGTTGTTCGCGGAGCCGACTCAATCCTAATTCAACTACATGATCGACGCCAATTCGTAGCGAAGCTTGTTGGAGAGGATGCGTCAAGTGATTTAGCACTCTTAAAGATCGATGCTCCGGATTTGATTCCCGCGACTTGGGGCGATAGTGAGCAGGTCAATGTTGGT	VSNAYQMVALSVRPSVVSINAIKDGRGRVEENGMGSGVIMSTEGFILTNQHVVRGADSILIQLHDRRQFVAKLVGEDASSDLALLKIDAPDLIPATWGDSEQVNVG
sequence_1008462	0	sequence_3328310	1008462	978061	#N/A	#N/A	#N/A	#N/A	NODE_16850_length_922_cov_4.279123_1	ERR884060_H2_scaffolds.fasta	NODE_16850_length_922_cov_4.279123	?	NCBI; No hits;	unbinned	#N/A	Metagenomic	1|Mycoplasma_pneumoniae_M129|B|40.0|4|0	CDS	1	297	12.3	-	0	ID=16850_1;partial=10;start_type=ATG;rbs_motif=None;rbs_spacer=None;gc_cont=0.438;conf=93.61;score=11.68;cscore=10.79;sscore=0.89;rscore=0.02;uscore=-3.87;tscore=5.40;	ATGGTTGAACTGTATGCCCTTATCACAACCAAGGAAGAAGAAGAAGTGTCCTTTACAGTGCAGGCACCAGGAATAAACAACTTTAAGCAAGCTGGGGTAGTACAAAGGGGACAACACGTGAGAGTAGACTTTCCACAGACATCCTCTGTTCAGAGAGCAGATATCAACAAGGGTATATTGATCAAAGCAGCAAACAAGAAAAGATTTAGTGTCATTGGTGTGATGAAATCAGGCACTCAAATTGCCCGCTTCCCGGTGCTGCATCAAAGAAACTCATCCACGCAGTACGTATACTAT	MVELYALITTKEEEEVSFTVQAPGINNFKQAGVVQRGQHVRVDFPQTSSVQRADINKGILIKAANKKRFSVIGVMKSGTQIARFPVLHQRNSSTQYVYY
sequence_1008463	1	sequence_1008463	1008463	978062	#N/A	#N/A	#N/A	#N/A	NODE_16850_length_922_cov_4.279123_2	ERR884060_H2_scaffolds.fasta	NODE_16850_length_922_cov_4.279123	?	NCBI; No hits;	unbinned	#N/A	Metagenomic	1|Mycoplasma_pneumoniae_M129|B|40.0|4|0	CDS	412	921	15.9	+	0	ID=16850_2;partial=01;start_type=ATG;rbs_motif=TTAA;rbs_spacer=15bp;gc_cont=0.431;conf=97.46;score=15.86;cscore=6.25;sscore=9.61;rscore=3.87;uscore=0.34;tscore=5.40;	ATGTGAACACAAGACATATACATTAATACATTGTACACTACAAGTGTACAAGTGTATTGTACACTACAAGTGTACAAGTGTATTGTACACTACAATACATTGCATGCTACAAGTTTCATTCACTTATTCCTTGGACAAATGTGCATAACATCAGATTTTAACTCAATGATAGATGGAATTTGTAGCTCACATCTGTGGTCCTTGCCAACGTGGAAAACCCACATTCCAGGATGTCCCACATTGGTTGTATCGACCACGCTGGCCACATCTCCAACCTGAGACCCAGGCACAATATACTGATGTTCAGGGTCCAGATCTGCTGTTTCCAGTGCAGCAATTGAGCTGCCTCCATCTACCGCAGTGGGCCAGTTTGTATGGTTGTACATGTACACCACAAAA…	MWTQDIYINTLYTTSVQVYCTLQVYKCIVHYNTLHATSFIHLFLGQMCITSDFNSMIDGICSSHLWSLPTWKTHIPGCPTLVVSTTLATSPTWDPGTIYWCSGSRSAVSSAAIELPPSTAVGQFVWLYMYTTKLSLHSSPRISTAWNVLIFSWTYRTVSYTHLRAHETKA
sequence_1008464	1	sequence_1008464	1008464	978063	#N/A	#N/A	#N/A	#N/A	NODE_168510_length_322_cov_0.902622_1	ERR884060_H2_scaffolds.fasta	NODE_168510_length_322_cov_0.902622	NA	NA	unbinned	#N/A	Metagenomic	8|Bacteroides_fragilis_NCTC_9343|B|43.2|11|0	CDS	1	63	6.6	-	0	ID=168510_1;partial=10;start_type=ATG;rbs_motif=AACAA;rbs_spacer=9bp;gc_cont=0.492;conf=81.84;score=6.55;cscore=1.93;sscore=4.62;rscore=4.39;uscore=-3.90;tscore=4.12;	ATGGAGCATTATGGATTGAGCAACTTGAACCACGTCTTGCGCTTGATGGAACGCCTGTTGACC	MEHYGLSNLNHVLRLMERLLT
sequence_1008465	1	sequence_1008465	1008465	978064	#N/A	#N/A	#N/A	#N/A	NODE_168511_length_322_cov_0.902622_1	ERR884060_H2_scaffolds.fasta	NODE_168511_length_322_cov_0.902622	NA	NA	unbinned	#N/A	Metagenomic	11|Candidatus_Amoebophilus_asiaticus_5a2|B|35.0|11|0	CDS	15	320	28.9	+	0	ID=168511_1;partial=01;start_type=GTG;rbs_motif=TAA;rbs_spacer=9bp;gc_cont=0.402;conf=99.87;score=28.94;cscore=37.02;sscore=-8.08;rscore=0.55;uscore=-3.67;tscore=-4.96;	GTGAAACCAGCAACCCCCCAACCAAAATTACCAAAAAAAAAACAAGATCAAGATTATCTTACCAGGCAGTTCATTAACATCCTCCAAAATGAGGATAAGGGCAAAGAAGAAGATGAAATTGATTTGGCTTTGGGGGCTATTGGGATTGGAATGAAGAGGTCATTAAATGAAGAACAGCAACAAGCTCTTATGAAAGAGATCAATATGGAAGTTATTAAGAATGCAAGGGCAAGTAGGCCAGAAATTTTCAATAGGGCCCCTACAGCAACTGCCACTGAGCAACAAATGTCACAGCAGCAACAGCAT	MKPATPQPKLPKKKQDQDYLTRQFINILQNEDKGKEEDEIDLALGAIGIGMKRSLNEEQQQALMKEINMEVIKNARASRPEIFNRAPTATATEQQMSQQQQH
sequence_1008466	1	sequence_1008466	1008466	978065	#N/A	#N/A	#N/A	#N/A	NODE_168513_length_322_cov_0.898876_1	ERR884060_H2_scaffolds.fasta	NODE_168513_length_322_cov_0.898876	NA	NA	unbinned	#N/A	Metagenomic	11|Candidatus_Amoebophilus_asiaticus_5a2|B|35.0|11|0	CDS	3	113	4.2	+	0	ID=168513_1;partial=10;start_type=Edge;rbs_motif=None;rbs_spacer=None;gc_cont=0.396;conf=72.58;score=4.23;cscore=1.02;sscore=3.22;rscore=0.00;uscore=0.00;tscore=3.22;	GATACTGCTCCTAAACATGAGCACTTCCTGCAATCAACCACAGTTGGTGTGTTGGAGTTAAGTGAAATGAAAGTAAGTGAGGTTGTAAAGTTCACAGAATTGATGAGGTAA	DTAPKHEHFLQSTTVGVLELSEMKVSEVVKFTELMR*
sequence_1008467	1	sequence_1008467	1008467	978066	#N/A	#N/A	PF13439.5	Glyco_transf_4	NODE_168514_length_322_cov_0.898876_1	ERR884060_H2_scaffolds.fasta	NODE_168514_length_322_cov_0.898876	S	NCBI; cellular organisms; Bacteria; Terrabacteria group; Actinobacteria <actinobacteria>; Actinobacteria; Actinomycetales; unclassified Actinomycetales; Actinomycetales bacterium;	unbinned	#N/A	Metagenomic	22|Halorubrum_lacusprofundi_ATCC_49239|A|57.1|11|0	CDS	1	321	15.7	-	0	ID=168514_1;partial=11;start_type=Edge;rbs_motif=None;rbs_spacer=None;gc_cont=0.586;conf=97.35;score=15.67;cscore=14.07;sscore=1.61;rscore=0.00;uscore=0.00;tscore=1.61;	CTGAGAAAGACCGGCGCATCCGTCGTCAATGTTCACTGGACTGGCTACGGCGCCGCATCCATTGCGCAAATGGGTCGCCTCAATGCGCCGGCTGTATGGACCATGCACGACATGTGGACGCTAGGTGGCGGTGAGCACTACTACAACCCAGGCGACGAACGGGCCAACGGATCATGGGTACTCAACAGAAAGGCGCGGCATTGGCGACAGCCGCGACTTCTCATCACACCCAGCACATGGCTCCGAGAGCAAGCTGCGAAATCTCCGATCGTGTCTCATTGGCCGATTCGCGTCATTCCCAACCCCATCGACCTCACGATC	LRKTGASVVNVHWTGYGAASIAQMGRLNAPAVWTMHDMWTLGGGEHYYNPGDERANGSWVLNRKARHWRQPRLLITPSTWLREQAAKSPIVSHWPIRVIPNPIDLTI
sequence_1008468	1	sequence_1008468	1008468	978067	#N/A	#N/A	#N/A	#N/A	NODE_168515_length_322_cov_0.895131_1	ERR884060_H2_scaffolds.fasta	NODE_168515_length_322_cov_0.895131	NA	NA	unbinned	#N/A	Metagenomic	49|_Nostoc_azollae__0708|B|38.5|11|1	CDS	1	81	2.3	-	0	ID=168515_1;partial=10;start_type=ATG;rbs_motif=None;rbs_spacer=None;gc_cont=0.383;conf=63.15;score=2.34;cscore=1.41;sscore=0.94;rscore=-1.19;uscore=-2.08;tscore=4.21;	ATGATGAATTATGTGGAGATGTATGAAACAGAAGGAATTAGACTTGTCAGCGTAAAACACAGAAACATCGCATTACCAGCC	MMNYVEMYETEGIRLVSVKHRNIALPA
sequence_1008469	1	sequence_1008469	1008469	978068	#N/A	#N/A	#N/A	#N/A	NODE_168516_length_322_cov_0.895131_1	ERR884060_H2_scaffolds.fasta	NODE_168516_length_322_cov_0.895131	NA	NA	unbinned	#N/A	Metagenomic	44|Thermoplasma_volcanium_GSS1|A|39.9|11|1	CDS	2	322	36.9	-	0	ID=168516_1;partial=11;start_type=Edge;rbs_motif=None;rbs_spacer=None;gc_cont=0.427;conf=99.98;score=36.89;cscore=35.28;sscore=1.61;rscore=0.00;uscore=0.00;tscore=1.61;	CAATTTGAGTCTTATTACTTCTCAACACCTTTTTCTCTAAACCTTGATATTTACCTTTCCTTATCTTTCAATGTCATGTCTAGTTTTACCAGTTATGAGGAAAGACCAGCAAGGGGGGATGAAGAGGAGGTGGAGGAGGAAAAGGACAGTGAGGGAATTCCATTAGCAGAAGTTAGGAGAAAGGAACAGGAGAGAGAAACTGAAGATGACAAAGAAGAGGAGAGAGATGTCAGAGGGAGAATTGTGGAAGCTGGAAGAGGCCCACCAGAAAGAGATAGAAAGATGAAAGGCAGAAGAGAGGAACAAGACGCTGGCTTAGAA	QFESYYFSTPFSLNLDIYLSLSFNVMSSFTSYEERPARGDEEEVEEEKDSEGIPLAEVRRKEQERETEDDKEEERDVRGRIVEAGRGPPERDRKMKGRREEQDAGLE
sequence_100847	1	sequence_100847	100847	100283	K00019	E1.1.1.30, bdh; 3-hydroxybutyrate dehydrogenase [EC:1.1.1.30]	PF13561.5	adh_short_C2	NODE_72898_length_344_cov_1.093426_1	ERR884057_M2_scaffolds.fasta	NODE_72898_length_344_cov_1.093426	P	NCBI; cellular organisms; Bacteria; Proteobacteria;	unbinned	#N/A	Metagenomic	45|Treponema_pallidum_Nichols|B|52.8|11|1	CDS	2	343	21.8	+	0	ID=72898_1;partial=11;start_type=Edge;rbs_motif=None;rbs_spacer=None;gc_cont=0.556;conf=99.33;score=21.75;cscore=20.14;sscore=1.61;rscore=0.00;uscore=0.00;tscore=1.61;	GGAAATCTTGGTCAGGGGAGTTACGCGGCAGCTAAGATGGGAGTTGCAGGATTATCAAAAATAATTGCCATGGAAGGGGCGCGGCGGGGTGTGCGATCCAACACCATCGTACCGTTTGCGTGGACCCGGCTGGTTGGCACCATTCCAGTTAAAGATGAAGAGTCAGCGCGGCGGGTAGAGCGATTTAAATCGGGGATGCGTGCGGATCAGGTTGCGCCAATATGTGTGGCGCTATGTGCTGATGGAGCAGCAGATACAACCGGACAGATTTTTGCCGTGCGTGGCAATGAGGTGATGTTGATGAGTCAGCCTCGCCCGCTAAACGCCGTGTCCCGCGCTGAA	GNLGQGSYAAAKMGVAGLSKIIAMEGARRGVRSNTIVPFAWTRLVGTIPVKDEESARRVERFKSGMRADQVAPICVALCADGAADTTGQIFAVRGNEVMLMSQPRPLNAVSRAE
sequence_1008470	1	sequence_1008470	1008470	978069	K00526	E1.17.4.1B, nrdB, nrdF; ribonucleoside-diphosphate reductase beta chain [EC:1.17.4.1]	PF00268.20	Ribonuc_red_sm	NODE_168517_length_322_cov_0.883895_1	ERR884060_H2_scaffolds.fasta	NODE_168517_length_322_cov_0.883895	D	NCBI; cellular organisms; Bacteria;	unbinned	#N/A	Metagenomic	39|Rickettsia_conorii_Malish_7|B|32.4|11|1	CDS	2	322	34.8	+	0	ID=168517_1;partial=11;start_type=Edge;rbs_motif=None;rbs_spacer=None;gc_cont=0.321;conf=99.97;score=34.82;cscore=33.21;sscore=1.61;rscore=0.00;uscore=0.00;tscore=1.61;	TATGACTATATGCAAGGGTTTAATGTTAATTCAAAAGAAGATATTGCAAAAACAGTTGCAGTATTCAGCGCGTTCACCGAAGGCTTGCAATTGTTTGCAAGTTTTGCAATTCTTTTAAATTTTCCAAGACACAATAAGATGAAGGGTATGGGTCAAATTGTTACTTGGTCTGTTAGAGATGAAACTCTTCATTGTAACTCAATGATAAGAATTTTTAAAGAGTTTATAAAAGAAAATCCTGAAATCTGGACACCTAAACTTAAAAAAGAAATTTATGATGCATGCAGAACAATTGTAGAGCATGAAGACGCATTCATAGAT	YDYMQGFNVNSKEDIAKTVAVFSAFTEGLQLFASFAILLNFPRHNKMKGMGQIVTWSVRDETLHCNSMIRIFKEFIKENPEIWTPKLKKEIYDACRTIVEHEDAFID
sequence_1008471	1	sequence_1008471	1008471	978070	#N/A	#N/A	#N/A	#N/A	NODE_168518_length_322_cov_0.846442_1	ERR884060_H2_scaffolds.fasta	NODE_168518_length_322_cov_0.846442	NA	NA	unbinned	#N/A	Metagenomic	35|Pyrobaculum_aerophilum_IM2|A|51.4|11|0	CDS	144	320	17.2	-	0	ID=168518_1;partial=01;start_type=Edge;rbs_motif=None;rbs_spacer=None;gc_cont=0.537;conf=98.10;score=17.17;cscore=13.95;sscore=3.22;rscore=0.00;uscore=0.00;tscore=3.22;	AATAAGGTATCTGTGGTAGTGCAGAACATGTCTGACAGCCCCATCTATCTCAAGAAGGACATGCAGATTGCTAGGGTTGTGTTGGCCATGCTGGTCCCTCTGGCTGAGTTGTCCCCAGAGATGGAGGCCACCTTGGGAGCTGAGGTCCAGCAGGAGCCAATGTCTGTCTCCACATGA	NKVSVVVQNMSDSPIYLKKDMQIARVVLAMLVPLAELSPEMEATLGAEVQQEPMSVST*
sequence_1008472	1	sequence_1008472	1008472	978071	#N/A	#N/A	#N/A	#N/A	NODE_168519_length_322_cov_0.831461_1	ERR884060_H2_scaffolds.fasta	NODE_168519_length_322_cov_0.831461	?	NCBI; Not assigned;	unbinned	#N/A	Metagenomic	49|_Nostoc_azollae__0708|B|38.5|11|1	CDS	3	305	32.9	-	0	ID=168519_1;partial=10;start_type=ATG;rbs_motif=None;rbs_spacer=None;gc_cont=0.413;conf=99.95;score=32.86;cscore=30.98;sscore=1.88;rscore=-1.19;uscore=-1.14;tscore=4.21;	ATGGCAGACGCAAGAAAACCGACTCAGCGATATCTTAGTGGTAGAGTCAAGATTGTCAATAATGCCGGTCTGCATACTGACCGACACCTTTATGTGTCTCCAGGTGAGGTAGAACCAAACTTAGGATATCCTGGCGAAAAAAATGTTCCCCTATCCAATACATATTTCCAATTAATTACCATTCCTAATGGTGATACTTACGATAGATATTGGCAACAACAACCTGGATTACTACCAGGTGGTGTCAGTGTTTTTGATGAGGGAGCTCTTGTTGGTGTTGCTAACAGTGTATCAAAACTCAAC	MADARKPTQRYLSGRVKIVNNAGLHTDRHLYVSPGEVEPNLGYPGEKNVPLSNTYFQLITIPNGDTYDRYWQQQPGLLPGGVSVFDEGALVGVANSVSKLN
sequence_1008473	1	sequence_1008473	1008473	978072	K07304	msrA; peptide-methionine (S)-S-oxide reductase [EC:1.8.4.11]	PF01625.20	PMSR	NODE_16851_length_922_cov_4.247982_1	ERR884060_H2_scaffolds.fasta	NODE_16851_length_922_cov_4.247982	?	NCBI; Not assigned;	unbinned	#N/A	Metagenomic	11|Candidatus_Amoebophilus_asiaticus_5a2|B|35.0|11|0	CDS	4	921	91.4	-	0	ID=16851_1;partial=01;start_type=Edge;rbs_motif=None;rbs_spacer=None;gc_cont=0.365;conf=100.00;score=91.45;cscore=88.23;sscore=3.22;rscore=0.00;uscore=0.00;tscore=3.22;	GTGGTTAGTGGCCAAACCTCTTATCGAGAAGCTGTGCAAGTCTATTTTGATGTTAAAAAAATTAGCTACCGAGACTTAGTTGCAGCCTATTGGAGAATGTATGATCCTACTGATGGAGGAGGGTCTTTTTATGATAGGGGCAAACAGTATACTTCGGCTATTTTTTATCACAGTCAAGAACAAAAAAACCTAGCCATTAAGTCTAGGGCGAATTTATTGATTAGTGGGGTTTTTGATAGGATTGCTACCCCAATAGAACAATTCACTAATTTTTATAAAGCCGAATCCCAGCATCAAGATTACTATAAAAAAAACCCTAAACATTACTACAGCTATAGGAGTGGTTCTGGTAGAGATCGATTTATTGAGAGGACTTGGGGACATAAAAAAGCCTATTTA…	VVSGQTSYREAVQVYFDVKKISYRDLVAAYWRMYDPTDGGGSFYDRGKQYTSAIFYHSQEQKNLAIKSRANLLISGVFDRIATPIEQFTNFYKAESQHQDYYKKNPKHYYSYRSGSGRDRFIERTWGHKKAYLYVNKSSQNELPNSTEIKIMETLQKMRKQFVKPNAQDLKKILTKEQYRITQEDGTEYAFKNAYWNSEDKGIYVDIVSKIPLFSSTHKFKSSSGWPSYFKPIHKDEIVEKQDRSYGMQRVEIRSKTADSHLGHLFDDGPEPTGLRYCINSAALKFIPRSKMKEKGYGEYLYLFE*
sequence_1008474	1	sequence_1008474	1008474	978073	K00244	frdA; fumarate reductase flavoprotein subunit [EC:1.3.5.4]	#N/A	#N/A	NODE_168520_length_322_cov_0.831461_1	ERR884060_H2_scaffolds.fasta	NODE_168520_length_322_cov_0.831461	C	NCBI; cellular organisms; Bacteria; Proteobacteria; Gammaproteobacteria;	unbinned	#N/A	Metagenomic	6|Anaplasma_phagocytophilum_HZ|B|41.6|11|1	CDS	3	320	29.9	+	0	ID=168520_1;partial=11;start_type=Edge;rbs_motif=None;rbs_spacer=None;gc_cont=0.412;conf=99.90;score=29.88;cscore=28.27;sscore=1.61;rscore=0.00;uscore=0.00;tscore=1.61;	AAAGGGGTTTGCATTTCTGCTGGCGGATTTATTTTTAATCGAGCAATGGTTGAGGAGTATGCACCAAAATACTCAAAAGGTATGCCTCTAGGTACATCTCAAGATAATGGATCAGGTATTCGGTTAGGCCAATCCGTAGGTGGAAGAACGAAACATATGGATCGAGTTACAGCTTGGCGTTTTTTAAATCCTCCAATGTCTTTCGCAAAGGGTATGGTTGTCAATAAGGAAGGTAAGCGCTTTTGTAACGAAATGGTTTATGGGGCTACCTTGGGCGATGAGATGTGTGAAAATAACGATGGGAAGGCATATTTAATT	KGVCISAGGFIFNRAMVEEYAPKYSKGMPLGTSQDNGSGIRLGQSVGGRTKHMDRVTAWRFLNPPMSFAKGMVVNKEGKRFCNEMVYGATLGDEMCENNDGKAYLI
sequence_1008475	1	sequence_1008475	1008475	978074	#N/A	#N/A	#N/A	#N/A	NODE_168521_length_322_cov_0.827715_1	ERR884060_H2_scaffolds.fasta	NODE_168521_length_322_cov_0.827715	NA	NA	unbinned	#N/A	Metagenomic	21|Haloquadratum_walsbyi_DSM_16790|A|47.9|11|0	CDS	1	321	52.8	+	0	ID=168521_1;partial=11;start_type=Edge;rbs_motif=None;rbs_spacer=None;gc_cont=0.530;conf=100.00;score=52.76;cscore=51.15;sscore=1.61;rscore=0.00;uscore=0.00;tscore=1.61;	GATGGCGGTGCTGGTGATCAGTATGGTGGTTCTGGTGGAGGTGCTACTTGGGCAGATAATCCTGCTGGTGCTGCTGGCCCTAGCAGCACTCCACACCCAGGAGGAATTGATGCTGCATCCCCATCAACACAAGGATTTGGATATGCAGGACAAAATGTAGGACCACCACAACCTTATGCTGGTGGCGGCGGAGGCGGTGCCGGTGGTGCAGGTGGAGCAGGTGATGACTGGACCACCAGTGTAAAAGGTGGTGTTGGTGTAAGATATACTATTGCTAATGGTATAACTGGAAATGCCCCTGATGCTGTCTACTATGGTGGT	DGGAGDQYGGSGGGATWADNPAGAAGPSSTPHPGGIDAASPSTQGFGYAGQNVGPPQPYAGGGGGGAGGAGGAGDDWTTSVKGGVGVRYTIANGITGNAPDAVYYGG
sequence_1008476	1	sequence_1008476	1008476	978075	K04080	ibpA; molecular chaperone IbpA	#N/A	#N/A	NODE_168522_length_322_cov_0.797753_1	ERR884060_H2_scaffolds.fasta	NODE_168522_length_322_cov_0.797753	?	NCBI; Not assigned;	unbinned	#N/A	Metagenomic	44|Thermoplasma_volcanium_GSS1|A|39.9|11|1	CDS	3	221	25.9	-	0	ID=168522_1;partial=10;start_type=ATG;rbs_motif=GGAG/GAGG;rbs_spacer=5-10bp;gc_cont=0.356;conf=99.74;score=25.87;cscore=20.77;sscore=5.09;rscore=4.93;uscore=-2.50;tscore=2.66;	ATGCCAGCATTACAAAGGTATCACTCTGCAAACTTACCAGAGTTGATGAAAATAATTCAAAGAAACGGTATAGGTATGGATGATTACCTTGACCGCTTTTTTAATTCTCATGAAACCGTATCAAATTATCCACCATACAACATTAGAAAAACTGGGAAAGACAACTATGCAATAGAAGTTGCTCTTGCTGGTTTTAATAAGAAGGATGTTGAGGTTGAG	MPALQRYHSANLPELMKIIQRNGIGMDDYLDRFFNSHETVSNYPPYNIRKTGKDNYAIEVALAGFNKKDVEVE
sequence_1008477	1	sequence_1008477	1008477	978076	#N/A	#N/A	#N/A	#N/A	NODE_168523_length_322_cov_0.786517_1	ERR884060_H2_scaffolds.fasta	NODE_168523_length_322_cov_0.786517	NA	NA	unbinned	#N/A	Metagenomic	39|Rickettsia_conorii_Malish_7|B|32.4|11|1	CDS	1	321	51.4	+	0	ID=168523_1;partial=11;start_type=Edge;rbs_motif=None;rbs_spacer=None;gc_cont=0.355;conf=100.00;score=51.41;cscore=49.80;sscore=1.61;rscore=0.00;uscore=0.00;tscore=1.61;	GATCAAAAGATTAATCCAGCATGGAGCTACCAGGTTTTTGATGAAATACTTAATATAAGAGAAACTGCTTGTCCAGATAATGGTTTTGTATTTAATAGTATTAATATAAGTTCTTTACCTACTACCGATTATGTTGATTTGAAAGTGACAGGCAACGGTCAGCTGCCTGATCCTAAATTATTGCATCAGAATCCTACTTTAGATGTGTCTACAATAAAACACAGTACTGATCAGCCAGGAGAGTCTCAAGATGTTGAGGCTGAATATGAGTTTGAACAAACTACAGTAAGAGATGCTTGGGGTAATCCTATTAACGATACA	DQKINPAWSYQVFDEILNIRETACPDNGFVFNSINISSLPTTDYVDLKVTGNGQLPDPKLLHQNPTLDVSTIKHSTDQPGESQDVEAEYEFEQTTVRDAWGNPINDT
sequence_1008478	1	sequence_1008478	1008478	978077	#N/A	#N/A	PF04884.13	DUF647	NODE_168524_length_322_cov_0.779026_1	ERR884060_H2_scaffolds.fasta	NODE_168524_length_322_cov_0.779026	?	NCBI; cellular organisms; Eukaryota; Sar; Stramenopiles;	unbinned	#N/A	Metagenomic	42|Synechococcus_CC9605|B|59.2|11|0	CDS	3	320	22.2	-	0	ID=168524_1;partial=11;start_type=Edge;rbs_motif=None;rbs_spacer=None;gc_cont=0.657;conf=99.39;score=22.17;cscore=20.56;sscore=1.61;rscore=0.00;uscore=0.00;tscore=1.61;	ATCGCTCCCTACGAGAACCTTTACCTTTGCCCCTCGCCGGGGCGCACGGACGTGAGCGTCTTCCCCCGCGACGCGCTCGGGTGCTACCGAGTCGACGACGGCGAGGGACGGGACTTGTACGTGGAGTTCTCAGTCCACAAGTGCGGGAACGGCAGGCGCGGCCGTGGGCTCAGGACGAGCCGCCTTTGGCCCGGGTGTCTGCTGCGTCGCGTTCTGTGGGACCCGTTCCTGCCCCACGGGTACCCGGACTCGGTGCCCCCGGATTACTTCGCCTTTCAGTTTTGGGACACGGTTCAAGGATTCTGCTCGTACGTTAGG	IAPYENLYLCPSPGRTDVSVFPRDALGCYRVDDGEGRDLYVEFSVHKCGNGRRGRGLRTSRLWPGCLLRRVLWDPFLPHGYPDSVPPDYFAFQFWDTVQGFCSYVR
sequence_1008479	1	sequence_1008479	1008479	978078	K01469	OPLAH, OXP1, oplAH; 5-oxoprolinase (ATP-hydrolysing) [EC:3.5.2.9]	PF02538.13	Hydantoinase_B	NODE_168526_length_322_cov_0.752809_1	ERR884060_H2_scaffolds.fasta	NODE_168526_length_322_cov_0.752809	?	NCBI; cellular organisms; Bacteria; Terrabacteria group; Cyanobacteria/Melainabacteria group; Cyanobacteria; Synechococcales; Synechococcaceae; Synechococcus; unclassified Synechococcus;	unbinned	#N/A	Metagenomic	42|Synechococcus_CC9605|B|59.2|11|0	CDS	2	322	32.8	+	0	ID=168526_1;partial=11;start_type=Edge;rbs_motif=None;rbs_spacer=None;gc_cont=0.648;conf=99.95;score=32.82;cscore=31.21;sscore=1.61;rscore=0.00;uscore=0.00;tscore=1.61;	GCCATCAGCGTGGATCGCTCAGCAGGCCGCGCCCGGCTTGATTTCAGCGGCACATCCGAGCAGGGCAGCCACAACTTCCATGCGCCGTTAGCGGTCACCAAAGCAGCAGTGCTCTACGCCTTTCGTGCCTTGGTGCCAGAGCCGATTCCGCTCAATGCCGGCTGTTTTGACCCCTTGGATCTGGTGGTGCCGCGCGGATGCTTGCTCAACCCCGAGCCGCCGGCCGCGGTGGTGGCGGGCAATGTGGAAACCTCCCAGGCCCTCTGCAACCTCCTGTTTGGGGCCATGGGCGTGATGGCAGCCGCCCAAGGCACGATGAAC	AISVDRSAGRARLDFSGTSEQGSHNFHAPLAVTKAAVLYAFRALVPEPIPLNAGCFDPLDLVVPRGCLLNPEPPAAVVAGNVETSQALCNLLFGAMGVMAAAQGTMN
sequence_100848	1	sequence_100848	100848	100284	K00860	cysC; adenylylsulfate kinase [EC:2.7.1.25]	#N/A	#N/A	NODE_72899_length_344_cov_1.093426_1	ERR884057_M2_scaffolds.fasta	NODE_72899_length_344_cov_1.093426	?	NCBI; cellular organisms; Bacteria; Terrabacteria group; Actinobacteria <actinobacteria>; Actinobacteria; Actinomycetales; unclassified Actinomycetales;	unbinned	#N/A	Metagenomic	43|Synechococcus_JA_2_3B_a_2_13_|B|58.5|11|1	CDS	1	342	35.4	+	0	ID=72899_1;partial=11;start_type=Edge;rbs_motif=None;rbs_spacer=None;gc_cont=0.652;conf=99.97;score=35.35;cscore=33.74;sscore=1.61;rscore=0.00;uscore=0.00;tscore=1.61;	GTCTCCGGGCACGAGAGCGCCGCCCGAGTACTGGAGATGAACGACATTGGCCGAGTCGAAGTTGCCACGGACCGTCCCATCCCGATGGATGCCTACGACAGGTGCCGAGACACCGGTGGCTTCCTGCTGGTGGATCGAGTGACGGCGGACACCGTGGCGGCCGGGCTGGTGCGGCACGCCATGCGTCGCGCCTTCAACGTGGTTCCCCACGAGTATGACGTCACAGATCAGGCCCGCACCGCTTTGATGGGACACCCCAGTCGCGTGGTCTGGCTGACCGGACTACCGGGCTCGGGCAAGTCGACGATCGCTGACTCGACCGTTCGACGATTGCATGCCATG	VSGHESAARVLEMNDIGRVEVATDRPIPMDAYDRCRDTGGFLLVDRVTADTVAAGLVRHAMRRAFNVVPHEYDVTDQARTALMGHPSRVVWLTGLPGSGKSTIADSTVRRLHAM
sequence_1008480	1	sequence_1008480	1008480	978079	#N/A	#N/A	#N/A	#N/A	NODE_168527_length_322_cov_0.715356_1	ERR884060_H2_scaffolds.fasta	NODE_168527_length_322_cov_0.715356	S	NCBI; cellular organisms; Eukaryota; Opisthokonta; Metazoa; Eumetazoa; Cnidaria; Anthozoa; Hexacorallia; Actiniaria; Edwardsiidae; Nematostella; Nematostella vectensis;	unbinned	#N/A	Metagenomic	11|Candidatus_Amoebophilus_asiaticus_5a2|B|35.0|11|0	CDS	1	321	15.4	-	0	ID=168527_1;partial=11;start_type=Edge;rbs_motif=None;rbs_spacer=None;gc_cont=0.393;conf=97.19;score=15.42;cscore=13.81;sscore=1.61;rscore=0.00;uscore=0.00;tscore=1.61;	AATATGTTCCTTATTTGGGCTGGACCAGATGGTGAAGACATCTACGAGAACCTAAGGTTACCCTCAACCCAACAGTGTGATATGAGTGTCATTTTTGAGGCATTTGAGAGGTACTGTGAACCTGTATGTAACTTCTGTGCAGCAAGGTTCAAATTTAGAAGTGTCAAGCAGCAAGATGGTGAGACCATCAATACCTTTTATCATCATATCTTAAGATTGGCCAGGCAATGCCAATTTGAAAATGTTAAGGAACACCTTATAGATGCCATTGTGTATGGTTGTAAATCAAAGAAGGCTCAAGACAAATTACTTCAGATGCCA	NMFLIWAGPDGEDIYENLRLPSTQQCDMSVIFEAFERYCEPVCNFCAARFKFRSVKQQDGETINTFYHHILRLARQCQFENVKEHLIDAIVYGCKSKKAQDKLLQMP
sequence_1008481	1	sequence_1008481	1008481	978080	#N/A	#N/A	#N/A	#N/A	NODE_168528_length_322_cov_0.662921_1	ERR884060_H2_scaffolds.fasta	NODE_168528_length_322_cov_0.662921	P	NCBI; cellular organisms; Bacteria; FCB group; Bacteroidetes/Chlorobi group; Bacteroidetes;	unbinned	#N/A	Metagenomic	11|Candidatus_Amoebophilus_asiaticus_5a2|B|35.0|11|0	CDS	3	320	42.1	+	0	ID=168528_1;partial=11;start_type=Edge;rbs_motif=None;rbs_spacer=None;gc_cont=0.324;conf=99.99;score=42.15;cscore=40.54;sscore=1.61;rscore=0.00;uscore=0.00;tscore=1.61;	TTTCTAGATTATCTATTCTCCCTTGATTCAGTATTTTTATTTTTCTATTTCCATTACTTAAAAGAAGTTGAAATAATTTTTGAGTCTCCCATTGAAATAAAGGAAGACACAATAACTTATGTGGCAGATAAATTTAATACGGGAAGTGAGCGGAAACTAAAAGATGTTATAGAAAATTTACCCGGTTTAGAAGTAGAGAAGAACGGAGATGTTTTTTTTCAAGGCAGAAAGGTAACAGATTTGTTAGTGGAAGACAAAGAGTTCTTTAATGGTGGAACAAAATTAGGGGTAGAAAACATTCCTGCCGATGCAGTTGAA	FLDYLFSLDSVFLFFYFHYLKEVEIIFESPIEIKEDTITYVADKFNTGSERKLKDVIENLPGLEVEKNGDVFFQGRKVTDLLVEDKEFFNGGTKLGVENIPADAVE
sequence_1008482	0	sequence_2180965	1008482	978081	#N/A	#N/A	#N/A	#N/A	NODE_168529_length_321_cov_2537.172932_1	ERR884060_H2_scaffolds.fasta	NODE_168529_length_321_cov_2537.172932	S	NCBI; cellular organisms; Archaea; TACK group; Thaumarchaeota; Nitrosopumilales; Nitrosopumilaceae; unclassified Nitrosopumilaceae; Nitrosopumilaceae archaeon;	unbinned	#N/A	Metagenomic	36|Ralstonia_solanacearum_PSI07|B|66.1|11|1	CDS	3	320	45	+	0	ID=168529_1;partial=11;start_type=Edge;rbs_motif=None;rbs_spacer=None;gc_cont=0.692;conf=100.00;score=45.00;cscore=43.39;sscore=1.61;rscore=0.00;uscore=0.00;tscore=1.61;	CCGCCGGTGACCCTCTTGCGCTCGGAGACCCGGGACGTGCGCCTCGTCTTCGACGCCCCCGGGGATCCGAAGATCCGCCTGCTTGACCGGCGCGACCTGGTATCGCTGGACGACCTGGGGAACGGGACTGCCATCCTCACCATAGATCCCGACAGGCAGAGGGGCAAGTACAGGATTCTGGTGGCGGCGACCTATGGGGACGAGTCGCTCATATCGCCCGTCGACGTGGTGATCAAAAATAAGCGGATCATCCGCGGCGGCTCCGCCCAGGAGGCCCCGCCCCCCGGCGCCGCGTGGCCCGGCGCCGGGAACGGCTCC	PPVTLLRSETRDVRLVFDAPGDPKIRLLDRRDLVSLDDLGNGTAILTIDPDRQRGKYRILVAATYGDESLISPVDVVIKNKRIIRGGSAQEAPPPGAAWPGAGNGS
sequence_1008483	1	sequence_1008483	1008483	978082	#N/A	#N/A	#N/A	#N/A	NODE_16852_length_922_cov_4.153403_2	ERR884060_H2_scaffolds.fasta	NODE_16852_length_922_cov_4.153403	NA	NA	unbinned	#N/A	Metagenomic	23|Hyperthermus_butylicus_DSM_5456|A|53.7|11|1	CDS	259	507	9.1	-	0	ID=16852_2;partial=00;start_type=GTG;rbs_motif=GGA/GAG/AGG;rbs_spacer=5-10bp;gc_cont=0.494;conf=88.97;score=9.08;cscore=11.71;sscore=-2.62;rscore=0.55;uscore=-1.14;tscore=-2.03;	GTGCTAGTGTGCTTGATTGTCCAGCAGACACCTGCAGTTATGGATACACCAAGAAGTACAAGACTAGAATCGAAGGAGCACAAAGAGGAACGCCTATGCCGTAAGAGAGAACGGGAGAGGGCCCAGCGTGCTTCTGAGACACAGGAGATCGAGAGAATAGATTGGCAAAACGGAGAGCTCAAGACAGAGCTAGGCGTGCTTCAGAAACACCTACAGAAAGGAGTCCCGATTGCAAGGGATAAGTGTTAA	MLVCLIVQQTPAVMDTPRSTRLESKEHKEERLCRKRERERAQRASETQEIERIDWQNGELKTELGVLQKHLQKGVPIARDKC*
sequence_1008484	1	sequence_1008484	1008484	978083	#N/A	#N/A	#N/A	#N/A	NODE_16852_length_922_cov_4.153403_1	ERR884060_H2_scaffolds.fasta	NODE_16852_length_922_cov_4.153403	NA	NA	unbinned	#N/A	Metagenomic	23|Hyperthermus_butylicus_DSM_5456|A|53.7|11|1	CDS	3	122	3.6	+	0	ID=16852_1;partial=10;start_type=Edge;rbs_motif=None;rbs_spacer=None;gc_cont=0.458;conf=69.39;score=3.56;cscore=0.34;sscore=3.22;rscore=0.00;uscore=0.00;tscore=3.22;	CTAGATCGCTCGTCGGCAGCGTCAGATGTGTATAAGAGACAGATGTATTACATTGCAAAGTTCGGAGAAGTAAATTTTGTAGCTGAGAAGGTGGCTGCACAATGTCCGCGCAATACGTAG	LDRSSAASDVYKRQMYYIAKFGEVNFVAEKVAAQCPRNT*
sequence_1008485	0		1008485	248679	#N/A	#N/A	#N/A	#N/A	NODE_168531_length_321_cov_95.278195_1	ERR884060_H2_scaffolds.fasta	NODE_168531_length_321_cov_95.278195	?	NCBI; No hits;	unbinned	#N/A	Metagenomic	19|Erythrobacter_litoralis_HTCC2594|B|63.1|11|1	CDS	2	319	42	-	0	ID=168531_1;partial=11;start_type=Edge;rbs_motif=None;rbs_spacer=None;gc_cont=0.664;conf=99.99;score=41.99;cscore=40.39;sscore=1.61;rscore=0.00;uscore=0.00;tscore=1.61;	GCCGAGGGAAGCGGCTCCACTTCATGGGTGGACGCCAATGGTGTTTCCACCGGGGGAACCGACGCGTTCTACACGATTCCCGGCCTCACCAACGGCACCGCCTATTCGGTGCAAGTCGCCGCGGTCAACAGCGCCGGCACCGGCGCGTGGTCCACTTCCGCCGAAGGAACGCCGCAGGAAGTGCTGGCGTTCGCAACGCCGCAGGCCGATTTGATTTTCCTCGCGGACACGCAACTCGCATCGCCGGTGGTTTTGCCCGCGGCCGAGCACGGCTCCACTCCCTATACCTACGAAGTGAGCGGCCTGCCGTCCGGACTC	AEGSGSTSWVDANGVSTGGTDAFYTIPGLTNGTAYSVQVAAVNSAGTGAWSTSAEGTPQEVLAFATPQADLIFLADTQLASPVVLPAAEHGSTPYTYEVSGLPSGL
sequence_1008486	1	sequence_1008486	1008486	978084	#N/A	#N/A	#N/A	#N/A	NODE_168533_length_321_cov_53.349624_1	ERR884060_H2_scaffolds.fasta	NODE_168533_length_321_cov_53.349624	NA	NA	unbinned	#N/A	Metagenomic	7|Archaeoglobus_fulgidus_DSM_4304|A|48.6|11|0	CDS	3	167	6.7	-	0	ID=168533_1;partial=10;start_type=ATG;rbs_motif=None;rbs_spacer=None;gc_cont=0.467;conf=82.27;score=6.68;cscore=6.98;sscore=-0.30;rscore=-1.11;uscore=-2.87;tscore=3.68;	ATGTTCCATGCATTCCCAGTAGTGAGGGGAGAGAAAACATGCCAGTCAATAGCAAGGATCACGAATACTGCACACATCATTGGGGCATGTGGAATAGAGTGGGACTCACTCGCTAAGGTGGGAGGAAGGAGAAAGCAGCAACACATAACAACCACAAACACATCA	MFHAFPVVRGEKTCQSIARITNTAHIIGACGIEWDSLAKVGGRRKQQHITTTNTS
sequence_1008487	1	sequence_1008487	1008487	978085	#N/A	#N/A	#N/A	#N/A	NODE_168536_length_321_cov_42.650376_1	ERR884060_H2_scaffolds.fasta	NODE_168536_length_321_cov_42.650376	?	NCBI; cellular organisms; Eukaryota; Opisthokonta; Metazoa; Eumetazoa; Bilateria;	unbinned	#N/A	Metagenomic	12|Candidatus_Korarchaeum_cryptofilum_OPF8|A|49.0|11|0	CDS	3	320	19.3	-	0	ID=168536_1;partial=11;start_type=Edge;rbs_motif=None;rbs_spacer=None;gc_cont=0.547;conf=98.82;score=19.27;cscore=17.66;sscore=1.61;rscore=0.00;uscore=0.00;tscore=1.61;	GAGAGGGAGGCAGAGAGGAGCAGGAGGAGGAGGGAGGAGCAGCAAGATGCTGACCAGAGAAGGACAAGTGCAAGGGTGAGGCAGCAACAGAGAAGAGCTATTACACCAGCTGTTACTGGGAGTGGCAGAGTCTACCTGGGGCCCATGACTACAGTGTGTCACCATTGTCAGGCTCTCAGGTTCCCTAATGAGTCCCTCAACTGTTGTCACAATGGGAAGGTCAGCTTGCCAGCCCTTGCTGCTTACCCTCCACCACTGAAGGACCTCTTCACTGGCTCCAGCCCTCAGGCTAGGAACTTCAGGGAGAACATAAGGAAA	EREAERSRRRREEQQDADQRRTSARVRQQQRRAITPAVTGSGRVYLGPMTTVCHHCQALRFPNESLNCCHNGKVSLPALAAYPPPLKDLFTGSSPQARNFRENIRK
sequence_1008488	1	sequence_1008488	1008488	978086	#N/A	#N/A	#N/A	#N/A	NODE_168537_length_321_cov_39.556391_1	ERR884060_H2_scaffolds.fasta	NODE_168537_length_321_cov_39.556391	NA	NA	unbinned	#N/A	Metagenomic	11|Candidatus_Amoebophilus_asiaticus_5a2|B|35.0|11|0	CDS	131	319	3.5	-	0	ID=168537_1;partial=01;start_type=Edge;rbs_motif=None;rbs_spacer=None;gc_cont=0.381;conf=68.97;score=3.47;cscore=0.25;sscore=3.22;rscore=0.00;uscore=0.00;tscore=3.22;	AGGAACAAGAAAACCAGCAAACCACAACCATTCCGAGAAAGAGCAGTTTGCATAACTGGTGGAGAATCCGAAGCATTAGGATTTCATCAAGAAACAACGGAAGAATCAAGAAAACAACAAGATTGGTTTTGTATCAAACTTTACATTATTTCGTACCAGACTAGCTTCATTTTGGCTGTATGGTTCTAG	RNKKTSKPQPFRERAVCITGGESEALGFHQETTEESRKQQDWFCIKLYIISYQTSFILAVWF*
sequence_1008489	1	sequence_1008489	1008489	978087	#N/A	#N/A	#N/A	#N/A	NODE_168538_length_321_cov_39.330827_1	ERR884060_H2_scaffolds.fasta	NODE_168538_length_321_cov_39.330827	NA	NA	unbinned	#N/A	Metagenomic	49|_Nostoc_azollae__0708|B|38.5|11|1	CDS	2	319	83.7	-	0	ID=168538_1;partial=11;start_type=Edge;rbs_motif=None;rbs_spacer=None;gc_cont=0.412;conf=100.00;score=83.70;cscore=82.09;sscore=1.61;rscore=0.00;uscore=0.00;tscore=1.61;	CAAGATACAGCCACAGCATTACAAGATACAGCTACAGCATTACAAGATACAGCCACAGCATTACAAGATACAGCCACAGCATTACAAGATACAGCTACAGCATTACAAGATACAGCCACAGCATTACAAGATACAGCCACAGCATTACAAGATACAGCTACAGCATTACAAGATACAGCCACAGCATTACAAGATACAGCCACAGCATTACAAGATACAGCTACAGCATTACAAGATACAGCCACAGCATTACAAGATACAGCCACAGCATTACAAGATACAGCTACAGCATTACAAGATACAGCCACAGCATTACAA	QDTATALQDTATALQDTATALQDTATALQDTATALQDTATALQDTATALQDTATALQDTATALQDTATALQDTATALQDTATALQDTATALQDTATALQDTATALQ
sequence_100849	1	sequence_100849	100849	100285	K02205	rocE, rocC; arginine/ornithine permease	PF00324.20	AA_permease	NODE_7289_length_722_cov_1.749625_1	ERR884057_M2_scaffolds.fasta	NODE_7289_length_722_cov_1.749625	?	NCBI; Not assigned;	unbinned	#N/A	Metagenomic	21|Haloquadratum_walsbyi_DSM_16790|A|47.9|11|0	CDS	2	721	68.4	-	0	ID=7289_1;partial=11;start_type=Edge;rbs_motif=None;rbs_spacer=None;gc_cont=0.521;conf=100.00;score=68.41;cscore=66.80;sscore=1.61;rscore=0.00;uscore=0.00;tscore=1.61;	GGTATTCTTAAAGTCCTGACAATTCTTGGCCTTATCTTATTCGGGTATTCGGTCGTTGGGTGGCCGTTGCAGGCCATGGAAAAGCCTGTAGATGTTCCATTAACCTCCGCAACCGTCGGTGGCTTTGCAATGACAGTCGTGTGGGTGATGTTCAGTTACACGGGATTTAACGAAGCGATCTACATTGCTTCAGAAGCTCGAGTTGGCCAACGAACTGTGCCGCGGGCTCTTCTTGCCGGCACGCTTATCACGACGGTTCTTTATTGTGCAATGAATGATGTTTTTCTTCGTTCAGCACCGATTGCCGATTTGATTGGTCAGTCGCAGGTTGCGGCGGTTGCAGCTGCAGCTCTCGGTGGTCAAACCGCGGAGTGGTGGATGCGGGTCGTGATTGTCCTT…	GILKVLTILGLILFGYSVVGWPLQAMEKPVDVPLTSATVGGFAMTVVWVMFSYTGFNEAIYIASEARVGQRTVPRALLAGTLITTVLYCAMNDVFLRSAPIADLIGQSQVAAVAAAALGGQTAEWWMRVVIVLSTLSAAAGMTMAGARVAAAMADDGFLPGWLQGLAGRRRAVVLQTSLALILVYLTTLRDLLGSLSVMLSLCSAMTVGTLFLSTTQIHDTPDTYKSAQPSRFVLAAAAM
sequence_1008490	1	sequence_1008490	1008490	978088	#N/A	#N/A	#N/A	#N/A	NODE_168539_length_321_cov_39.176692_1	ERR884060_H2_scaffolds.fasta	NODE_168539_length_321_cov_39.176692	NA	NA	unbinned	#N/A	Metagenomic	5|Anaplasma_marginale_Maries|B|49.8|11|1	CDS	195	320	8.4	-	0	ID=168539_1;partial=01;start_type=Edge;rbs_motif=None;rbs_spacer=None;gc_cont=0.500;conf=87.30;score=8.39;cscore=5.17;sscore=3.22;rscore=0.00;uscore=0.00;tscore=3.22;	GTATACATGATGAGCAAGCACGTAAAGTTGCTGAGGCTGGGCAAGAAAGACGCTCAGGAGCTAACCACAGGCAGTCTTGATCCTGCTGCAATTGGTGCTGACAGCTGTCTAGAGGATCCTCTGTAA	VYMMSKHVKLLRLGKKDAQELTTGSLDPAAIGADSCLEDPL*
sequence_1008491	1	sequence_1008491	1008491	978089	K17559	PPP1R18; phostensin	#N/A	#N/A	NODE_16853_length_922_cov_4.140715_1	ERR884060_H2_scaffolds.fasta	NODE_16853_length_922_cov_4.140715	NA	NA	unbinned	#N/A	Metagenomic	5|Anaplasma_marginale_Maries|B|49.8|11|1	CDS	600	899	8.9	+	0	ID=16853_1;partial=00;start_type=ATG;rbs_motif=GGA/GAG/AGG;rbs_spacer=5-10bp;gc_cont=0.550;conf=88.55;score=8.90;cscore=5.43;sscore=3.46;rscore=2.22;uscore=-2.43;tscore=3.68;	ATGTCTGCCGACACAGCAGTGCTGCCGCCCTGGAAGCTGGCAATCTTGAACAAGAAGAAACAGAAAGAAGCCGAAGAACAACGGATAAAGGATGAGGAGCAAGCCTACTTGAAATCATTGCCGCCGTGGAAAAGGGCCATCGTGCTAAAGAACCGCGCTAGCAGTGGCCATCCCGTCTCTCCCGAATCCGCCAAGGATCGCCCTAGTGGCTCCGAGGTGCAGCGACAACCCAGCCCAGACCATGGCGGCAAAGTGACGTCCATGGCGAAGTCCTTTCTGCTGTCTCTTATACACATCTGA	MSADTAVLPPWKLAILNKKKQKEAEEQRIKDEEQAYLKSLPPWKRAIVLKNRASSGHPVSPESAKDRPSGSEVQRQPSPDHGGKVTSMAKSFLLSLIHI*
sequence_1008492	1	sequence_1008492	1008492	978090	#N/A	#N/A	#N/A	#N/A	NODE_168540_length_321_cov_35.586466_1	ERR884060_H2_scaffolds.fasta	NODE_168540_length_321_cov_35.586466	?	NCBI; Not assigned;	unbinned	#N/A	Metagenomic	21|Haloquadratum_walsbyi_DSM_16790|A|47.9|11|0	CDS	2	319	40.6	-	0	ID=168540_1;partial=11;start_type=Edge;rbs_motif=None;rbs_spacer=None;gc_cont=0.516;conf=99.99;score=40.63;cscore=39.02;sscore=1.61;rscore=0.00;uscore=0.00;tscore=1.61;	ACTGGTGGTGTAACAATCACAGGCACACCAACAGAAGACGAAGTTCTGACTGCAGATACTTCAACCCTGGCTGATGAAGATGGTCTTGGAACACTGAGTTACCAGTGGAGTCGTGACGGAAGTCCAATCGACGGAGCTACCTCTGACAATTACACGCTGACACAAGCAGATGTTGGTGCGGAGATCACCGTTGAGGTGAGTTACACCGACGGTCAAGGCACTGCAGAGAGCGTGACTTCTGCTGCTACCTCGGCGGTAACGAATGTCAGTCATTCACCAACTGGTGGTGTAACAATCACAGGCACACCAACAGAAGAC	TGGVTITGTPTEDEVLTADTSTLADEDGLGTLSYQWSRDGSPIDGATSDNYTLTQADVGAEITVEVSYTDGQGTAESVTSAATSAVTNVSHSPTGGVTITGTPTED
sequence_1008493	1	sequence_1008493	1008493	978091	#N/A	#N/A	#N/A	#N/A	NODE_168542_length_321_cov_32.428571_1	ERR884060_H2_scaffolds.fasta	NODE_168542_length_321_cov_32.428571	NA	NA	unbinned	#N/A	Metagenomic	34|Prochlorococcus_marinus_MIT_9313|B|50.7|11|0	CDS	112	321	8.4	+	0	ID=168542_1;partial=01;start_type=ATG;rbs_motif=None;rbs_spacer=None;gc_cont=0.519;conf=87.26;score=8.37;cscore=5.38;sscore=2.99;rscore=0.00;uscore=-1.61;tscore=4.60;	ATGGAAGGAAAAACACCACCAGTGCAAGTTGTTGAAGGTCAGGGGGGTCCGGGCACCAGCATCGATTGGCATGCAGTGGGGGACCACTATGAATGCAAGTACAGTGTTGGTGCTAGTCGAACAGCACAAGTTGGAGCAGGATGCAGCAACAGCTTTGCAACTTGCACTTGGGCACTATATGTGAACCGTGTTCTGCCCAAGTGCAAGTTG	MEGKTPPVQVVEGQGGPGTSIDWHAVGDHYECKYSVGASRTAQVGAGCSNSFATCTWALYVNRVLPKCKL
sequence_1008494	1	sequence_1008494	1008494	978092	#N/A	#N/A	#N/A	#N/A	NODE_168543_length_321_cov_30.657895_1	ERR884060_H2_scaffolds.fasta	NODE_168543_length_321_cov_30.657895	NA	NA	unbinned	#N/A	Metagenomic	11|Candidatus_Amoebophilus_asiaticus_5a2|B|35.0|11|0	CDS	1	246	6.2	+	0	ID=168543_1;partial=10;start_type=Edge;rbs_motif=None;rbs_spacer=None;gc_cont=0.370;conf=80.57;score=6.19;cscore=2.97;sscore=3.22;rscore=0.00;uscore=0.00;tscore=3.22;	ATTTGGCAAGATCTACCAAGATTTGGCAAGATCTACCAAGATTTGGCAAGATCCATTAAGATTTGGCAAGATCTACTACGATTTGGCAAGATCTATCAAGATTTAACAAGATCTACCAAGATTTGGCAAGATCTAGTAAGATTTGGCAAGATCTACCAAGATTTGGCAAGATCTACCAAGATTTGGCAAGATCTACTAAGATTTGGCAAGATCTACCAAGATTTGGCAAGATCTACCAAGATTTGA	IWQDLPRFGKIYQDLARSIKIWQDLLRFGKIYQDLTRSTKIWQDLVRFGKIYQDLARSTKIWQDLLRFGKIYQDLARSTKI*
sequence_1008495	1	sequence_1008495	1008495	978093	#N/A	#N/A	#N/A	#N/A	NODE_168544_length_321_cov_30.157895_1	ERR884060_H2_scaffolds.fasta	NODE_168544_length_321_cov_30.157895	?	NCBI; cellular organisms; Eukaryota; Opisthokonta; Metazoa; Eumetazoa; Bilateria; Protostomia; Ecdysozoa; Panarthropoda; Arthropoda; Mandibulata; Pancrustacea; Hexapoda; Insecta; Dicondylia; Pterygota; Neoptera; Holometabola; Hymenoptera; Apocrita; Aculeata;	unbinned	#N/A	Metagenomic	49|_Nostoc_azollae__0708|B|38.5|11|1	CDS	2	319	10.4	+	0	ID=168544_1;partial=11;start_type=Edge;rbs_motif=None;rbs_spacer=None;gc_cont=0.384;conf=91.55;score=10.37;cscore=8.76;sscore=1.61;rscore=0.00;uscore=0.00;tscore=1.61;	TCACCGGTTGTCTTAGTGAAACGGAAAAATCAAAATTTATACCGAGTTTGCAGCAACTTTCGTATACTTAATGAAAAGTTAGTCAAGATCAACCACGCATTTCCATTGGTCAGAGATTGTATAGAACAGTTAGGTAGAAAGAAATGCCATTACTTAAGTACAATAGATCTTAGAGATGCTTTCCACACACTAAGATTGGCGCTGTCCTCACAAAAGTATTGTGGCATTACACCATACTATGGATCACCCACATACCACTATCTACGCATGGGTATGGGTATGAGTGTTAGTCCACAAATTTGGCAACAGTTTGTAGAT	SPVVLVKRKNQNLYRVCSNFRILNEKLVKINHAFPLVRDCIEQLGRKKCHYLSTIDLRDAFHTLRLALSSQKYCGITPYYGSPTYHYLRMGMGMSVSPQIWQQFVD
sequence_1008496	0	sequence_3784459	1008496	978094	#N/A	#N/A	#N/A	#N/A	NODE_168545_length_321_cov_27.428571_1	ERR884060_H2_scaffolds.fasta	NODE_168545_length_321_cov_27.428571	NA	NA	unbinned	#N/A	Metagenomic	30|Mycobacterium_leprae_TN|B|57.8|11|1	CDS	2	319	15.1	-	0	ID=168545_1;partial=11;start_type=Edge;rbs_motif=None;rbs_spacer=None;gc_cont=0.648;conf=96.95;score=15.05;cscore=13.44;sscore=1.61;rscore=0.00;uscore=0.00;tscore=1.61;	CAGCTGGCTCCGTCTGCCTTCTTGGCTTCAGCTGCGGGTTGCACCACCATCATCCTAGAGCTGCTTCCTCCCAGACTGCGGGAAACCGCCTACTACGCGCGTGAGGATACTCTCCAGGTGTGGAGTGAGGGCCTCGAAGCCTCTGCTCCCCTCGCAGCTGACGCTCCCAGTCAAAAGGCGTGGGATGCCCCTCGCGTGGCAGCCTCACTCAAGGCCCTTCAGGCAGCAGCCCCAGACTCAGTCACCCAAGCTCGTCTCCTGGCGGCCTGCAGGAAGGAGGCAGGGGCGTGGCTGCAGGCCCTCCCTGTGTCAGCTCTT	QLAPSAFLASAAGCTTIILELLPPRLRETAYYAREDTLQVWSEGLEASAPLAADAPSQKAWDAPRVAASLKALQAAAPDSVTQARLLAACRKEAGAWLQALPVSAL
sequence_1008497	0	sequence_3431002	1008497	978095	#N/A	#N/A	#N/A	#N/A	NODE_168548_length_321_cov_24.669173_1	ERR884060_H2_scaffolds.fasta	NODE_168548_length_321_cov_24.669173	NA	NA	unbinned	#N/A	Metagenomic	6|Anaplasma_phagocytophilum_HZ|B|41.6|11|1	CDS	1	321	30.8	-	0	ID=168548_1;partial=11;start_type=Edge;rbs_motif=None;rbs_spacer=None;gc_cont=0.467;conf=99.92;score=30.79;cscore=29.18;sscore=1.61;rscore=0.00;uscore=0.00;tscore=1.61;	ATCAAGCGGCTGAACATTAGTCGAACAAAGAAGAAGTGTAATCTGTTGGAGGTGCAGGATGAAAATGGAAATGTGTACAGTAATGAGGAAGCAGTGAATTGTTGGCGGGATCACTTCTGTACGTTATTGGGTGGAACAGCTGGTGGAGGAGAGGAGAGGGGGTTGCCCACTGGAGAGACTGGCCCTAAAGAACAGAAGAAGAATTTCAGTGAAAAGCTGTGTCTACCACTCTCATCAGAAGAGATTCGCTGGGCACTTAATAAAGTGAAGAAAGATGCTACCCCCGGTCAAGATGGCATTGGGGTGGAGATGATGTTGGCT	IKRLNISRTKKKCNLLEVQDENGNVYSNEEAVNCWRDHFCTLLGGTAGGGEERGLPTGETGPKEQKKNFSEKLCLPLSSEEIRWALNKVKKDATPGQDGIGVEMMLA
sequence_1008498	1	sequence_1008498	1008498	978096	#N/A	#N/A	#N/A	#N/A	NODE_168549_length_321_cov_24.195489_1	ERR884060_H2_scaffolds.fasta	NODE_168549_length_321_cov_24.195489	NA	NA	unbinned	#N/A	Metagenomic	24|Ignisphaera_aggregans_DSM_17230|A|35.7|11|1	CDS	200	319	7.7	-	0	ID=168549_1;partial=01;start_type=Edge;rbs_motif=None;rbs_spacer=None;gc_cont=0.358;conf=85.56;score=7.74;cscore=4.52;sscore=3.22;rscore=0.00;uscore=0.00;tscore=3.22;	TTTGGCAAGATACGACAAGGTAAGATTAGGCAAGATTTGGCAAGATATGACAAAATAAGATTTGGCAAGATTTGGCAAGATACGATAAGGTTAGATTTGGCAAGATTTGGAAAGATATGA	FGKIRQGKIRQDLARYDKIRFGKIWQDTIRLDLARFGKI*
sequence_1008499	1	sequence_1008499	1008499	978097	#N/A	#N/A	#N/A	#N/A	NODE_168550_length_321_cov_24.097744_1	ERR884060_H2_scaffolds.fasta	NODE_168550_length_321_cov_24.097744	NA	NA	unbinned	#N/A	Metagenomic	4|Akkermansia_muciniphila_ATCC_BAA_835|B|55.8|11|0	CDS	246	320	1.6	-	0	ID=168550_1;partial=01;start_type=Edge;rbs_motif=None;rbs_spacer=None;gc_cont=0.493;conf=59.35;score=1.65;cscore=-1.57;sscore=3.22;rscore=0.00;uscore=0.00;tscore=3.22;	ACACCCATCATGCATGTGTGCTCCATTCCTGTCATCACCCACTCTCTAGGCCACGATCACTGCAAGAGTACGTGA	TPIMHVCSIPVITHSLGHDHCKST*
sequence_10086	1	sequence_10086	10086	10069	K02950	RP-S12, MRPS12, rpsL; small subunit ribosomal protein S12	PF00164.24	Ribosom_S12_S23	NODE_111_length_14869_cov_11.959700_26	ERR884057_M2_scaffolds.fasta	NODE_111_length_14869_cov_11.959700	?	NCBI; cellular organisms;	M2_metabat_bins_2.tsv.001	d__Bacteria;p__Proteobacteria;c__Alphaproteobacteria;o__JABSOH01;f__;g__;s__	Metagenomic	16|Chlorobium_tepidum_TLS|B|56.5|11|1	CDS	14125	14496	44.2	-	0	ID=111_26;partial=00;start_type=ATG;rbs_motif=None;rbs_spacer=None;gc_cont=0.632;conf=100.00;score=44.17;cscore=37.65;sscore=6.52;rscore=-0.18;uscore=2.72;tscore=3.98;	ATGGCAACCGTCAATCAACTGATCCGCAAGCCGCGCAAAATGAATCCCGCGCGCGTCAAAGCCCCCGCGCTCCAGGAATGTCCCCAGCGCCGCGGCGTCTGCACGCGCGTCTACACGACCACGCCGAAAAAACCGAACTCCGCGCTCCGCAAAGTCGCGCGCGTCAGACTGTCAAACGGCTTTGAGGTCACGAGTTACATCCCCGGCGAAGGACACAACCTCCAGGAACACTCCATCGTCATGATTCGCGGCGGCCGAGTCAAAGACCTTCCCGGCGTGCGTTATCACATTATCCGCGGCACGCTTGACACGCAGGGCATCTCGTCGCGCCGCCAGCGCCGCTCCAAGTACGGCGCCCGCCGCCCCAAATAA	MATVNQLIRKPRKMNPARVKAPALQECPQRRGVCTRVYTTTPKKPNSALRKVARVRLSNGFEVTSYIPGEGHNLQEHSIVMIRGGRVKDLPGVRYHIIRGTLDTQGISSRRQRRSKYGARRPK*
sequence_100860	1	sequence_100860	100860	100296	#N/A	#N/A	#N/A	#N/A	NODE_72908_length_344_cov_1.079585_1	ERR884057_M2_scaffolds.fasta	NODE_72908_length_344_cov_1.079585	S	NCBI; cellular organisms; Bacteria; Acidobacteria; unclassified Acidobacteria; Acidobacteria bacterium;	unbinned	#N/A	Metagenomic	26|Methanopyrus_kandleri_AV19|A|61.2|11|0	CDS	3	344	37.2	+	0	ID=72908_1;partial=11;start_type=Edge;rbs_motif=None;rbs_spacer=None;gc_cont=0.690;conf=99.98;score=37.24;cscore=35.63;sscore=1.61;rscore=0.00;uscore=0.00;tscore=1.61;	CTTCTCTCGACGAGCGGCGCCTTGACGAAGAAGGAGCTCGAGCGATTGCTCTCGGGGCTCGACAAGCGGGTCTTCCTGCTCCACAACGTGCACGAGGACGGGCCGGTTCTCTACCGCGTGCGGTGGGCGATGTCCTATCTCTGCGGTCCCTTGACCCGACAGCAGATCAAGCGGCTGCGGGCGAGCCTGCCGGTACCGTCCGCGCCATCTCGCGAGGACACGCCGGCGCCGGTGCGGCCGGGCAAGGTCAAGGCGGCCGAGGTCAGTCGGCGGCCGGTATTACCGTCGGGGGTCGACGAACGGTTCGCGCCCGTGCGCGAGGCGGTGGGGAAGGTGCTCTAC	LLSTSGALTKKELERLLSGLDKRVFLLHNVHEDGPVLYRVRWAMSYLCGPLTRQQIKRLRASLPVPSAPSREDTPAPVRPGKVKAAEVSRRPVLPSGVDERFAPVREAVGKVLY
sequence_1008600	1	sequence_1008600	1008600	978196	#N/A	#N/A	#N/A	#N/A	NODE_16865_length_922_cov_3.084198_2	ERR884060_H2_scaffolds.fasta	NODE_16865_length_922_cov_3.084198	NA	NA	unbinned	#N/A	Metagenomic	47|Xenorhabdus_nematophila_ATCC_19061|B|44.1|11|1	CDS	834	920	11.6	+	0	ID=16865_2;partial=01;start_type=ATG;rbs_motif=GGA/GAG/AGG;rbs_spacer=5-10bp;gc_cont=0.483;conf=93.55;score=11.63;cscore=3.31;sscore=8.32;rscore=3.02;uscore=1.31;tscore=3.99;	ATGTTGATGATCGAAGGAAAGTTGACAGAGGATGGTCAAGAGCCTGTCTCTTATACACATCTGACGCTGCCGACGAGCGATCTAGTG	MLMIEGKLTEDGQEPVSYTHLTLPTSDLV
sequence_1008601	0	sequence_3378306	1008601	978197	#N/A	#N/A	#N/A	#N/A	NODE_168660_length_321_cov_3.827068_1	ERR884060_H2_scaffolds.fasta	NODE_168660_length_321_cov_3.827068	?	NCBI; cellular organisms; Eukaryota; Sar; Stramenopiles; Ochrophyta;	unbinned	#N/A	Metagenomic	17|Desulfotomaculum_acetoxidans_DSM_771|B|41.5|11|1	CDS	3	320	27.4	+	0	ID=168660_1;partial=11;start_type=Edge;rbs_motif=None;rbs_spacer=None;gc_cont=0.472;conf=99.82;score=27.38;cscore=25.77;sscore=1.61;rscore=0.00;uscore=0.00;tscore=1.61;	TACGAGAGTTCTGTTCGCTCCATTGCTGAGTTCATGGGCATCACAGATGAGGGTCACATCCAGGCTGCACTGGAGAGAAGCACATTTGAGTTTATGAAGCAGCATTCTGACCAATTCAGTCAAAAAACCATGAAGAAACATCGCAATGCCCACCTTGGTCTGAAAGCAACTGCTGGGATGGCAAAGAGCAAGATACGCTCAGGTACAACTACCGAGGGGCCCAAGAGTATGTCTGTAGAGATACGCAGTGAAATCCAAATAAAATGGGAATCCATTGTAACTCCTGTGACAGGCTGTGCTACTTACCAGGAGTTGAGG	YESSVRSIAEFMGITDEGHIQAALERSTFEFMKQHSDQFSQKTMKKHRNAHLGLKATAGMAKSKIRSGTTTEGPKSMSVEIRSEIQIKWESIVTPVTGCATYQELR
sequence_1008602	0	sequence_3833087	1008602	978198	#N/A	#N/A	#N/A	#N/A	NODE_168661_length_321_cov_3.815789_1	ERR884060_H2_scaffolds.fasta	NODE_168661_length_321_cov_3.815789	NA	NA	unbinned	#N/A	Metagenomic	1|Mycoplasma_pneumoniae_M129|B|40.0|4|0	CDS	2	142	11.3	-	0	ID=168661_1;partial=10;start_type=ATG;rbs_motif=None;rbs_spacer=None;gc_cont=0.482;conf=93.05;score=11.28;cscore=4.33;sscore=6.96;rscore=0.02;uscore=1.54;tscore=5.40;	ATGAGTAGCCAACAAAATGCCACTGACCCTGTTTCTTCACAGCACTTTGATTCTCCCTTGCATTGTGACATCATCTCCTCTTTAACCCCTGATCCACTGAACACCCATTTTGTTGACTGGATAGGCATGGGCCTCCCTGCA	MSSQQNATDPVSSQHFDSPLHCDIISSLTPDPLNTHFVDWIGMGLPA
sequence_1008603	1	sequence_1008603	1008603	978199	#N/A	#N/A	#N/A	#N/A	NODE_168662_length_321_cov_3.796992_1	ERR884060_H2_scaffolds.fasta	NODE_168662_length_321_cov_3.796992	NA	NA	unbinned	#N/A	Metagenomic	21|Haloquadratum_walsbyi_DSM_16790|A|47.9|11|0	CDS	91	321	12.1	+	0	ID=168662_1;partial=01;start_type=ATG;rbs_motif=None;rbs_spacer=None;gc_cont=0.489;conf=94.16;score=12.09;cscore=7.42;sscore=4.68;rscore=-0.25;uscore=0.66;tscore=4.27;	ATGTCAGACTGTACACTGCATACTGAGTGTGTTATTGCTTATATCACTGTGTATGCCAGTATTCATGTATATTCACCAACTCTCCCCATCTTTATCACACCTATGCTCACTACTGTTCCCACAGCCCCCACCCCACCACGCATGCTTACCACAACCGGTGAACCAAGTGGAAGAAGCGTTGAACTGAACTGGCTCCCCCCACTCCACCCTAATGGAGCCATCCACTATGAG	MSDCTLHTECVIAYITVYASIHVYSPTLPIFITPMLTTVPTAPTPPRMLTTTGEPSGRSVELNWLPPLHPNGAIHYE
sequence_1008604	1	sequence_1008604	1008604	978200	K14540	rbgA; ribosome biogenesis GTPase A	#N/A	#N/A	NODE_168663_length_321_cov_3.751880_1	ERR884060_H2_scaffolds.fasta	NODE_168663_length_321_cov_3.751880	?	NCBI; No hits;	unbinned	#N/A	Metagenomic	42|Synechococcus_CC9605|B|59.2|11|0	CDS	2	292	17.1	-	0	ID=168663_1;partial=10;start_type=ATG;rbs_motif=None;rbs_spacer=None;gc_cont=0.601;conf=98.08;score=17.10;cscore=14.49;sscore=2.61;rscore=0.00;uscore=-1.88;tscore=4.48;	ATGTGTATAAGAGACAGTCCGCACCTGCAGCGCTGGATCAAAGGCAAACAACATCTATTAGTGATCAACCGGCGCGACATGGTGTCGACGCAAGCGCGGCAAGCCTGGGATGAATGGTTCCGCAATCAAGGGCAAACGCCCTGGTGGTGTGACGCCAAAGCCGGCACCGGCGTGAAGCAGGTGCAACAGGCCGCCATCCGCGCTGGCGATCAGCTCAATGAACGGCGCCGCAAGCGGGGAATGCGGCCCAGGCCTGTGCGGGCCTTAACGCCTGTCTCTTATACACATCTC	MCIRDSPHLQRWIKGKQHLLVINRRDMVSTQARQAWDEWFRNQGQTPWWCDAKAGTGVKQVQQAAIRAGDQLNERRRKRGMRPRPVRALTPVSYTHL
sequence_1008605	1	sequence_1008605	1008605	978201	#N/A	#N/A	#N/A	#N/A	NODE_168667_length_321_cov_3.703008_1	ERR884060_H2_scaffolds.fasta	NODE_168667_length_321_cov_3.703008	NA	NA	unbinned	#N/A	Metagenomic	35|Pyrobaculum_aerophilum_IM2|A|51.4|11|0	CDS	120	320	6.9	+	0	ID=168667_1;partial=01;start_type=GTG;rbs_motif=None;rbs_spacer=None;gc_cont=0.507;conf=82.88;score=6.86;cscore=12.71;sscore=-5.85;rscore=0.48;uscore=-4.94;tscore=-1.39;	GTGCCAGGAATCGAGCAGAAGGAAAGCGTTACGGTCGAGACCTGGATACCGATTATTGATGCCACATACACCCAAGCTAGCTATAGCTATGTAGCTACATACGGAGAAGAGCACAGCTCAAATGGCTACCCCCTGGCAGACTTACCCAATGCAATAACAGTCGTTTCATTGAGCGATGCCACTTGGGCTTGGACCGTCCTG	MPGIEQKESVTVETWIPIIDATYTQASYSYVATYGEEHSSNGYPLADLPNAITVVSLSDATWAWTVL
sequence_1008606	1	sequence_1008606	1008606	978202	#N/A	#N/A	#N/A	#N/A	NODE_168668_length_321_cov_3.676692_1	ERR884060_H2_scaffolds.fasta	NODE_168668_length_321_cov_3.676692	NA	NA	unbinned	#N/A	Metagenomic	40|Rothia_dentocariosa_ATCC_17931|B|53.7|11|1	CDS	174	320	13.8	+	0	ID=168668_1;partial=01;start_type=ATG;rbs_motif=AGGA;rbs_spacer=5-10bp;gc_cont=0.490;conf=95.97;score=13.79;cscore=0.78;sscore=13.02;rscore=10.64;uscore=-1.20;tscore=3.58;	ATGCACCAGACTATGTATAAAAGTTATATCGTGTTCCTGTCTAGTCAGTGTGTTCTCTCGCCTCTTGGCCGAGAGCATCTTCTTCTGTCGGAGAATGGAGAGAACTGGAGGGCCAGCAAGGCTTGCCCTGTGTCTCTTTACGTTGGT	MHQTMYKSYIVFLSSQCVLSPLGREHLLLSENGENWRASKACPVSLYVG
sequence_1008607	1	sequence_1008607	1008607	978203	#N/A	#N/A	#N/A	#N/A	NODE_168669_length_321_cov_3.672932_1	ERR884060_H2_scaffolds.fasta	NODE_168669_length_321_cov_3.672932	NA	NA	unbinned	#N/A	Metagenomic	35|Pyrobaculum_aerophilum_IM2|A|51.4|11|0	CDS	129	320	7.9	+	0	ID=168669_1;partial=01;start_type=GTG;rbs_motif=TTTT;rbs_spacer=8bp;gc_cont=0.557;conf=85.96;score=7.88;cscore=2.79;sscore=5.09;rscore=2.87;uscore=3.62;tscore=-1.39;	GTGGCTTTTGCAGATCAGAAACCATCTGCAAAACTTTCATCTGTGAACATTCAGACATCACTTAGCCTCGTTCCCAGGCCGTCCGAGTTAATTAGCGCGGGGGCGGGAAGGACGGCCTGGGCACCACTGTTCCCGCGCCCCCCCAAAACTGGGGGGGCGCCGGAAAACTTCGTATATGTTCCCGTAATCTAC	MAFADQKPSAKLSSVNIQTSLSLVPRPSELISAGAGRTAWAPLFPRPPKTGGAPENFVYVPVIY
sequence_1008608	1	sequence_1008608	1008608	978204	#N/A	#N/A	#N/A	#N/A	NODE_16866_length_922_cov_3.046136_2	ERR884060_H2_scaffolds.fasta	NODE_16866_length_922_cov_3.046136	NA	NA	unbinned	#N/A	Metagenomic	5|Anaplasma_marginale_Maries|B|49.8|11|1	CDS	108	257	2	+	0	ID=16866_2;partial=00;start_type=GTG;rbs_motif=GGAGG;rbs_spacer=3-4bp;gc_cont=0.487;conf=79.40;score=5.87;cscore=0.57;sscore=5.30;rscore=7.15;uscore=-2.62;tscore=-3.14;	GTGACGTGGACAAGAGAGGAGAGAGGCGAGGAGAGGATGATAAGAGGAGAGGAGAGAGGAGAGGAGGAAAGGAGAGGAGAGAAGAGAGAAGAAAAGGTGAGTTTCATTCACAGCTTTGTCAATGATGACACTACCGTATTCCCAGCATGA	MTWTREERGEERMIRGEERGEEERRGEKREEKVSFIHSFVNDDTTVFPA*
sequence_1008609	1	sequence_1008609	1008609	978205	#N/A	#N/A	#N/A	#N/A	NODE_16866_length_922_cov_3.046136_1	ERR884060_H2_scaffolds.fasta	NODE_16866_length_922_cov_3.046136	NA	NA	unbinned	#N/A	Metagenomic	5|Anaplasma_marginale_Maries|B|49.8|11|1	CDS	1	111	5.1	+	0	ID=16866_1;partial=10;start_type=Edge;rbs_motif=None;rbs_spacer=None;gc_cont=0.486;conf=76.25;score=5.07;cscore=1.85;sscore=3.22;rscore=0.00;uscore=0.00;tscore=3.22;	GAGATTCGCCTTAGTCTCGTGGGCTCGGAGATGTGTATAAGAGACAGTGTATTAGAAGGCTATGTACAGCAAACAGGAGAGGAGGAGAGAAGAGGAAAGGAGGAGAGGTGA	EIRLSLVGSEMCIRDSVLEGYVQQTGEEERRGKEER*
sequence_100861	1	sequence_100861	100861	100297	#N/A	#N/A	#N/A	#N/A	NODE_72909_length_344_cov_1.079585_1	ERR884057_M2_scaffolds.fasta	NODE_72909_length_344_cov_1.079585	?	NCBI; cellular organisms; Bacteria; Terrabacteria group; Cyanobacteria/Melainabacteria group; Cyanobacteria; Synechococcales; Synechococcaceae; Synechococcus; unclassified Synechococcus;	unbinned	#N/A	Metagenomic	40|Rothia_dentocariosa_ATCC_17931|B|53.7|11|1	CDS	1	117	13.5	+	0	ID=72909_1;partial=10;start_type=Edge;rbs_motif=None;rbs_spacer=None;gc_cont=0.530;conf=95.73;score=13.53;cscore=10.31;sscore=3.22;rscore=0.00;uscore=0.00;tscore=3.22;	CTTGCTGACTATCTGACACATCCACTGGAAGACGTTGATAATTGGTACGGCGAGGAGGACGGCCTGTTTGATGCAGAGCCTGGAATTCCTGATGAACTAGAGGCCATCGCGGCCTGA	LADYLTHPLEDVDNWYGEEDGLFDAEPGIPDELEAIAA*
sequence_1008610	1	sequence_1008610	1008610	978206	#N/A	#N/A	#N/A	#N/A	NODE_16866_length_922_cov_3.046136_3	ERR884060_H2_scaffolds.fasta	NODE_16866_length_922_cov_3.046136	NA	NA	unbinned	#N/A	Metagenomic	5|Anaplasma_marginale_Maries|B|49.8|11|1	CDS	254	922	10.1	+	0	ID=16866_3;partial=01;start_type=ATG;rbs_motif=None;rbs_spacer=None;gc_cont=0.520;conf=97.16;score=15.37;cscore=10.40;sscore=4.97;rscore=-2.78;uscore=-1.25;tscore=3.68;	ATGAAAGACATGTGCATCCGCATATACGTACAGAGTACGTATGTTTGCAGGTATGTACATGTGCATACACACATATGTAAGCATGCAATCAGTTGTGTTCAGACTAATGTGTACGTACCACAGATGGTGGTGCTGACGAATAAGTGCCAGACAGTGTTGTCATCACACTCAGGGGAGCAGATTCATTCTGCGCAGGTGACCCTGAGAGTCCCACAGGGGAAGGAAGGGAGGGATGCTTCTGACTGCCAAAAACAGCCAAGTCTGCAGGCTGCTGGAAATTGCTGGCAATGGAGGATGGAAAGCCGAGCTGCGGTGGTGGCATGTCTGGTTGGCTGCTCTGCGCCGAGTGCTGCCCAGCCTGTGACTGTCGTGGGCTTGAAGATGAGCTCTGACCATTGG…	MKDMCIRIYVQSTYVCRYVHVHTHICKHAISCVQTNVYVPQMVVLTNKCQTVLSSHSGEQIHSAQVTLRVPQGKEGRDASDCQKQPSLQAAGNCWQWRMESRAAVVACLVGCSAPSAAQPVTVVGLKMSSDHWTHKWMLQGRNRTRGKLPPAKMARVVKPAVQMPFPQLGYLSHLWSPLNLCMEETSSKTHSHMHKHRQHRHTVHTHTHTHTHACTHTRTHTH
sequence_1008611	1	sequence_1008611	1008611	978207	#N/A	#N/A	#N/A	#N/A	NODE_168670_length_321_cov_3.669173_1	ERR884060_H2_scaffolds.fasta	NODE_168670_length_321_cov_3.669173	NA	NA	unbinned	#N/A	Metagenomic	24|Ignisphaera_aggregans_DSM_17230|A|35.7|11|1	CDS	1	189	9.6	+	0	ID=168670_1;partial=10;start_type=Edge;rbs_motif=None;rbs_spacer=None;gc_cont=0.381;conf=90.18;score=9.65;cscore=6.43;sscore=3.22;rscore=0.00;uscore=0.00;tscore=3.22;	AAGAGAGAATCTCCCACTGAACCAAGTGAGGAAGCTGTCACAGTACTTAACATTCTTGAAGCAATTGAGGCAGGCATTAATCATCTTACAGATACATTGGCAACAACACCATCCTTTCCTTTGGCCATATGTAATGACCCATACAATAATGATCAGGATAAATGGAGAAAATGCAAATACATAATCTAG	KRESPTEPSEEAVTVLNILEAIEAGINHLTDTLATTPSFPLAICNDPYNNDQDKWRKCKYII*
sequence_1008612	1	sequence_1008612	1008612	978208	#N/A	#N/A	#N/A	#N/A	NODE_168673_length_321_cov_3.620301_1	ERR884060_H2_scaffolds.fasta	NODE_168673_length_321_cov_3.620301	NA	NA	unbinned	#N/A	Metagenomic	7|Archaeoglobus_fulgidus_DSM_4304|A|48.6|11|0	CDS	1	81	3.6	+	0	ID=168673_1;partial=10;start_type=Edge;rbs_motif=None;rbs_spacer=None;gc_cont=0.568;conf=69.54;score=3.59;cscore=0.37;sscore=3.22;rscore=0.00;uscore=0.00;tscore=3.22;	ATTCGCCTTAGTCTCGTGGGCTCGGAGATGTGTATAAGAGACAGGGAGAGAGGAGGGGAGGGGAGGAGAGAGGAGGGATGA	IRLSLVGSEMCIRDRERGGEGRREEG*
sequence_1008613	1	sequence_1008613	1008613	978209	#N/A	#N/A	#N/A	#N/A	NODE_168674_length_321_cov_3.605263_1	ERR884060_H2_scaffolds.fasta	NODE_168674_length_321_cov_3.605263	NA	NA	unbinned	#N/A	Metagenomic	34|Prochlorococcus_marinus_MIT_9313|B|50.7|11|0	CDS	3	320	11.1	-	0	ID=168674_1;partial=11;start_type=Edge;rbs_motif=None;rbs_spacer=None;gc_cont=0.497;conf=92.76;score=11.10;cscore=9.49;sscore=1.61;rscore=0.00;uscore=0.00;tscore=1.61;	ACACTAGATCGCTCGTCGGCAGCGTCAGATGTGTATAAGAGACAGATCCAGGGTCCCTGTCTCCTGGACTGCCGCAAGCCTGAGTCTGAGGGTATCAATCAAATTTGCACCTTCTTTGAAAAGATTCACCCGCTACAGTTAAACCCCAGCACTCTCTCATACAACCTTAACTGGGTCCTAGCGCAGTTGAGGAAAGCGTTCTCTGTTCCAGCCATCACATTCCAGACCTTCCAGTCATGGGTAGAAGAAAATGCTAAAACACTCCTTTGGCATTTACCCCCACCTGAGGAGGTGTGTCGTGACCTAACAGCAGTTGGT	TLDRSSAASDVYKRQIQGPCLLDCRKPESEGINQICTFFEKIHPLQLNPSTLSYNLNWVLAQLRKAFSVPAITFQTFQSWVEENAKTLLWHLPPPEEVCRDLTAVG
sequence_1008614	1	sequence_1008614	1008614	978210	#N/A	#N/A	#N/A	#N/A	NODE_168675_length_321_cov_3.605263_1	ERR884060_H2_scaffolds.fasta	NODE_168675_length_321_cov_3.605263	NA	NA	unbinned	#N/A	Metagenomic	34|Prochlorococcus_marinus_MIT_9313|B|50.7|11|0	CDS	3	296	7.3	+	0	ID=168675_1;partial=10;start_type=Edge;rbs_motif=None;rbs_spacer=None;gc_cont=0.486;conf=84.25;score=7.29;cscore=4.07;sscore=3.22;rscore=0.00;uscore=0.00;tscore=3.22;	TTAAGTAGGGGATGTCCCTGGGACAGTCTGAGAATTAATTGGGGGGAGGTGACTCTGACAAATGGATACTCCCAAATAAGATTGCCATATAATGTGCAGGTGCCCCTAAAAGAAAAGACAAGACTGCGCAACCTAATGAAGGGTGCAGACTTCACTGCCCACCTAATGGTCCTTCAAGGGCACACCTGGTACACAGTCAGTACAACCCCCCTTCACTACCCTGCTATGCAAATGCCCTTCTCCCCAGGATCTATGAACCCTCTGCCCCCAAATACTGAGGAAGAAACAGCATAA	LSRGCPWDSLRINWGEVTLTNGYSQIRLPYNVQVPLKEKTRLRNLMKGADFTAHLMVLQGHTWYTVSTTPLHYPAMQMPFSPGSMNPLPPNTEEETA*
sequence_1008615	1	sequence_1008615	1008615	978211	#N/A	#N/A	#N/A	#N/A	NODE_168676_length_321_cov_3.605263_1	ERR884060_H2_scaffolds.fasta	NODE_168676_length_321_cov_3.605263	S	NCBI; cellular organisms; Eukaryota; Opisthokonta; Choanoflagellata; Craspedida; Salpingoecidae; Salpingoeca; Salpingoeca rosetta;	unbinned	#N/A	Metagenomic	21|Haloquadratum_walsbyi_DSM_16790|A|47.9|11|0	CDS	3	320	20.4	+	0	ID=168676_1;partial=11;start_type=Edge;rbs_motif=None;rbs_spacer=None;gc_cont=0.487;conf=99.08;score=20.37;cscore=18.76;sscore=1.61;rscore=0.00;uscore=0.00;tscore=1.61;	GTCTTTGATGCCAATTCAATTCGAGCCTTAACAGACGTGGCTACTACTACCTCGGACACATACCTCACTATACAACCTATTTTGATTGCTGACTCAGCATTTCTACCAGTGGTACCCATTGGAATCACGGAGGCCCGTCCAGGCAACCTTATCCATGACACAAACTCTCCATCACTCGTGAGCTTTACCCTCAATCTCACATCAGAAATTCTGTCCCTCACCTTTGATGAGACTGTCAATGCAGCCAGTCTCAGGCAGCGCTTGCTCCAACTCCCTGTCTCTTATACACATCTGACGCTGCCGACGAGCGATCTAGTG	VFDANSIRALTDVATTTSDTYLTIQPILIADSAFLPVVPIGITEARPGNLIHDTNSPSLVSFTLNLTSEILSLTFDETVNAASLRQRLLQLPVSYTHLTLPTSDLV
sequence_1008616	1	sequence_1008616	1008616	978212	#N/A	#N/A	#N/A	#N/A	NODE_168677_length_321_cov_3.601504_1	ERR884060_H2_scaffolds.fasta	NODE_168677_length_321_cov_3.601504	?	NCBI; cellular organisms;	unbinned	#N/A	Metagenomic	6|Anaplasma_phagocytophilum_HZ|B|41.6|11|1	CDS	109	321	8.1	+	0	ID=168677_1;partial=01;start_type=ATG;rbs_motif=4Base/6BMM;rbs_spacer=13-15bp;gc_cont=0.451;conf=86.46;score=8.06;cscore=7.20;sscore=0.86;rscore=-0.80;uscore=-1.12;tscore=2.78;	ATGAATTTGTCTCTGAAGAAAGTCAGAGGACAGTGCTATGATGGAGCTGCAGCAATGGCTGGCTGTCAATCGGGGGTGGCCAAGATTATATCAGATGAAGAACCAAGAGCTCTATTCACCCACTGCTATGGTCATGCACTAAACCTAGCATGCAGTGGTACAATCAAGAAGTGTGTGTGCTTAAATGATGCTCTTTCCACCACACATGAGATT	MNLSLKKVRGQCYDGAAAMAGCQSGVAKIISDEEPRALFTHCYGHALNLACSGTIKKCVCLNDALSTTHEI
sequence_1008617	1	sequence_1008617	1008617	978213	#N/A	#N/A	#N/A	#N/A	NODE_168678_length_321_cov_3.578947_1	ERR884060_H2_scaffolds.fasta	NODE_168678_length_321_cov_3.578947	NA	NA	unbinned	#N/A	Metagenomic	46|Tropheryma_whipplei_TW08_27|B|46.3|11|1	CDS	3	152	5.2	-	0	ID=168678_1;partial=10;start_type=ATG;rbs_motif=GGA/GAG/AGG;rbs_spacer=5-10bp;gc_cont=0.447;conf=76.76;score=5.20;cscore=0.81;sscore=4.39;rscore=3.55;uscore=-1.29;tscore=2.13;	ATGACAGTGGAACTACTGAACATGATGGGAAGTGATATTATAGTGACTGGCAAACACAGTGTCAAAGCTGCTTCTCCATCCAATTCTGTCGGCTGCTCTAACCAGTATCTGTCTCTTATACACATCTCCGAGCCCACGAGACTAAGGCGA	MTVELLNMMGSDIIVTGKHSVKAASPSNSVGCSNQYLSLIHISEPTRLRR
sequence_1008618	1	sequence_1008618	1008618	978214	#N/A	#N/A	#N/A	#N/A	NODE_16867_length_922_cov_3.018454_1	ERR884060_H2_scaffolds.fasta	NODE_16867_length_922_cov_3.018454	NA	NA	unbinned	#N/A	Metagenomic	1|Mycoplasma_pneumoniae_M129|B|40.0|4|0	CDS	209	877	11.9	+	0	ID=16867_1;partial=00;start_type=ATG;rbs_motif=None;rbs_spacer=None;gc_cont=0.436;conf=93.87;score=11.87;cscore=4.98;sscore=6.89;rscore=0.02;uscore=1.47;tscore=5.40;	ATGTCGGAGGTGGTCATGCAACTATACTCTTCTAGTGACGAAGATGCCAAGCACAAGCTAGAGACAGAGGGTATCGGAGCTCAAGGAAGGTGTGGGCTTGTAGTGGAGCTGAGCGGCTTACTGTTCCTTCTCTTGTTCATTCTACCGCACTTTACCTACACTGACTGCGTCTGGAGCACCTGTAAAATCAGACTAAGTGTTAAGATTTGAGAACCTGTATATACAGTAGGAATATGCTACATGCCTAAATCCTTCCATGTGTGGAATAGCCTCTGACAAACTTGTGAGTGAGCAGCTAGGCTGTCCCACAATAAAACTGAGAAGGATACTGCATTGAAACTGAAAATTACCTTTCACTACACCTCAGACAGCTCAGCTTCCTTCCACCTGACCACCCTT…	MSEVVMQLYSSSDEDAKHKLETEGIGAQGRCGLVVELSGLLFLLLFILPHFTYTDCVWSTCKIRLSVKIWEPVYTVGICYMPKSFHVWNSLWQTCEWAARLSHNKTEKDTALKLKITFHYTSDSSASFHLTTLIMHGHHASTNDLYVEYLVSVVTEAGKSSFAISHAVCEAQLWDLLPPELKQLKPINLITKLLQTHQSSCIYYSNWETSPTGSILIYYLTL*
sequence_1008619	1	sequence_1008619	1008619	978215	#N/A	#N/A	#N/A	#N/A	NODE_168680_length_321_cov_3.578947_2	ERR884060_H2_scaffolds.fasta	NODE_168680_length_321_cov_3.578947	NA	NA	unbinned	#N/A	Metagenomic	34|Prochlorococcus_marinus_MIT_9313|B|50.7|11|0	CDS	161	319	7.3	+	0	ID=168680_2;partial=01;start_type=ATG;rbs_motif=None;rbs_spacer=None;gc_cont=0.472;conf=87.43;score=8.44;cscore=4.52;sscore=3.92;rscore=0.00;uscore=-1.87;tscore=4.60;	ATGCGTGGTGTGTCAGTGAGTGTAGCAAATATACCTTTGAGCTTGTTCCTGTGCACGGTGCTGCTTGTGCTCAATTCTGCCCCTTTTCGTCTGCTTCCTTTTGCTTTTTCATTTTCCTGTCTCTTATACACATCTGACGCTGCCGACGAGCGATCTAGT	MRGVSVSVANIPLSLFLCTVLLVLNSAPFRLLPFAFSFSCLLYTSDAADERSS
sequence_100862	1	sequence_100862	100862	100298	#N/A	#N/A	#N/A	#N/A	NODE_72909_length_344_cov_1.079585_2	ERR884057_M2_scaffolds.fasta	NODE_72909_length_344_cov_1.079585	?	NCBI; cellular organisms; Bacteria; Terrabacteria group; Cyanobacteria/Melainabacteria group; Cyanobacteria; Synechococcales; Synechococcaceae; Synechococcus; unclassified Synechococcus;	unbinned	#N/A	Metagenomic	40|Rothia_dentocariosa_ATCC_17931|B|53.7|11|1	CDS	191	343	13.2	-	0	ID=72909_2;partial=01;start_type=Edge;rbs_motif=None;rbs_spacer=None;gc_cont=0.582;conf=95.41;score=13.20;cscore=9.98;sscore=3.22;rscore=0.00;uscore=0.00;tscore=3.22;	GATAACGCCGAGCAGGAGGAAGCAGTGACGCTGCAGCATGGTGACTTCAAAGACTGCGTGGTTCCGACCTGGCGCGTCAGCGATGAGGAGCCGACTGACCTCAAGAAAGGCGCTGCCATTCCTGCAGACGCCAAGTGGAAGTTCAGCGGTTAA	DNAEQEEAVTLQHGDFKDCVVPTWRVSDEEPTDLKKGAAIPADAKWKFSG*
sequence_1008620	1	sequence_1008620	1008620	978216	#N/A	#N/A	#N/A	#N/A	NODE_168680_length_321_cov_3.578947_1	ERR884060_H2_scaffolds.fasta	NODE_168680_length_321_cov_3.578947	NA	NA	unbinned	#N/A	Metagenomic	34|Prochlorococcus_marinus_MIT_9313|B|50.7|11|0	CDS	3	152	5.8	+	0	ID=168680_1;partial=10;start_type=Edge;rbs_motif=None;rbs_spacer=None;gc_cont=0.480;conf=79.02;score=5.77;cscore=2.55;sscore=3.22;rscore=0.00;uscore=0.00;tscore=3.22;	GTCGCTTCGCAGACTCTTCTCCACCTCTGCATGGAGGTCTTCTTCATCAATGTACTCATCTATGCAATCATCTTCCTCGCCATAACTGTGGATAATGTGCTGGCGCCTCCCCCAATGTTTCCTGTATATGTGGTACAGGAAGCAGTCTAA	VASQTLLHLCMEVFFINVLIYAIIFLAITVDNVLAPPPMFPVYVVQEAV*
sequence_1008621	1	sequence_1008621	1008621	978217	#N/A	#N/A	#N/A	#N/A	NODE_168681_length_321_cov_3.563910_1	ERR884060_H2_scaffolds.fasta	NODE_168681_length_321_cov_3.563910	NA	NA	unbinned	#N/A	Metagenomic	17|Desulfotomaculum_acetoxidans_DSM_771|B|41.5|11|1	CDS	22	186	2.6	-	0	ID=168681_1;partial=00;start_type=TTG;rbs_motif=GGA/GAG/AGG;rbs_spacer=11-12bp;gc_cont=0.418;conf=64.54;score=2.60;cscore=11.44;sscore=-8.83;rscore=-2.23;uscore=-0.99;tscore=-5.61;	TTGGAAGGATCTAACAGTACCTTAAGTGATAATGAAAGAGAGGAGTTTCAGAATGTATCCCAAGATTTCAATGCAGCTTTGCAACCATCACTTGAGGATGACACACCAATCGCACCGGGAGATTTGACGACAGTTGCCAAATTTGTGGAAGTTGTAGCAGAGTAA	MEGSNSTLSDNEREEFQNVSQDFNAALQPSLEDDTPIAPGDLTTVAKFVEVVAE*
sequence_1008622	1	sequence_1008622	1008622	978218	K12300	SLC17A1S; MFS transporter, ACS family, solute carrier family 17 (sodium-dependent inorganic phosphate cotransporter), member 1/2/3/4	#N/A	#N/A	NODE_168683_length_321_cov_3.533835_1	ERR884060_H2_scaffolds.fasta	NODE_168683_length_321_cov_3.533835	NA	NA	unbinned	#N/A	Metagenomic	12|Candidatus_Korarchaeum_cryptofilum_OPF8|A|49.0|11|0	CDS	161	319	8.3	-	0	ID=168683_1;partial=01;start_type=Edge;rbs_motif=None;rbs_spacer=None;gc_cont=0.572;conf=87.02;score=8.28;cscore=5.06;sscore=3.22;rscore=0.00;uscore=0.00;tscore=3.22;	CGAGTGAACATGAGTGTTGCTCTGGTAGCTATGGTGAACGAGACGGCGACGTCAAACAAGGCGCACGGGAGCGATAGCAGCAACGGCAGCGCGGCTTACTCCTCCTGTAACCCAACAGCTCCTGTCTTCAACTGGGGAGCCGAAGATCAGGGTGGGTAG	RVNMSVALVAMVNETATSNKAHGSDSSNGSAAYSSCNPTAPVFNWGAEDQGG*
sequence_1008623	1	sequence_1008623	1008623	978219	#N/A	#N/A	#N/A	#N/A	NODE_168684_length_321_cov_3.522556_1	ERR884060_H2_scaffolds.fasta	NODE_168684_length_321_cov_3.522556	NA	NA	unbinned	#N/A	Metagenomic	45|Treponema_pallidum_Nichols|B|52.8|11|1	CDS	3	320	14.2	+	0	ID=168684_1;partial=11;start_type=Edge;rbs_motif=None;rbs_spacer=None;gc_cont=0.509;conf=96.30;score=14.18;cscore=12.57;sscore=1.61;rscore=0.00;uscore=0.00;tscore=1.61;	CCTATAAGGTATGGATTAGGCCAACCTGGTGGCTGCGTTGTGAGAGGCGACAGGTTTTATGAATGGTTTCAAATGCCAGAGTTTGGCACTTTTGCAGACTGGCTGACTGCTGAAGCTGACAGGCTCCAGCACTACTACATCACTGCTAAAGAGAAGCAGCTGACGCGCTTTGTCCTCAAACCAGGGAGTGAGGCTGTCACTGATTCCTTCACCGTACGTTTGGCCACTGCCATTCTTTGCGATGCAGGGGGTTGGCAAATGCACTGCAGTAATACCTGTCTCTTATACACATCTGACGCTGCCGACGAGCGATCTAGT	PIRYGLGQPGGCVVRGDRFYEWFQMPEFGTFADWLTAEADRLQHYYITAKEKQLTRFVLKPGSEAVTDSFTVRLATAILCDAGGWQMHCSNTCLLYTSDAADERSS
sequence_1008624	1	sequence_1008624	1008624	978220	#N/A	#N/A	#N/A	#N/A	NODE_168685_length_321_cov_3.522556_1	ERR884060_H2_scaffolds.fasta	NODE_168685_length_321_cov_3.522556	NA	NA	unbinned	#N/A	Metagenomic	29|Methylacidiphilum_infernorum_V4|B|45.5|11|0	CDS	121	321	7.8	+	0	ID=168685_1;partial=01;start_type=ATG;rbs_motif=AAGAA;rbs_spacer=10bp;gc_cont=0.483;conf=85.84;score=7.84;cscore=2.50;sscore=5.34;rscore=2.24;uscore=-1.14;tscore=4.25;	ATGTACTATTGCGTACTTTATGCTGTATACATGCAGGCACTCATGCATGCATGCACTCATGCATGCATGCACCCCCACTCCCCACACCCACAAGTAGTAGGTACCTTTGTAGCAGTCAAAGCCATCAGGGCTCACAAATGTGTTGCTTGGACAAGTGCACCAGAAAACAGACCGCTCATTGTCAACAGTGCAGTTGTGAAC	MYYCVLYAVYMQALMHACTHACMHPHSPHPQVVGTFVAVKAIRAHKCVAWTSAPENRPLIVNSAVVN
sequence_1008625	0	sequence_3360629	1008625	978221	#N/A	#N/A	#N/A	#N/A	NODE_168686_length_321_cov_3.507519_1	ERR884060_H2_scaffolds.fasta	NODE_168686_length_321_cov_3.507519	NA	NA	unbinned	#N/A	Metagenomic	17|Desulfotomaculum_acetoxidans_DSM_771|B|41.5|11|1	CDS	1	321	8	+	0	ID=168686_1;partial=11;start_type=Edge;rbs_motif=None;rbs_spacer=None;gc_cont=0.433;conf=86.16;score=7.96;cscore=6.35;sscore=1.61;rscore=0.00;uscore=0.00;tscore=1.61;	CTCCACGTATCCAGAAGTCCACGTGTCTACTGTCATGGCTACTGCAGCTGGCTGGAAGGAAAGGAAACATCTAACATTGCAAGAGAAAATCAAAGTATCCGCATATGTGGGGCAAGTCCCAAGCTTTCACCCAGGAAATTAGGAGATTGCTCCTCTTGTGGGACACGCAAATTTGCCAGAAAGTTGAAAGCAAAGGACAAAAATGTGGCCTTATATGAAGAAAATAGATCAGATAGTCTTCAGTTGACAAGAAAGAGCGCTCACAAGTCAGAATTCTTGGATGTAAACGAGTCTCTTTATACTTGGTGTGTCCTAGTAGTC	LHVSRSPRVYCHGYCSWLEGKETSNIARENQSIRICGASPKLSPRKLGDCSSCGTRKFARKLKAKDKNVALYEENRSDSLQLTRKSAHKSEFLDVNESLYTWCVLVV
sequence_1008626	1	sequence_1008626	1008626	978222	#N/A	#N/A	#N/A	#N/A	NODE_168687_length_321_cov_3.492481_1	ERR884060_H2_scaffolds.fasta	NODE_168687_length_321_cov_3.492481	?	NCBI; cellular organisms; Eukaryota; Viridiplantae; Streptophyta; Streptophytina; Embryophyta; Tracheophyta; Euphyllophyta; Spermatophyta; Magnoliopsida; Mesangiospermae; eudicotyledons; Gunneridae; Pentapetalae;	unbinned	#N/A	Metagenomic	34|Prochlorococcus_marinus_MIT_9313|B|50.7|11|0	CDS	1	162	1.5	-	0	ID=168687_1;partial=10;start_type=ATG;rbs_motif=None;rbs_spacer=None;gc_cont=0.494;conf=58.67;score=1.52;cscore=0.65;sscore=0.87;rscore=0.00;uscore=-3.73;tscore=4.60;	ATGCTCGTACTCAAACCCTTCACAGAAGATCAAGGTTGGTCGATGGTGCAAAAATCCCACCTGTTAGGTTACTTGCGCCTACGGGTTTTCCACCCGCCGACTCGCATACATGTTAGACCTGTCTCTTATACACATCTCCGAGCCCACGAGACTAAGGCGAAT	MLVLKPFTEDQGWSMVQKSHLLGYLRLRVFHPPTRIHVRPVSYTHLRAHETKAN
sequence_1008627	1	sequence_1008627	1008627	978223	#N/A	#N/A	#N/A	#N/A	NODE_168689_length_321_cov_3.481203_1	ERR884060_H2_scaffolds.fasta	NODE_168689_length_321_cov_3.481203	NA	NA	unbinned	#N/A	Metagenomic	29|Methylacidiphilum_infernorum_V4|B|45.5|11|0	CDS	2	319	17.3	-	0	ID=168689_1;partial=11;start_type=Edge;rbs_motif=None;rbs_spacer=None;gc_cont=0.437;conf=98.15;score=17.27;cscore=15.66;sscore=1.61;rscore=0.00;uscore=0.00;tscore=1.61;	TCGGAGATGTGTATAAGAGACAGTTTGGATACAACCATCCTTGGCAACCTAGCCCTCATCCTCATCTTAAGTCTTCATATAACTGATCTCAACACAACAATTGAGGTAAGACAGTTATATGCTTCCCTCCAGATGATCCTCATCTACCTACCCCTCCTATATCCTATCATTCTACTGGGAAGAAAGGTGTACCTGAAGTGTAGGCAGTGGGGATGTTGCCAGAAACAGGAAGAACAAAGGGAGGATTATTTTGAGCCATTGTTAGAAGCACCAGCAGAGAGACTTGGGAACCTTGTTCTAATAACAGAATTGCGTGCT	SEMCIRDSLDTTILGNLALILILSLHITDLNTTIEVRQLYASLQMILIYLPLLYPIILLGRKVYLKCRQWGCCQKQEEQREDYFEPLLEAPAERLGNLVLITELRA
sequence_1008628	1	sequence_1008628	1008628	978224	#N/A	#N/A	#N/A	#N/A	NODE_16868_length_922_cov_2.988466_1	ERR884060_H2_scaffolds.fasta	NODE_16868_length_922_cov_2.988466	?	NCBI; No hits;	unbinned	#N/A	Metagenomic	47|Xenorhabdus_nematophila_ATCC_19061|B|44.1|11|1	CDS	1	72	2.6	+	0	ID=16868_1;partial=10;start_type=Edge;rbs_motif=None;rbs_spacer=None;gc_cont=0.500;conf=64.35;score=2.57;cscore=-0.65;sscore=3.22;rscore=0.00;uscore=0.00;tscore=3.22;	TGGTTGGGTATGCTGTTAGCTGAAGGTAGACTGCATGGGTTGAGCACACTGGATGTAGGGGAGGACCAATAA	WLGMLLAEGRLHGLSTLDVGEDQ*
sequence_1008629	1	sequence_1008629	1008629	978225	#N/A	#N/A	#N/A	#N/A	NODE_16868_length_922_cov_2.988466_2	ERR884060_H2_scaffolds.fasta	NODE_16868_length_922_cov_2.988466	?	NCBI; No hits;	unbinned	#N/A	Metagenomic	47|Xenorhabdus_nematophila_ATCC_19061|B|44.1|11|1	CDS	476	916	7.5	+	0	ID=16868_2;partial=00;start_type=ATG;rbs_motif=GGA/GAG/AGG;rbs_spacer=5-10bp;gc_cont=0.404;conf=82.97;score=6.89;cscore=-0.21;sscore=7.10;rscore=3.02;uscore=1.25;tscore=3.99;	ATGTGTTATAATTATAGGAGTTGCATTGAATATGTATTTGAAGCTGGTGAGCCATCGTCCCTACACAGACAGCACTGTAACATGCTGTATATATATATATTATTTCTGTGGTGCATGAATGTGTATAAAATATACGTAAATGAAATAACCACTGAGCTGTGGATAGCTACACACAAGATAAGATCTCCAGTTAAATTTGGTGCTACAATTATCTGCTCTCCATATTCACTACTGTGCCATATATGTATATATAGGAAAAGATGTGCCATGTCTGGTTCAACACCTTCTTCGTGGATATGCACTTGGAAATGCAGAGGGAAAAAGAGGATAAAGAGGTGTGTGTGTGTGTATGTGCGTGTGTGTGTATGTGCGTGTGTGTGTGCGTGCGTGCATGCGTGT…	MCYNYRSCIEYVFEAGEPSSLHRQHCNMLYIYILFLWCMNVYKIYVNEITTELWIATHKIRSPVKFGATIICSPYSLLCHICIYRKRCAMSGSTPSSWICTWKCRGKKRIKRCVCVYVRVCVCACVCACVHACVHCLLYTSPSPRD*
sequence_100863	1	sequence_100863	100863	100299	#N/A	#N/A	#N/A	#N/A	NODE_7290_length_722_cov_1.676162_1	ERR884057_M2_scaffolds.fasta	NODE_7290_length_722_cov_1.676162	NA	NA	unbinned	#N/A	Metagenomic	44|Thermoplasma_volcanium_GSS1|A|39.9|11|1	CDS	2	385	21.4	+	0	ID=7290_1;partial=10;start_type=Edge;rbs_motif=None;rbs_spacer=None;gc_cont=0.461;conf=99.27;score=21.38;cscore=18.16;sscore=3.22;rscore=0.00;uscore=0.00;tscore=3.22;	CCTCCAAGACTCCTGGAACCATGCAAAAGAAGTGAAGCGACTGCTGCACATGCAATCCACACGCCGAGCACAGAGATGACCAGGTACTTGAACTTCACAGCGCTGCTTGAACCTTTGATGATGATCACTACCACAGCTGCAAACACTGCCATGAAGGCAGCTCTACCACTCACACCAATTGATGTGATGACAAAAAATAACTCAAAGGAAATGTCAGGAGGATGTGAGAAATCAGGTGTTATGATGAGAATAATAGTACGCAGATTCAATGACACAATCCCGAGGCAGTGTGTAACTGATGCAGTGAGAATGTTAGCCAGTACAAAGCGAATGGTGCCCACCACAGTTTTAGCAGCAATGACTAGACACAGGAAGCAACAGTGA	PPRLLEPCKRSEATAAHAIHTPSTEMTRYLNFTALLEPLMMITTTAANTAMKAALPLTPIDVMTKNNSKEMSGGCEKSGVMMRIIVRRFNDTIPRQCVTDAVRMLASTKRMVPTTVLAAMTRHRKQQ*
sequence_1008630	1	sequence_1008630	1008630	978226	#N/A	#N/A	#N/A	#N/A	NODE_168690_length_321_cov_3.469925_2	ERR884060_H2_scaffolds.fasta	NODE_168690_length_321_cov_3.469925	NA	NA	unbinned	#N/A	Metagenomic	33|Pelotomaculum_thermopropionicum_SI|B|53.0|11|1	CDS	121	321	16.3	+	0	ID=168690_2;partial=01;start_type=ATG;rbs_motif=None;rbs_spacer=None;gc_cont=0.507;conf=99.97;score=35.62;cscore=31.62;sscore=4.00;rscore=-11.04;uscore=-7.02;tscore=2.70;	ATGAGCTGTATGTGCCTGTGTGTGTACGTGTGCCTGTTTGTGTATGTGTGCCTGTGTGTGTACGTGTGCCTGTTTGTGTATGTGTGCCTGTGTGTGTATGTGTGCCTGTTTGTGTATGTGTGCCTGTGTGTGTACGTGTGCCTGTTTGTGTACGTGTGCCTGTGTGTGTACGTGTGCCTGTGTGTGTACGTGTGCCTGTGT	MSCMCLCVYVCLFVYVCLCVYVCLFVYVCLCVYVCLFVYVCLCVYVCLFVYVCLCVYVCLCVYVCLC
sequence_1008631	1	sequence_1008631	1008631	978227	#N/A	#N/A	#N/A	#N/A	NODE_168690_length_321_cov_3.469925_1	ERR884060_H2_scaffolds.fasta	NODE_168690_length_321_cov_3.469925	NA	NA	unbinned	#N/A	Metagenomic	33|Pelotomaculum_thermopropionicum_SI|B|53.0|11|1	CDS	2	124	5.9	+	0	ID=168690_1;partial=10;start_type=Edge;rbs_motif=None;rbs_spacer=None;gc_cont=0.496;conf=79.60;score=5.92;cscore=2.70;sscore=3.22;rscore=0.00;uscore=0.00;tscore=3.22;	ATGGCAGAGCTGGTACTGGACCAGCAGATGAGGTACTATTTGTGTGTGCGCGCGCATGTGTGTGTGTGTGTGTGTGTGTGTGCACATGTGTGTATGCATGTGATTGTGTATGTCTGTGCATGA	MAELVLDQQMRYYLCVRAHVCVCVCVCAHVCMHVIVYVCA*
sequence_1008632	1	sequence_1008632	1008632	978228	#N/A	#N/A	#N/A	#N/A	NODE_168691_length_321_cov_3.451128_1	ERR884060_H2_scaffolds.fasta	NODE_168691_length_321_cov_3.451128	NA	NA	unbinned	#N/A	Metagenomic	35|Pyrobaculum_aerophilum_IM2|A|51.4|11|0	CDS	1	99	3.5	+	0	ID=168691_1;partial=10;start_type=Edge;rbs_motif=None;rbs_spacer=None;gc_cont=0.495;conf=69.10;score=3.50;cscore=0.28;sscore=3.22;rscore=0.00;uscore=0.00;tscore=3.22;	GCGTCAGATGTGTATAAGAGACAGGTGTTGTTGCTCTATCAAGGAGGGAGCAAGAAGAGCTGCTACGTTGTGCCTGCCATGAAAGTGACCTCCTTGTAG	ASDVYKRQVLLLYQGGSKKSCYVVPAMKVTSL*
sequence_1008633	0	sequence_3460261	1008633	978229	#N/A	#N/A	#N/A	#N/A	NODE_168694_length_321_cov_3.413534_1	ERR884060_H2_scaffolds.fasta	NODE_168694_length_321_cov_3.413534	?	NCBI; No hits;	unbinned	#N/A	Metagenomic	5|Anaplasma_marginale_Maries|B|49.8|11|1	CDS	115	276	12.1	-	0	ID=168694_1;partial=00;start_type=ATG;rbs_motif=GGA/GAG/AGG;rbs_spacer=5-10bp;gc_cont=0.494;conf=94.18;score=12.11;cscore=8.09;sscore=4.02;rscore=1.41;uscore=0.27;tscore=2.34;	ATGGTGGAGGAAAACCCTGCAATTAAGCTGGTAGTGATTGACAGTGTTGCAAGTCTGTTTCGGACTGAATTCTCAGACGCTCGTGTGCGGACCAGGGTGCTGAATGGGATGGCACAGAACTTGATCAAACTGGCAACTGAGAAAGGAATAGCGGCAAGTTGA	MVEENPAIKLVVIDSVASLFRTEFSDARVRTRVLNGMAQNLIKLATEKGIAAS*
sequence_1008634	1	sequence_1008634	1008634	978230	#N/A	#N/A	#N/A	#N/A	NODE_168695_length_321_cov_3.398496_1	ERR884060_H2_scaffolds.fasta	NODE_168695_length_321_cov_3.398496	NA	NA	unbinned	#N/A	Metagenomic	46|Tropheryma_whipplei_TW08_27|B|46.3|11|1	CDS	3	320	26.7	+	0	ID=168695_1;partial=11;start_type=Edge;rbs_motif=None;rbs_spacer=None;gc_cont=0.500;conf=99.78;score=26.69;cscore=25.08;sscore=1.61;rscore=0.00;uscore=0.00;tscore=1.61;	TTGGCCTTTACTGGCAACAACTCCATGGTAGTAGCTGCCTGGCTTGATCCACCTTGTGAATTGACTCAATCCCTGGAGTCTGATGCCAGTGAGGGTGTGGAAGCGGTCCTCCATGTAGGGCATGTACTGGAGTGGGTTCTCTTCTTTGATAGTCTTCCATTCCTCTTGGCACTGCCTGAGATATTCGAAGAACTTAGTCTTCAACCTCTTCCAATCCTCCTCCGTTCAAGAGGGGTAATTATAGCTGTAGAAGGACCCGAGGATGTGGCCCAGGTCTTTCTTCCACCCTGCACTCCTGTACTTGATGAGGTTCTTCAG	LAFTGNNSMVVAAWLDPPCELTQSLESDASEGVEAVLHVGHVLEWVLFFDSLPFLLALPEIFEELSLQPLPILLRSRGVIIAVEGPEDVAQVFLPPCTPVLDEVLQ
sequence_1008635	1	sequence_1008635	1008635	978231	#N/A	#N/A	#N/A	#N/A	NODE_168697_length_321_cov_3.387218_1	ERR884060_H2_scaffolds.fasta	NODE_168697_length_321_cov_3.387218	NA	NA	unbinned	#N/A	Metagenomic	46|Tropheryma_whipplei_TW08_27|B|46.3|11|1	CDS	233	319	2.7	-	0	ID=168697_1;partial=01;start_type=Edge;rbs_motif=None;rbs_spacer=None;gc_cont=0.414;conf=65.13;score=2.72;cscore=-0.50;sscore=3.22;rscore=0.00;uscore=0.00;tscore=3.22;	ACACTAGATCGCTCGTCGGCAGCGTCAGATGTGTATAAGAGACAGTCTCTTATGAATTGCACTGATGTTGATGATATAAGAACATAG	TLDRSSAASDVYKRQSLMNCTDVDDIRT*
sequence_1008636	1	sequence_1008636	1008636	978232	#N/A	#N/A	#N/A	#N/A	NODE_168698_length_321_cov_3.383459_1	ERR884060_H2_scaffolds.fasta	NODE_168698_length_321_cov_3.383459	NA	NA	unbinned	#N/A	Metagenomic	48|Xylella_fastidiosa_Temecula1|B|51.8|11|1	CDS	177	320	10.8	-	0	ID=168698_1;partial=01;start_type=Edge;rbs_motif=None;rbs_spacer=None;gc_cont=0.583;conf=92.27;score=10.79;cscore=7.57;sscore=3.22;rscore=0.00;uscore=0.00;tscore=3.22;	ACACTAGATCGCTCGTCGGCAGCGTCAGATGTGTATAAGAGACAGGATCGGGGTCGTGCTCCCGACTTCGGTGACGACAAAAGTGTGCGTCTCGGTCTGGGCGTGAACCTGGGTGGCGGCGCCGACGAAGAACAGCATCGCTGA	TLDRSSAASDVYKRQDRGRAPDFGDDKSVRLGLGVNLGGGADEEQHR*
sequence_1008637	0	sequence_54584	1008637	978233	K02084	APAF1; apoptotic protease-activating factor	PF00619.20	CARD	NODE_168699_length_321_cov_3.379699_1	ERR884060_H2_scaffolds.fasta	NODE_168699_length_321_cov_3.379699	NA	NA	unbinned	#N/A	Metagenomic	48|Xylella_fastidiosa_Temecula1|B|51.8|11|1	CDS	2	73	0.6	-	0	ID=168699_1;partial=10;start_type=ATG;rbs_motif=None;rbs_spacer=None;gc_cont=0.431;conf=53.72;score=0.65;cscore=0.27;sscore=0.38;rscore=-2.96;uscore=-1.43;tscore=4.77;	ATGTCAAGTGACGAGGAGCGTCAAGCCATCAAGCGAAATTTCGCTTTACTGACCAAGAATCTAAATCCGAAG	MSSDEERQAIKRNFALLTKNLNPK
sequence_1008638	1	sequence_1008638	1008638	978234	#N/A	#N/A	#N/A	#N/A	NODE_16869_length_922_cov_2.824683_1	ERR884060_H2_scaffolds.fasta	NODE_16869_length_922_cov_2.824683	NA	NA	unbinned	#N/A	Metagenomic	47|Xenorhabdus_nematophila_ATCC_19061|B|44.1|11|1	CDS	530	922	18.3	+	0	ID=16869_1;partial=01;start_type=GTG;rbs_motif=GGA/GAG/AGG;rbs_spacer=5-10bp;gc_cont=0.506;conf=98.52;score=18.26;cscore=23.98;sscore=-5.72;rscore=3.02;uscore=-2.74;tscore=-5.99;	GTGGTTGAGGAAGGGGCAACCCTATGGAATGGGCTGGATTTGGGTTCTCGTCAAATTCTCTGTCATACTCATACTCTCCTGGTCCTGGTACATCCAATGTTGCATGCTCCTGATACAGCAGGATGTCAGGAAACACTGGTTGACACGGCTCCCTGCAGCTGTAGTCGGGATTGCGAACAAGGATGGATTGTGGTCGAACTGAGTGATCCGCTGGTCCAGGGTGCTGACCTGCTTTCCATGGGAATGGTCTGTAAGTCATCTGGGGTGGAATTGCACTATTTGGGCGCCTTGGTTTGTATACGTTTGGCGCAGGGTAGCTGGCAGGGCCATAATCCAAGTGTTTTATGCCAAATGTTTTCCGTGGGCCTTCTCCAATCTCACTTGGAATATCAT	MVEEGATLWNGLDLGSRQILCHTHTLLVLVHPMLHAPDTAGCQETLVDTAPCSCSRDCEQGWIVVELSDPLVQGADLLSMGMVCKSSGVELHYLGALVCIRLAQGSWQGHNPSVLCQMFSVGLLQSHLEYH
sequence_1008639	1	sequence_1008639	1008639	978235	K17598	SYTL; synaptotagmin-like protein	#N/A	#N/A	NODE_1686_length_2496_cov_3.725113_3	ERR884060_H2_scaffolds.fasta	NODE_1686_length_2496_cov_3.725113	?	NCBI; No hits;	unbinned	#N/A	Metagenomic	5|Anaplasma_marginale_Maries|B|49.8|11|1	CDS	2023	2496	18.9	+	0	ID=1686_3;partial=01;start_type=ATG;rbs_motif=GGA/GAG/AGG;rbs_spacer=5-10bp;gc_cont=0.454;conf=98.72;score=18.91;cscore=12.43;sscore=6.48;rscore=2.22;uscore=0.58;tscore=3.68;	ATGTCAATGGGACTACATCACAAATCTAGTGTAGACATAGATTGTCGTCTAGAGATTTTATATAGATATACTACATATATTCATGTATATTATCATACTTTTGTCTCCGTTGCCCGGTGCCCAGTTTGGACAACCGAACTGAAACCGTTTGTGTACATACATACGTATGTGTGTCTGTGTGTGTGTGTGTGTGTTTGTGATGTTGTGGTTGCTTCTTCTCAGGTGGATGTATGGGACCATGATCGATTTAACTCAGAGGATTTCCTAGGTCGAGCCATCATTCCACTCACCTCTGTGTGGGAGGAGCCTCAGGAGGCGTGGCACCCTCTGGGGCGGGGCAGCCCTAAGGACAAAGTCAAAGGGGAAATTCTGCTCAACCTACAGTTCAGCTACAGGCAA…	MSMGLHHKSSVDIDCRLEILYRYTTYIHVYYHTFVSVARCPVWTTELKPFVYIHTYVCLCVCVCVCDVVVASSQVDVWDHDRFNSEDFLGRAIIPLTSVWEEPQEAWHPLGRGSPKDKVKGEILLNLQFSYRQDQIEVRLWFIVHHTHTHTHTHLSHT
sequence_100864	1	sequence_100864	100864	100300	#N/A	#N/A	#N/A	#N/A	NODE_72910_length_344_cov_1.076125_1	ERR884057_M2_scaffolds.fasta	NODE_72910_length_344_cov_1.076125	NA	NA	unbinned	#N/A	Metagenomic	29|Methylacidiphilum_infernorum_V4|B|45.5|11|0	CDS	3	209	4.8	+	0	ID=72910_1;partial=10;start_type=Edge;rbs_motif=None;rbs_spacer=None;gc_cont=0.478;conf=74.98;score=4.78;cscore=1.56;sscore=3.22;rscore=0.00;uscore=0.00;tscore=3.22;	ATATACAACTACCACTGTAGTTACATAGCAACCATAAAGCAATTACTTGGTTTGCCTTCACCCAAACAAGCTGGAGTTGAAGCCTCTCATACCAAGGAAGGCCAGTGCATCACTGTTGGCAGCCACCAGTTGAAGCCTCTCATACCAAGGAAGGCCAGTGCATCACTGTTGACAGCCACCAGTTGGCAGAAAGGCATCCTCAGTTAG	IYNYHCSYIATIKQLLGLPSPKQAGVEASHTKEGQCITVGSHQLKPLIPRKASASLLTATSWQKGILS*
sequence_1008640	0	sequence_2162303	1008640	978236	#N/A	#N/A	#N/A	#N/A	NODE_1686_length_2496_cov_3.725113_1	ERR884060_H2_scaffolds.fasta	NODE_1686_length_2496_cov_3.725113	?	NCBI; No hits;	unbinned	#N/A	Metagenomic	5|Anaplasma_marginale_Maries|B|49.8|11|1	CDS	3	122	5.7	-	0	ID=1686_1;partial=10;start_type=ATG;rbs_motif=None;rbs_spacer=None;gc_cont=0.592;conf=76.14;score=5.05;cscore=5.05;sscore=-0.01;rscore=-2.78;uscore=-0.26;tscore=3.68;	ATGGACGAGGACTTGCAGCTGAGCCTAGATGAGCCCAACTTTAGGAAGGAGTACCTCAGAGGTGAGTACCCCTGTCTCTGCGGGCAACTCCCACCCGGCGCCTTGGGTAGAGTGCCGACC	MDEDLQLSLDEPNFRKEYLRGEYPCLCGQLPPGALGRVPT
sequence_1008641	1	sequence_1008641	1008641	978237	#N/A	#N/A	#N/A	#N/A	NODE_1686_length_2496_cov_3.725113_2	ERR884060_H2_scaffolds.fasta	NODE_1686_length_2496_cov_3.725113	?	NCBI; No hits;	unbinned	#N/A	Metagenomic	5|Anaplasma_marginale_Maries|B|49.8|11|1	CDS	727	927	6.1	-	0	ID=1686_2;partial=00;start_type=GTG;rbs_motif=GGxGG;rbs_spacer=3-4bp;gc_cont=0.403;conf=77.57;score=5.40;cscore=0.32;sscore=5.08;rscore=6.40;uscore=1.66;tscore=-2.33;	GTGCTTGGCAGGATATTTTACAAATGTACGTATACACGCAAACTAACTGTAGTCCTCTCCATAAGCACTGATGCACACATGGCTTTAGGGAGTTTCTACATATATTATATGTACCTATCCTTTAATGCACTTTCGTCATATATGGCACTCCCTGACAAGAGCATATCCTCAAATCTAAACCAGCTCTTGCTGGGGGGTTAA	MLGRIFYKCTYTRKLTVVLSISTDAHMALGSFYIYYMYLSFNALSSYMALPDKSISSNLNQLLLGG*
sequence_1008642	1	sequence_1008642	1008642	978238	K00414	QCR1, UQCRC1; ubiquinol-cytochrome c reductase core subunit 1	#N/A	#N/A	NODE_168700_length_321_cov_3.375940_1	ERR884060_H2_scaffolds.fasta	NODE_168700_length_321_cov_3.375940	?	NCBI; No hits;	unbinned	#N/A	Metagenomic	43|Synechococcus_JA_2_3B_a_2_13_|B|58.5|11|1	CDS	3	230	19.2	-	0	ID=168700_1;partial=10;start_type=ATG;rbs_motif=GGA/GAG/AGG;rbs_spacer=5-10bp;gc_cont=0.544;conf=98.81;score=19.22;cscore=19.77;sscore=-0.55;rscore=0.59;uscore=-7.01;tscore=5.87;	ATGTTCTGCCCCAAGGAGAACCTACCCCTCATTAAGACGTCTCACTTGAAGCAGTATGTCACCTCGCACTTCACCCCACAGCGCATGGCTATTGCCGGCTGTGGTGTTGACCACAGCCAGCTGGTGGAGCTGGCTCAGGAGCACTTTGTGGAGCCGAGGAGGTCATGGGAGGTGGATCTATTGCCAGTGGATGAGTCCATTGCTCAGTACCTGTCTCTTATACACATC	MFCPKENLPLIKTSHLKQYVTSHFTPQRMAIAGCGVDHSQLVELAQEHFVEPRRSWEVDLLPVDESIAQYLSLIHI
sequence_1008643	1	sequence_1008643	1008643	978239	K23222	#N/A	PF13359.5	DDE_Tnp_4	NODE_168701_length_321_cov_3.372180_1	ERR884060_H2_scaffolds.fasta	NODE_168701_length_321_cov_3.372180	?	NCBI; No hits;	unbinned	#N/A	Metagenomic	17|Desulfotomaculum_acetoxidans_DSM_771|B|41.5|11|1	CDS	3	227	12.6	+	0	ID=168701_1;partial=10;start_type=Edge;rbs_motif=None;rbs_spacer=None;gc_cont=0.462;conf=94.81;score=12.64;cscore=9.42;sscore=3.22;rscore=0.00;uscore=0.00;tscore=3.22;	CGTCAGATGTGTATAAGAGACAGGTTTAACTATCGACTGAGTAGAGCACGTGTTAGAGTAGAGTGTGCTTTTGGCAGGCTGGAGGGAAGGTGGCGTTCACTGCTCAAACGTAGTGATGTGCGTTTGGAATTCATGTCCACTGTAGTGACAAGCTGCTGCATTCTACGCAATATATGTGAAGTACACAAAGATGGATTTGACGATCAGTGGCTGGATGAGGAGTAG	RQMCIRDRFNYRLSRARVRVECAFGRLEGRWRSLLKRSDVRLEFMSTVVTSCCILRNICEVHKDGFDDQWLDEE*
sequence_1008644	1	sequence_1008644	1008644	978240	#N/A	#N/A	#N/A	#N/A	NODE_168702_length_321_cov_3.360902_1	ERR884060_H2_scaffolds.fasta	NODE_168702_length_321_cov_3.360902	NA	NA	unbinned	#N/A	Metagenomic	5|Anaplasma_marginale_Maries|B|49.8|11|1	CDS	2	319	14.8	+	0	ID=168702_1;partial=11;start_type=Edge;rbs_motif=None;rbs_spacer=None;gc_cont=0.553;conf=96.79;score=14.82;cscore=13.21;sscore=1.61;rscore=0.00;uscore=0.00;tscore=1.61;	CATGGTCAGCCACGCCGAGATGACAGGAACAGGAGCAGAGGTTGTTTCCACTGCGGAGAAGCGGGACACATACAGCGTAATTGTCCAAAGCTAGCACCGGAGGCACCTGGGAGATCCCGTGGCAAGGTATCATCATTGGTGGCACAGGATGCCAGTAAACACCTGGAGCAGTGTTCCACCGAAGAGCTGGAGAAGGCCCTAGCAGAGAGAAAAGCCGGAGCCGAACAATTGCATTTAGCAGGGACTGCCAGTGTGGACGTGGTAACGGTGAGTGCCTGTCTCTTATACACATCTGACGCTGCCGACGAGCGATCTAGT	HGQPRRDDRNRSRGCFHCGEAGHIQRNCPKLAPEAPGRSRGKVSSLVAQDASKHLEQCSTEELEKALAERKAGAEQLHLAGTASVDVVTVSACLLYTSDAADERSS
sequence_1008645	1	sequence_1008645	1008645	978241	#N/A	#N/A	PF07798.10	DUF1640	NODE_168703_length_321_cov_3.342105_1	ERR884060_H2_scaffolds.fasta	NODE_168703_length_321_cov_3.342105	NA	NA	unbinned	#N/A	Metagenomic	11|Candidatus_Amoebophilus_asiaticus_5a2|B|35.0|11|0	CDS	2	319	67.2	-	0	ID=168703_1;partial=11;start_type=Edge;rbs_motif=None;rbs_spacer=None;gc_cont=0.362;conf=100.00;score=67.17;cscore=65.57;sscore=1.61;rscore=0.00;uscore=0.00;tscore=1.61;	GCCATTAAATTAGCCGAAGCTATCAATGGCAAAAGTGGACTAGCCACTAAAGAGGATATAGCCAGAGTAGATAACAATATATCCCAAGTAAAATCCGAGTTAAAAGAGGATATAGCCGAAGTAAAAGAGGAAATAACTGAAGTCAGAATAGATATTGCCGGAGTTAAGGGCAAACTAGACAAGGATATTGCTGAAGTTAAAACAGAAATAGCCGATGTTAAAACCGAATTAAAAACCGATATTGCCGAAGTAAGAACAGAAATTGCCGATGTTAAAACCGAATTAAAAACCGATATTGCCGATGTTAAAACCGATATT	AIKLAEAINGKSGLATKEDIARVDNNISQVKSELKEDIAEVKEEITEVRIDIAGVKGKLDKDIAEVKTEIADVKTELKTDIAEVRTEIADVKTELKTDIADVKTDI
sequence_1008646	1	sequence_1008646	1008646	978242	#N/A	#N/A	#N/A	#N/A	NODE_168704_length_321_cov_3.342105_1	ERR884060_H2_scaffolds.fasta	NODE_168704_length_321_cov_3.342105	NA	NA	unbinned	#N/A	Metagenomic	1|Mycoplasma_pneumoniae_M129|B|40.0|4|0	CDS	1	63	8.6	-	0	ID=168704_1;partial=10;start_type=ATG;rbs_motif=None;rbs_spacer=None;gc_cont=0.333;conf=86.02;score=7.90;cscore=4.71;sscore=3.19;rscore=0.02;uscore=-1.57;tscore=5.40;	ATGATCATTATTTATACTGCTAGTCCTGCCAAACAATTGCTTCAAAACTATAAGTATGTAACC	MIIIYTASPAKQLLQNYKYVT
sequence_1008647	1	sequence_1008647	1008647	978243	#N/A	#N/A	#N/A	#N/A	NODE_168704_length_321_cov_3.342105_2	ERR884060_H2_scaffolds.fasta	NODE_168704_length_321_cov_3.342105	NA	NA	unbinned	#N/A	Metagenomic	1|Mycoplasma_pneumoniae_M129|B|40.0|4|0	CDS	188	319	2.3	+	0	ID=168704_2;partial=01;start_type=ATG;rbs_motif=TTATA;rbs_spacer=15bp;gc_cont=0.462;conf=62.80;score=2.28;cscore=-2.00;sscore=4.28;rscore=7.19;uscore=0.71;tscore=5.40;	ATGCGTAAGTGGGGTTCGGGGGATTCGAAAGAACCCCCCACTTGCCTAGGAGTTCCGCCTGAGGAGCAACTTCTATGACTTTATAGCTATACAGAATCTGAGTTGTACTACTATACAGTAGTCTTACAATGG	MRKWGSGDSKEPPTCLGVPPEEQLLWLYSYTESELYYYTVVLQW
sequence_1008648	1	sequence_1008648	1008648	978244	#N/A	#N/A	#N/A	#N/A	NODE_168706_length_321_cov_3.327068_1	ERR884060_H2_scaffolds.fasta	NODE_168706_length_321_cov_3.327068	NA	NA	unbinned	#N/A	Metagenomic	29|Methylacidiphilum_infernorum_V4|B|45.5|11|0	CDS	2	184	9.5	-	0	ID=168706_1;partial=10;start_type=ATG;rbs_motif=None;rbs_spacer=None;gc_cont=0.459;conf=89.98;score=9.55;cscore=4.28;sscore=5.26;rscore=-0.40;uscore=1.42;tscore=4.25;	ATGATCAAAATTCTCATCTCCCCTCTGTTCAGAACTGCCCATATACAAATGTACATACCCCAGCTAGTCCATACTGATGTTCCTTACACCAAGCATATACCCAAGTATACACCTCCCTCTACACACACCGAGTACAGACTGTCTCTTATACACATCTCCGAGCCCACGAGACTAAGGCGAATC	MIKILISPLFRTAHIQMYIPQLVHTDVPYTKHIPKYTPPSTHTEYRLSLIHISEPTRLRRI
sequence_1008649	1	sequence_1008649	1008649	978245	#N/A	#N/A	#N/A	#N/A	NODE_16870_length_922_cov_2.728950_1	ERR884060_H2_scaffolds.fasta	NODE_16870_length_922_cov_2.728950	NA	NA	unbinned	#N/A	Metagenomic	45|Treponema_pallidum_Nichols|B|52.8|11|1	CDS	785	922	1.6	-	0	ID=16870_1;partial=01;start_type=Edge;rbs_motif=None;rbs_spacer=None;gc_cont=0.442;conf=58.95;score=1.57;cscore=-1.64;sscore=3.22;rscore=0.00;uscore=0.00;tscore=3.22;	ACACTAGATCGCTCGTCGGCAGCGTCAGATGTGTATAAGAGACAGCATACGCAGCGTATGACGCACTTGCATACCAATTTTACCTTAAACACCATTCTGCCCGTTACTAATCTCTTTTACTGGTTCGTTGTAGTATAG	TLDRSSAASDVYKRQHTQRMTHLHTNFTLNTILPVTNLFYWFVVV*
sequence_100865	1	sequence_100865	100865	100301	#N/A	#N/A	#N/A	#N/A	NODE_72911_length_344_cov_1.076125_2	ERR884057_M2_scaffolds.fasta	NODE_72911_length_344_cov_1.076125	NA	NA	unbinned	#N/A	Metagenomic	29|Methylacidiphilum_infernorum_V4|B|45.5|11|0	CDS	213	344	8.2	-	0	ID=72911_2;partial=01;start_type=Edge;rbs_motif=None;rbs_spacer=None;gc_cont=0.439;conf=86.85;score=8.21;cscore=4.99;sscore=3.22;rscore=0.00;uscore=0.00;tscore=3.22;	ATCTTGTACCTCGTACACAGGTACATCATGCATGACCTGATGTACAACCACATACTCTACCTTGCTCTACCAATCCTTCACCTTTCTCTTGCTCTGGAATGTGTCCAGCTTCATGAGGACTATGTCACTTAG	ILYLVHRYIMHDLMYNHILYLALPILHLSLALECVQLHEDYVT*
sequence_1008650	1	sequence_1008650	1008650	978246	#N/A	#N/A	#N/A	#N/A	NODE_168711_length_321_cov_3.270677_1	ERR884060_H2_scaffolds.fasta	NODE_168711_length_321_cov_3.270677	NA	NA	unbinned	#N/A	Metagenomic	15|Chlorobium_phaeobacteroides_BS1|B|48.9|11|0	CDS	223	321	5.6	+	0	ID=168711_1;partial=01;start_type=ATG;rbs_motif=None;rbs_spacer=None;gc_cont=0.424;conf=78.46;score=5.62;cscore=3.14;sscore=2.48;rscore=-0.28;uscore=-0.53;tscore=3.30;	ATGCCTGAGGTAAAAGAGTACAAACAGTCCAGCAAACTAAACATACTCAAGTACTGCTACCAGCTCAACTCATTGCTATGTATGCTCAAGACACTGCCA	MPEVKEYKQSSKLNILKYCYQLNSLLCMLKTLP
sequence_1008651	1	sequence_1008651	1008651	978247	#N/A	#N/A	#N/A	#N/A	NODE_168713_length_321_cov_3.266917_1	ERR884060_H2_scaffolds.fasta	NODE_168713_length_321_cov_3.266917	NA	NA	unbinned	#N/A	Metagenomic	34|Prochlorococcus_marinus_MIT_9313|B|50.7|11|0	CDS	1	321	3.4	-	0	ID=168713_1;partial=11;start_type=Edge;rbs_motif=None;rbs_spacer=None;gc_cont=0.530;conf=68.47;score=3.37;cscore=1.76;sscore=1.61;rscore=0.00;uscore=0.00;tscore=1.61;	ATTGACCGAGTTGAGAGGCTGTATGCAGAGAAACACAAGTTGGAGGACAGAGTGGCTCATGCAGGTAGAGAAACATGCACAGGTCCTTCAATGCTGCTCTGGAGTGTGTCATTTTCTATATGGATGTTGTTAGCAACAGATGTCTCCCCCGTCTATGTCATGTCACGTCACTGTCTACCCGAAACGTCCACACCCCACCCTACCCCCTCCTTCACTCGTACACCTCACCCCACCCTACCCCCTCCTTCACTCCTACACCTCACCTCGCCTCACCCCCTGCCTCACTTTTACACCCTCACTTCTACACCTCACCCCACCCCA	IDRVERLYAEKHKLEDRVAHAGRETCTGPSMLLWSVSFSIWMLLATDVSPVYVMSRHCLPETSTPHPTPSFTRTPHPTLPPPSLLHLTSPHPLPHFYTLTSTPHPTP
sequence_1008652	1	sequence_1008652	1008652	978248	#N/A	#N/A	#N/A	#N/A	NODE_168714_length_321_cov_3.236842_1	ERR884060_H2_scaffolds.fasta	NODE_168714_length_321_cov_3.236842	NA	NA	unbinned	#N/A	Metagenomic	46|Tropheryma_whipplei_TW08_27|B|46.3|11|1	CDS	1	321	23.9	-	0	ID=168714_1;partial=11;start_type=Edge;rbs_motif=None;rbs_spacer=None;gc_cont=0.508;conf=99.59;score=23.86;cscore=22.25;sscore=1.61;rscore=0.00;uscore=0.00;tscore=1.61;	ACACTAGATCGCTCGTCGGCAGCGTCAGATGTGTATAAGAGACAGATGCAAGCCCTGACATCGCTGCTGGCACATGAGCGCCTCGGCTCCCCTGAGTGTATGTCAGCAGCCAGTTACATACATGCCGATGCGACCCTTGAGACTGAGGATTTGCCATCAGATGATGACATCATTTCAATGGTGACTGGCCAGGATGATGCAGACATTGAGGACAGTGAAGAGGTCAATGAAGAGAACAGTAGAGACACTGTGCCAACGCTGAAACAAGCCTTACAGCTGTCTCTTATACACATCTCCGAGCCCACGAGACTAAGGCGAATC	TLDRSSAASDVYKRQMQALTSLLAHERLGSPECMSAASYIHADATLETEDLPSDDDIISMVTGQDDADIEDSEEVNEENSRDTVPTLKQALQLSLIHISEPTRLRRI
sequence_1008653	1	sequence_1008653	1008653	978249	#N/A	#N/A	#N/A	#N/A	NODE_168716_length_321_cov_3.221805_1	ERR884060_H2_scaffolds.fasta	NODE_168716_length_321_cov_3.221805	NA	NA	unbinned	#N/A	Metagenomic	29|Methylacidiphilum_infernorum_V4|B|45.5|11|0	CDS	136	321	6.9	+	0	ID=168716_1;partial=01;start_type=ATG;rbs_motif=AAA;rbs_spacer=12bp;gc_cont=0.478;conf=82.91;score=6.87;cscore=0.80;sscore=6.07;rscore=3.12;uscore=-1.30;tscore=4.25;	ATGCATGGTCACATGCATCCAGTGGATATTGGTGGTTTCCACAGTGAAAGTATCTTACAATATCGAATCTCTGCTTGTGTTTATTTGTTACCTCATCAAATCAGCGTCTTACAGGGAATCGGCTCGAGACGCTCCATGTCAGTTGAGGGACTGGGCAGGCGTGTTATTAGCGGGGTGCCGTTCACC	MHGHMHPVDIGGFHSESILQYRISACVYLLPHQISVLQGIGSRRSMSVEGLGRRVISGVPFT
sequence_1008654	1	sequence_1008654	1008654	978250	#N/A	#N/A	#N/A	#N/A	NODE_168718_length_321_cov_3.206767_1	ERR884060_H2_scaffolds.fasta	NODE_168718_length_321_cov_3.206767	?	NCBI; cellular organisms; Eukaryota; Opisthokonta;	unbinned	#N/A	Metagenomic	46|Tropheryma_whipplei_TW08_27|B|46.3|11|1	CDS	10	321	6.7	-	0	ID=168718_1;partial=01;start_type=Edge;rbs_motif=None;rbs_spacer=None;gc_cont=0.503;conf=82.40;score=6.72;cscore=3.50;sscore=3.22;rscore=0.00;uscore=0.00;tscore=3.22;	TTCTTGGCATCAGTTGCTTGTCTGTCTGACTCAAACTCCACAAAGGCAATGTCACTTCGCCCTGGGGCCAGACGGACCTCCTTGAAACCTGGTAACCTGGGAAGGAAGAGTGGAGAAGGTATAGACAGAAGGGAAGGAGTTAGCTGGGAGGGAGGGAGAGAAGGGGTTGAAGATGAGAGGGCAGCAGTGAAGAGGAAGAGATGTGGGACGTGTATACATACTGGTATGTATGAAACTGTTGTTGCACATCTGGCCAAGTATATACGGTTGTCATTGCTATACAGTGGAACCCCGCCTTGCGGACACCCCTGA	FLASVACLSDSNSTKAMSLRPGARRTSLKPGNLGRKSGEGIDRREGVSWEGGREGVEDERAAVKRKRCGTCIHTGMYETVVAHLAKYIRLSLLYSGTPPCGHP*
sequence_1008655	1	sequence_1008655	1008655	978251	#N/A	#N/A	#N/A	#N/A	NODE_16871_length_922_cov_2.679354_1	ERR884060_H2_scaffolds.fasta	NODE_16871_length_922_cov_2.679354	?	NCBI; No hits;	unbinned	#N/A	Metagenomic	46|Tropheryma_whipplei_TW08_27|B|46.3|11|1	CDS	310	417	0.3	-	0	ID=16871_1;partial=00;start_type=GTG;rbs_motif=GGA/GAG/AGG;rbs_spacer=5-10bp;gc_cont=0.463;conf=51.95;score=0.34;cscore=-2.37;sscore=2.71;rscore=1.49;uscore=1.44;tscore=0.28;	GTGTCACCAAGTACCTGCAGTGACAATGATATTGGTGACACTGACAAGGACAAAAATGACGGTGCAAGTGACGGAACAGGAGCATTCACTAGTAGCACTGCTAATTGA	MSPSTCSDNDIGDTDKDKNDGASDGTGAFTSSTAN*
sequence_1008656	1	sequence_1008656	1008656	978252	#N/A	#N/A	#N/A	#N/A	NODE_168721_length_321_cov_3.191729_1	ERR884060_H2_scaffolds.fasta	NODE_168721_length_321_cov_3.191729	NA	NA	unbinned	#N/A	Metagenomic	28|Methanothermobacter_thermautotrophicus_Delta_H|B|49.5|11|1	CDS	230	319	7.1	+	0	ID=168721_1;partial=01;start_type=ATG;rbs_motif=GGxGG;rbs_spacer=3-4bp;gc_cont=0.578;conf=83.52;score=7.06;cscore=1.28;sscore=5.78;rscore=6.82;uscore=-3.37;tscore=2.33;	ATGCACGCCGGAACAGCCTGGTGCAGCGGGGAGGACAGAGTTGGTACCTGTCTCTTATACACATCTGACGCTGCCGACGAGCGATCTAGT	MHAGTAWCSGEDRVGTCLLYTSDAADERSS
sequence_1008657	1	sequence_1008657	1008657	978253	#N/A	#N/A	#N/A	#N/A	NODE_168722_length_321_cov_3.184211_1	ERR884060_H2_scaffolds.fasta	NODE_168722_length_321_cov_3.184211	NA	NA	unbinned	#N/A	Metagenomic	29|Methylacidiphilum_infernorum_V4|B|45.5|11|0	CDS	3	155	10.4	-	0	ID=168722_1;partial=10;start_type=ATG;rbs_motif=AAA;rbs_spacer=12bp;gc_cont=0.562;conf=91.59;score=10.39;cscore=7.90;sscore=2.48;rscore=3.12;uscore=-4.88;tscore=4.25;	ATGTCCCACATGACAACAGTTACTCCTCCCTCTTGCATTAGTGTGGGGCTCACCAAGGATGATCTGCACAGCGGCTGTGACAGGGTGGGAGGAGCTGAGGGTGGAGTGGGAGCTGTCTCTTATACACATCTGACGCTGCCGACGAGCGATCTA	MSHMTTVTPPSCISVGLTKDDLHSGCDRVGGAEGGVGAVSYTHLTLPTSDL
sequence_1008658	1	sequence_1008658	1008658	978254	#N/A	#N/A	#N/A	#N/A	NODE_168723_length_321_cov_3.176692_1	ERR884060_H2_scaffolds.fasta	NODE_168723_length_321_cov_3.176692	NA	NA	unbinned	#N/A	Metagenomic	44|Thermoplasma_volcanium_GSS1|A|39.9|11|1	CDS	1	69	0.3	+	0	ID=168723_1;partial=10;start_type=Edge;rbs_motif=None;rbs_spacer=None;gc_cont=0.493;conf=51.71;score=0.30;cscore=-2.92;sscore=3.22;rscore=0.00;uscore=0.00;tscore=3.22;	AGAGACAGCACACACACACACACACACACACACACACACGCACACACACACACACTGTTCTATGTGTAG	RDSTHTHTHTHTHAHTHTLFYV*
sequence_1008659	1	sequence_1008659	1008659	978255	#N/A	#N/A	#N/A	#N/A	NODE_168724_length_321_cov_3.154135_1	ERR884060_H2_scaffolds.fasta	NODE_168724_length_321_cov_3.154135	?	NCBI; No hits;	unbinned	#N/A	Metagenomic	40|Rothia_dentocariosa_ATCC_17931|B|53.7|11|1	CDS	1	321	33.2	+	0	ID=168724_1;partial=11;start_type=Edge;rbs_motif=None;rbs_spacer=None;gc_cont=0.583;conf=99.95;score=33.25;cscore=31.64;sscore=1.61;rscore=0.00;uscore=0.00;tscore=1.61;	CAATGGGCTTCAGCAGCCCCTCAAGTGTCGGCCCCGCAGGCAGCCCCGACCTACTATCCGCAAGCTTCAACCCAAACCTACGTGCCCCAGCAACAGGCACAGCAGGTCGACGCGCCGGCACAAAGCGCAAGCGCTCCTGACGCTTACCTGAGCCAGATCTCTGATCAGTCCCTGGAAGTTCTTGAGCACTTCGGTGCAGAAGCCCCTGCCCTGCTCAACAACTACGCCTGTGCTGTTGAAGACGCTCTGATTGAGCAAGTTCAGCGTGGTCAGCACATGGATGTGATGCTCAACGCCGCTGGTGAAGAGCTGTCTCTTATA	QWASAAPQVSAPQAAPTYYPQASTQTYVPQQQAQQVDAPAQSASAPDAYLSQISDQSLEVLEHFGAEAPALLNNYACAVEDALIEQVQRGQHMDVMLNAAGEELSLI
sequence_100866	1	sequence_100866	100866	100302	#N/A	#N/A	#N/A	#N/A	NODE_72911_length_344_cov_1.076125_1	ERR884057_M2_scaffolds.fasta	NODE_72911_length_344_cov_1.076125	NA	NA	unbinned	#N/A	Metagenomic	29|Methylacidiphilum_infernorum_V4|B|45.5|11|0	CDS	3	278	8.4	+	0	ID=72911_1;partial=10;start_type=Edge;rbs_motif=None;rbs_spacer=None;gc_cont=0.486;conf=87.43;score=8.44;cscore=5.22;sscore=3.22;rscore=0.00;uscore=0.00;tscore=3.22;	TTGATGTTTGGGAGATGCCCGTGTCTCCCAGTCAATTTCCACTATCCAACCATGAGTACCCACGTGTGCTCTCACCATGTTCCTGCTTATGTTGAAGAAGTGAGGAAGCGCTTCAACGAGGCTTATGCTGAAGCACACTTTCAAACCAACAGCGAAGCGGACTGGCAGAAATGGTACTATGACAGAGCGACAAGTACCGTGCAGCTCATGCTAAGTGACATAGTCCTCATGAAGCTGGACACATTCCAGAGCAAGAGAAAGGTGAAGGATTGGTAG	LMFGRCPCLPVNFHYPTMSTHVCSHHVPAYVEEVRKRFNEAYAEAHFQTNSEADWQKWYYDRATSTVQLMLSDIVLMKLDTFQSKRKVKDW*
sequence_1008660	1	sequence_1008660	1008660	978256	#N/A	#N/A	#N/A	#N/A	NODE_168725_length_321_cov_3.154135_1	ERR884060_H2_scaffolds.fasta	NODE_168725_length_321_cov_3.154135	NA	NA	unbinned	#N/A	Metagenomic	7|Archaeoglobus_fulgidus_DSM_4304|A|48.6|11|0	CDS	1	72	5.4	-	0	ID=168725_1;partial=10;start_type=ATG;rbs_motif=None;rbs_spacer=None;gc_cont=0.444;conf=77.61;score=5.41;cscore=6.28;sscore=-0.87;rscore=-1.11;uscore=-3.45;tscore=3.68;	ATGAGTCAGTGGGTGGAGATGCTGGATGTGTGTCACTATGCAATGCACATACACATTAAGACACTCTTCAGA	MSQWVEMLDVCHYAMHIHIKTLFR
sequence_1008661	0	sequence_2157436	1008661	978257	#N/A	#N/A	#N/A	#N/A	NODE_168726_length_321_cov_3.150376_1	ERR884060_H2_scaffolds.fasta	NODE_168726_length_321_cov_3.150376	NA	NA	unbinned	#N/A	Metagenomic	6|Anaplasma_phagocytophilum_HZ|B|41.6|11|1	CDS	142	321	10.2	-	0	ID=168726_1;partial=01;start_type=Edge;rbs_motif=None;rbs_spacer=None;gc_cont=0.450;conf=91.27;score=10.21;cscore=6.99;sscore=3.22;rscore=0.00;uscore=0.00;tscore=3.22;	TGGCAAGATTTGGCAAGATTTGACCAGGGGGGACATGGTAAGATTTGGCAAGATTTGGCAAGATATGAGAAGGGGACATGGCAAGATTTGGTAAGATTTGACAAGGGGGATAGGTCAAGATTTGGCAAGATTTGGAAGGATTTGACAAGGGGGGCCATGGCAAAATGTGGCAAGATTTGA	WQDLARFDQGGHGKIWQDLARYEKGTWQDLVRFDKGDRSRFGKIWKDLTRGAMAKCGKI*
sequence_1008662	1	sequence_1008662	1008662	978258	#N/A	#N/A	#N/A	#N/A	NODE_168727_length_321_cov_3.146617_1	ERR884060_H2_scaffolds.fasta	NODE_168727_length_321_cov_3.146617	NA	NA	unbinned	#N/A	Metagenomic	44|Thermoplasma_volcanium_GSS1|A|39.9|11|1	CDS	228	320	6.6	+	0	ID=168727_1;partial=01;start_type=ATG;rbs_motif=None;rbs_spacer=None;gc_cont=0.495;conf=81.99;score=6.59;cscore=1.98;sscore=4.62;rscore=-0.52;uscore=2.48;tscore=2.66;	ATGGAGGGTGAGGGTAATATTTCATTTGGTCCAATACCGGGTTCCAGAGTGAGGGGAGTAGTAAGCCCTAGTCTAGGTTCATGGACCTCTTGC	MEGEGNISFGPIPGSRVRGVVSPSLGSWTSC
sequence_1008663	1	sequence_1008663	1008663	978259	#N/A	#N/A	#N/A	#N/A	NODE_168728_length_321_cov_3.146617_1	ERR884060_H2_scaffolds.fasta	NODE_168728_length_321_cov_3.146617	NA	NA	unbinned	#N/A	Metagenomic	5|Anaplasma_marginale_Maries|B|49.8|11|1	CDS	245	319	0.7	-	0	ID=168728_1;partial=01;start_type=Edge;rbs_motif=None;rbs_spacer=None;gc_cont=0.453;conf=54.04;score=0.70;cscore=-2.52;sscore=3.22;rscore=0.00;uscore=0.00;tscore=3.22;	ATTCGCCTTAGTCTCGTGGGCTCGGAGATGTGTATAAGAGACAGGCGTATGCTAGAGTCCTTAGAAATAACTTGA	IRLSLVGSEMCIRDRRMLESLEIT*
sequence_1008664	1	sequence_1008664	1008664	978260	#N/A	#N/A	#N/A	#N/A	NODE_168729_length_321_cov_3.139098_1	ERR884060_H2_scaffolds.fasta	NODE_168729_length_321_cov_3.139098	NA	NA	unbinned	#N/A	Metagenomic	21|Haloquadratum_walsbyi_DSM_16790|A|47.9|11|0	CDS	2	79	1.7	-	0	ID=168729_1;partial=10;start_type=ATG;rbs_motif=None;rbs_spacer=None;gc_cont=0.487;conf=59.39;score=1.65;cscore=0.60;sscore=1.05;rscore=-0.25;uscore=-2.97;tscore=4.27;	ATGAGAGAGGGAGCAACATGTGAGCATGTACACACACACACACACACACACACACACACACACACACACACACACACA	MREGATCEHVHTHTHTHTHTHTHTHT
sequence_1008665	1	sequence_1008665	1008665	978261	#N/A	#N/A	#N/A	#N/A	NODE_16872_length_922_cov_2.674740_1	ERR884060_H2_scaffolds.fasta	NODE_16872_length_922_cov_2.674740	NA	NA	unbinned	#N/A	Metagenomic	46|Tropheryma_whipplei_TW08_27|B|46.3|11|1	CDS	306	653	14	-	0	ID=16872_1;partial=00;start_type=GTG;rbs_motif=GGA/GAG/AGG;rbs_spacer=5-10bp;gc_cont=0.388;conf=96.13;score=13.98;cscore=8.76;sscore=5.22;rscore=3.55;uscore=1.02;tscore=0.66;	GTGCATGAGACTAGCATCGTATATGCATGCCTTAAAATGTGTATACTACAATTTATGCATGCTATATCATATAGTATAAATAATATGATTGTACAGCTAGCTAGTGTACGGTACATTATTGCAAAGGCAGTTAATTGCCTATATACAGCAGTGCTGCAGGCCAGGTGTGCATATGCCATGATTGAACATAATATATATGGCCATGGTCTGCATCAGCTGCAGCTGCTTGAATACAAAAACCTATGCATTCATGAGGTGGACTATAATGATAGCACCCTGCATCCTCTCTCTGCTATACATATAAATGGAACTGCTTGCTATCCCATTTGTTTGGATCTACCAATGTAG	MHETSIVYACLKMCILQFMHAISYSINNMIVQLASVRYIIAKAVNCLYTAVLQARCAYAMIEHNIYGHGLHQLQLLEYKNLCIHEVDYNDSTLHPLSAIHINGTACYPICLDLPM*
sequence_1008666	1	sequence_1008666	1008666	978262	#N/A	#N/A	#N/A	#N/A	NODE_168731_length_321_cov_3.127820_1	ERR884060_H2_scaffolds.fasta	NODE_168731_length_321_cov_3.127820	NA	NA	unbinned	#N/A	Metagenomic	6|Anaplasma_phagocytophilum_HZ|B|41.6|11|1	CDS	32	271	0.2	-	0	ID=168731_1;partial=00;start_type=ATG;rbs_motif=GGA/GAG/AGG;rbs_spacer=5-10bp;gc_cont=0.354;conf=50.87;score=0.15;cscore=-5.92;sscore=6.07;rscore=3.11;uscore=0.82;tscore=2.63;	ATGCAAAATTATTTTACAAATTTAAACATAAAGGGTAAAGATATTGGTCAGTACATGATGGAAATCGGCAAGCACAAAGGTAGAAAAGATGCAACAAGATTACAAGAAACAGTTGAAAAAATGAAGGGCCAATTTTGTAGTTTGAGGAAAGCTTGTGCAAGCATCAATTGTTCCTGGACTAAATTCTATCGGTTCACTTGCTTAGCAAAGCCGAAGAAGCTGTCTCTTATACACATCTGA	MQNYFTNLNIKGKDIGQYMMEIGKHKGRKDATRLQETVEKMKGQFCSLRKACASINCSWTKFYRFTCLAKPKKLSLIHI*
sequence_1008667	1	sequence_1008667	1008667	978263	#N/A	#N/A	#N/A	#N/A	NODE_168732_length_321_cov_3.120301_1	ERR884060_H2_scaffolds.fasta	NODE_168732_length_321_cov_3.120301	NA	NA	unbinned	#N/A	Metagenomic	34|Prochlorococcus_marinus_MIT_9313|B|50.7|11|0	CDS	1	234	8.4	+	0	ID=168732_1;partial=10;start_type=Edge;rbs_motif=None;rbs_spacer=None;gc_cont=0.466;conf=87.30;score=8.39;cscore=5.17;sscore=3.22;rscore=0.00;uscore=0.00;tscore=3.22;	GTGTACATGCCAGACCATGGAATGGACACCAAGGACCACACCATGGCAACCAGTGCAATCTTGAAGAAATATTCACAATGTATGCATCCGCAGCAGCTCTTGATTGAGGTTACCCACCTGCAGGATGCAGCTCGTGTGGGCTATGTACCTACATCATATTCTGTACAGTTCAGTCAATACGCTCCAGAGATGGTGTTGTTACGATTATTCAGCTATCAACTCATCCACAGCTAG	VYMPDHGMDTKDHTMATSAILKKYSQCMHPQQLLIEVTHLQDAARVGYVPTSYSVQFSQYAPEMVLLRLFSYQLIHS*
sequence_1008668	1	sequence_1008668	1008668	978264	#N/A	#N/A	#N/A	#N/A	NODE_168733_length_321_cov_3.116541_1	ERR884060_H2_scaffolds.fasta	NODE_168733_length_321_cov_3.116541	?	NCBI; No hits;	unbinned	#N/A	Metagenomic	35|Pyrobaculum_aerophilum_IM2|A|51.4|11|0	CDS	228	320	8.8	+	0	ID=168733_1;partial=01;start_type=ATG;rbs_motif=None;rbs_spacer=None;gc_cont=0.398;conf=88.29;score=8.79;cscore=4.88;sscore=3.91;rscore=0.48;uscore=-0.81;tscore=4.24;	ATGGAGGTGGAGGAAGTCATACACATTGCAACTAAATACATGCCAAAATGTAACATTCAAGCTCCCAGTGAAAACATCCAAAGCACAGTAACA	MEVEEVIHIATKYMPKCNIQAPSENIQSTVT
sequence_1008669	1	sequence_1008669	1008669	978265	#N/A	#N/A	#N/A	#N/A	NODE_168734_length_321_cov_3.101504_1	ERR884060_H2_scaffolds.fasta	NODE_168734_length_321_cov_3.101504	NA	NA	unbinned	#N/A	Metagenomic	17|Desulfotomaculum_acetoxidans_DSM_771|B|41.5|11|1	CDS	2	319	21.3	-	0	ID=168734_1;partial=11;start_type=Edge;rbs_motif=None;rbs_spacer=None;gc_cont=0.469;conf=99.26;score=21.34;cscore=19.73;sscore=1.61;rscore=0.00;uscore=0.00;tscore=1.61;	ACACACACACACACACACACACACACACATGCACATATGCACACACACACTCACCCTTTGTTCCGTCCAACTTCCTGCCAAAACGATGGTGAGGCCGTTGAAGGAGAAACATCAGCTTGCGAAGATATTGAGGATGAGACAGTTGTCAAGGTAGCACTGGTACTGATGGCAATGCTGGAGGTGACCCGATCAGAGTGCTGCAGAGCATTCTGGGACTCTGAACAGAGAACAATGACAGCACAGATGGTTGGACTAACAAAATCAAACATAAAATTTAACGTGTATGAGGTACCCATGGTATTCATCAGCGGTCATACA	THTHTHTHTHAHMHTHTHPLFRPTSCQNDGEAVEGETSACEDIEDETVVKVALVLMAMLEVTRSECCRAFWDSEQRTMTAQMVGLTKSNIKFNVYEVPMVFISGHT
sequence_100867	1	sequence_100867	100867	100303	#N/A	#N/A	#N/A	#N/A	NODE_72912_length_344_cov_1.072664_1	ERR884057_M2_scaffolds.fasta	NODE_72912_length_344_cov_1.072664	NA	NA	unbinned	#N/A	Metagenomic	19|Erythrobacter_litoralis_HTCC2594|B|63.1|11|1	CDS	3	344	54.7	-	0	ID=72912_1;partial=11;start_type=Edge;rbs_motif=None;rbs_spacer=None;gc_cont=0.608;conf=100.00;score=54.67;cscore=53.06;sscore=1.61;rscore=0.00;uscore=0.00;tscore=1.61;	CTGAAGAGCCTGTCCGAAAATCTCGGCAAAGAGTTCGCGCCGCAAAAGCAGGTGGCTCCGCAGCCGGAGAAAAAGCAGGAAGCCCCGCAGCCGAAGAAGCCGCTTCCGCCCATGCCGCTGAAAGCCGGCAACGGTGAAGGACAGCAAGGCAACGGGCAGGAGCAGCCGAAGAAGGAGCAGCAGAAACAGGAACAGCAGCAGCCGGTCTCGATGGTCGGTACCTGGGTCGCCTCCGATGAAAACGGCCCGGTCGTCACGCTGGTCCTGAAAACCGACGGCACGTTCACCTGGACCGCCAAAGGGGAAAACGGTCAGGACGTGACGATTTCCGGCAACTACAAG	LKSLSENLGKEFAPQKQVAPQPEKKQEAPQPKKPLPPMPLKAGNGEGQQGNGQEQPKKEQQKQEQQQPVSMVGTWVASDENGPVVTLVLKTDGTFTWTAKGENGQDVTISGNYK
sequence_1008670	1	sequence_1008670	1008670	978266	#N/A	#N/A	#N/A	#N/A	NODE_168736_length_321_cov_3.090226_1	ERR884060_H2_scaffolds.fasta	NODE_168736_length_321_cov_3.090226	NA	NA	unbinned	#N/A	Metagenomic	32|Orientia_tsutsugamushi_Boryong|B|30.5|11|1	CDS	243	320	2.6	+	0	ID=168736_1;partial=01;start_type=ATG;rbs_motif=None;rbs_spacer=None;gc_cont=0.282;conf=64.36;score=2.57;cscore=2.50;sscore=0.07;rscore=-1.10;uscore=-1.59;tscore=2.76;	ATGAGTACACATATTGAATTTGCACACATATGCAGTAATAATTTTCACCCATTTAATTTAAACTATGTAACTGCAATG	MSTHIEFAHICSNNFHPFNLNYVTAM
sequence_1008671	1	sequence_1008671	1008671	978267	#N/A	#N/A	#N/A	#N/A	NODE_168737_length_321_cov_3.086466_1	ERR884060_H2_scaffolds.fasta	NODE_168737_length_321_cov_3.086466	NA	NA	unbinned	#N/A	Metagenomic	6|Anaplasma_phagocytophilum_HZ|B|41.6|11|1	CDS	131	319	3.4	-	0	ID=168737_1;partial=01;start_type=Edge;rbs_motif=None;rbs_spacer=None;gc_cont=0.397;conf=68.62;score=3.40;cscore=0.19;sscore=3.22;rscore=0.00;uscore=0.00;tscore=3.22;	CTAGATCGCTCGTCGGCAGCGTCAGATGTGTATAAGAGACAGTCACTAAACATTCAAGGAAAAGTGTATGACTTGCTATTACAGTATAATGAACCAGCTCATGTGAACCTGACCTATTTATCTGCACAGTACAATGTATGTATATATAAAAACACAAGTGCTTGCAGTAGTGGTCGGAGGAATATGTAG	LDRSSAASDVYKRQSLNIQGKVYDLLLQYNEPAHVNLTYLSAQYNVCIYKNTSACSSGRRNM*
sequence_1008672	1	sequence_1008672	1008672	978268	#N/A	#N/A	#N/A	#N/A	NODE_168738_length_321_cov_3.086466_1	ERR884060_H2_scaffolds.fasta	NODE_168738_length_321_cov_3.086466	NA	NA	unbinned	#N/A	Metagenomic	6|Anaplasma_phagocytophilum_HZ|B|41.6|11|1	CDS	2	73	3.5	+	0	ID=168738_1;partial=10;start_type=Edge;rbs_motif=None;rbs_spacer=None;gc_cont=0.431;conf=69.17;score=3.51;cscore=0.30;sscore=3.22;rscore=0.00;uscore=0.00;tscore=3.22;	CCAAGTGCTGAGTTTACACTGTTAATGTATGAGGAAGTGACAGTAGTGGGGTCTGCAAATGATACGTCATAG	PSAEFTLLMYEEVTVVGSANDTS*
sequence_1008673	1	sequence_1008673	1008673	978269	#N/A	#N/A	#N/A	#N/A	NODE_168739_length_321_cov_3.071429_1	ERR884060_H2_scaffolds.fasta	NODE_168739_length_321_cov_3.071429	NA	NA	unbinned	#N/A	Metagenomic	7|Archaeoglobus_fulgidus_DSM_4304|A|48.6|11|0	CDS	2	319	15.7	-	0	ID=168739_1;partial=01;start_type=Edge;rbs_motif=None;rbs_spacer=None;gc_cont=0.478;conf=97.35;score=15.68;cscore=12.46;sscore=3.22;rscore=0.00;uscore=0.00;tscore=3.22;	GCCCCAGTGGTAACTGCTACTACTATCATGGTAATATGGGACCACACTGACAAGGGAACCTGTTACAGCCACTTAACCTTCTCTTACAACATCAGCTGGTACACCGTGTCCCCCCATGGTGAGGTGGTACGGAGTGCTATGACTGAGCCAGGAGCAACCACATACAACATCACTAACCTGAGGCACAGCACAGACTATCTAATACAGATTGTTGGCTTTAGTTCAGATGGCCCAACAGTGTACACTGAGGAGGCTACAAGAAGGTTCACAACTAATGGTGCGTGCACCTGCTATATGTGGTTGAACAATTGGCTGTAA	APVVTATTIMVIWDHTDKGTCYSHLTFSYNISWYTVSPHGEVVRSAMTEPGATTYNITNLRHSTDYLIQIVGFSSDGPTVYTEEATRRFTTNGACTCYMWLNNWL*
sequence_1008674	0	sequence_4277937	1008674	978270	#N/A	#N/A	#N/A	#N/A	NODE_16873_length_922_cov_2.522491_1	ERR884060_H2_scaffolds.fasta	NODE_16873_length_922_cov_2.522491	NA	NA	unbinned	#N/A	Metagenomic	1|Mycoplasma_pneumoniae_M129|B|40.0|4|0	CDS	50	571	6.9	+	0	ID=16873_1;partial=00;start_type=ATG;rbs_motif=TATAA;rbs_spacer=13bp;gc_cont=0.435;conf=82.91;score=6.87;cscore=0.27;sscore=6.60;rscore=4.50;uscore=-3.30;tscore=5.40;	ATGTGTCCATTGTGAGAGTATGTTCACATGGACACCCATTACCCAAAAGGATGTGAGTGTATTTACATATTTGGAGCTCTATTCACAGAATTCACCAGGTCAGGAAGGCAATGCACCAAATGTCAACATTCCCACCACATACGTCTGGAAGGTGGGGAGGATGAGGTGATCCGAGCACTAATTAAATGAATTCAAGCAAGTTCATTTGTGGAATGTAAATTAATGCACATTGAACATGTGTGGAATCATGAGCACCTCGCCGTCTGGGCTGTGTTTACGCACACAGTCATTATCTGGTGAGTGTCTCCACAGGTGGACAGGAAGTGAGTGAGTGCATCAAATTCCACATCCTACTATCAACACGTACATGACGTGCACAGTGCATTGTGTGTGATCGCT…	MCPLWEYVHMDTHYPKGCECIYIFGALFTEFTRSGRQCTKCQHSHHIRLEGGEDEVIRALIKWIQASSFVECKLMHIEHVWNHEHLAVWAVFTHTVIIWWVSPQVDRKWVSASNSTSYYQHVHDVHSALCVIAHTINICRLSAYRESTTHTWSGAPNSTSYLTKNRNLYQNAP*
sequence_1008675	1	sequence_1008675	1008675	978271	#N/A	#N/A	#N/A	#N/A	NODE_16873_length_922_cov_2.522491_2	ERR884060_H2_scaffolds.fasta	NODE_16873_length_922_cov_2.522491	NA	NA	unbinned	#N/A	Metagenomic	1|Mycoplasma_pneumoniae_M129|B|40.0|4|0	CDS	801	920	5.8	+	0	ID=16873_2;partial=01;start_type=ATG;rbs_motif=None;rbs_spacer=None;gc_cont=0.450;conf=76.62;score=5.16;cscore=1.54;sscore=3.63;rscore=0.02;uscore=-1.14;tscore=5.40;	ATGGAACAAGAATACCTGCTGCAATGTGCAGGCAACACTCGGATAGCTGCTCTCACCAAAGGTGCAGAGTTTAGCATTGCACATTTGAAACGACAGCTAGATGCGTTCCTAATGTGTTTT	MEQEYLLQCAGNTRIAALTKGAEFSIAHLKRQLDAFLMCF
sequence_1008676	1	sequence_1008676	1008676	978272	#N/A	#N/A	#N/A	#N/A	NODE_168741_length_321_cov_3.048872_1	ERR884060_H2_scaffolds.fasta	NODE_168741_length_321_cov_3.048872	NA	NA	unbinned	#N/A	Metagenomic	44|Thermoplasma_volcanium_GSS1|A|39.9|11|1	CDS	3	194	0.2	-	0	ID=168741_1;partial=10;start_type=TTG;rbs_motif=AGxAGG/AGGxGG;rbs_spacer=3-4bp;gc_cont=0.391;conf=51.25;score=0.22;cscore=8.24;sscore=-8.02;rscore=4.70;uscore=-5.11;tscore=-7.61;	TTGGGAAATGCTATTTTTGTTGAAGACTGCAAATTTGTCGCCAACAAGGCACTAAGGCATGGCTCAGCTGTTATCATGATACCACCAATAAGGCTCCACTCCAGTTTCAATTACAAGCAGCTCCGAATAACAGTCTTCCAAAACAAGTATGTTTCTATAGAAACCACACCTGCAAATAGAAGTAAATATATA	MGNAIFVEDCKFVANKALRHGSAVIMIPPIRLHSSFNYKQLRITVFQNKYVSIETTPANRSKYI
sequence_1008677	1	sequence_1008677	1008677	978273	#N/A	#N/A	#N/A	#N/A	NODE_168742_length_321_cov_3.048872_1	ERR884060_H2_scaffolds.fasta	NODE_168742_length_321_cov_3.048872	NA	NA	unbinned	#N/A	Metagenomic	21|Haloquadratum_walsbyi_DSM_16790|A|47.9|11|0	CDS	253	321	9.7	+	0	ID=168742_1;partial=01;start_type=ATG;rbs_motif=ATA;rbs_spacer=4bp;gc_cont=0.478;conf=90.23;score=9.67;cscore=1.90;sscore=7.77;rscore=7.06;uscore=-3.55;tscore=4.27;	ATGATCAGTATGGGAGCTGTCTCTTATACACAATCTGACGCTGCCGACGAGCGATCTAGTGTAGATCTC	MISMGAVSYTQSDAADERSSVDL
sequence_1008678	1	sequence_1008678	1008678	978274	#N/A	#N/A	#N/A	#N/A	NODE_168745_length_321_cov_3.030075_1	ERR884060_H2_scaffolds.fasta	NODE_168745_length_321_cov_3.030075	NA	NA	unbinned	#N/A	Metagenomic	1|Mycoplasma_pneumoniae_M129|B|40.0|4|0	CDS	3	68	0.3	+	0	ID=168745_1;partial=10;start_type=Edge;rbs_motif=None;rbs_spacer=None;gc_cont=0.485;conf=51.51;score=0.26;cscore=-2.96;sscore=3.22;rscore=0.00;uscore=0.00;tscore=3.22;	CTAGATCGCTCGTCGGCAGCGTCAGATGTGTATAAGAGACAGGAGCATAACAGTGCGTATGACTAA	LDRSSAASDVYKRQEHNSAYD*
sequence_1008679	1	sequence_1008679	1008679	978275	#N/A	#N/A	#N/A	#N/A	NODE_168746_length_321_cov_3.026316_1	ERR884060_H2_scaffolds.fasta	NODE_168746_length_321_cov_3.026316	NA	NA	unbinned	#N/A	Metagenomic	12|Candidatus_Korarchaeum_cryptofilum_OPF8|A|49.0|11|0	CDS	228	320	5.4	-	0	ID=168746_1;partial=01;start_type=Edge;rbs_motif=None;rbs_spacer=None;gc_cont=0.344;conf=77.69;score=5.43;cscore=2.21;sscore=3.22;rscore=0.00;uscore=0.00;tscore=3.22;	TACATATATACTACAGAATATAATGGATATGACAGGACAATGCAGGTCATTTTCTATTTAGCTATACTCAATCTGGTGATGGAGGAGGCATAA	YIYTTEYNGYDRTMQVIFYLAILNLVMEEA*
sequence_100868	1	sequence_100868	100868	100304	K08997	ydiU; uncharacterized protein	PF02696.13	UPF0061	NODE_72913_length_344_cov_1.069204_1	ERR884057_M2_scaffolds.fasta	NODE_72913_length_344_cov_1.069204	D	NCBI; cellular organisms; Bacteria;	unbinned	#N/A	Metagenomic	20|Escherichia_coli_UMN026|B|50.7|11|1	CDS	2	343	38	-	0	ID=72913_1;partial=11;start_type=Edge;rbs_motif=None;rbs_spacer=None;gc_cont=0.544;conf=99.98;score=37.98;cscore=36.37;sscore=1.61;rscore=0.00;uscore=0.00;tscore=1.61;	ATCTATCCGTTAATCGATGAGGTGGAGCCGCTACAGGAATGCCTGTCTCTGTACGCGACGCGCTATGAGACGCGCTGGCCCAAAACCATGGCCGCTAAACTCGGGTTGCTTGAATTTGACGAGGAAACTGACAAAGAGCTGACTCAAGAACTGCATCAGGTTCTGCAGCTCGTCGAGACCGATATGACCATCTTCTATCGGCGGCTAGCTGATATCAGAACGTCCGGTCCGGGCGCCGATAAAGCGCAGTGGATGGACCATATTTCCGAGGCCTACTACGCGCCAGATTCTCTTAGTCTCAACGACCGCAAACGGACCGGGAAGTGGCTCAACAGCTATGTC	IYPLIDEVEPLQECLSLYATRYETRWPKTMAAKLGLLEFDEETDKELTQELHQVLQLVETDMTIFYRRLADIRTSGPGADKAQWMDHISEAYYAPDSLSLNDRKRTGKWLNSYV
sequence_1008680	1	sequence_1008680	1008680	978276	#N/A	#N/A	#N/A	#N/A	NODE_168748_length_321_cov_3.000000_1	ERR884060_H2_scaffolds.fasta	NODE_168748_length_321_cov_3.000000	NA	NA	unbinned	#N/A	Metagenomic	5|Anaplasma_marginale_Maries|B|49.8|11|1	CDS	3	206	11.6	-	0	ID=168748_1;partial=10;start_type=ATG;rbs_motif=GGA/GAG/AGG;rbs_spacer=5-10bp;gc_cont=0.495;conf=93.56;score=11.64;cscore=4.06;sscore=7.58;rscore=2.22;uscore=1.69;tscore=3.68;	ATGCATGCAGTACACTTACAGACATGCGGGTATGTACAGTACTTGCATGTGCGGTTGTCTGTGTGTGTGTGCTTGTGTGCATGTGTCCAGGTGAAGTTTCAGAGGAAGCAACTCCTCTTGCTGCATTCATCTGACACGGCAACAGACATTGAAGACTACAGTGACACTGTGAGTTGGCTCCTTGTGGGCGCAGTTACACCCGTC	MHAVHLQTCGYVQYLHVRLSVCVCLCACVQVKFQRKQLLLLHSSDTATDIEDYSDTVSWLLVGAVTPV
sequence_1008681	1	sequence_1008681	1008681	978277	#N/A	#N/A	#N/A	#N/A	NODE_168749_length_321_cov_3.000000_1	ERR884060_H2_scaffolds.fasta	NODE_168749_length_321_cov_3.000000	?	NCBI; Not assigned;	unbinned	#N/A	Metagenomic	47|Xenorhabdus_nematophila_ATCC_19061|B|44.1|11|1	CDS	1	213	24.8	-	0	ID=168749_1;partial=10;start_type=ATG;rbs_motif=GGAG/GAGG;rbs_spacer=5-10bp;gc_cont=0.493;conf=99.67;score=24.78;cscore=10.56;sscore=14.23;rscore=11.01;uscore=-0.77;tscore=3.99;	ATGTGGTATCAACCACACAAGCACCTGCTTGATACGTCCGTGTGGAAACATTTGCTAATTGTTCTGGTTTATGCGGTGTTGGTCGCAGGTTGTGCGAATAATACGGCCGTTGAACCGTGGACCTCTGCAAAGCAGATTCATGCAGACAATTCTCGCGTGGAAGTCGTCACTCCTGTTCATAAGGATGTTGTCCACACAACGAGTCAGCCTGCT	MWYQPHKHLLDTSVWKHLLIVLVYAVLVAGCANNTAVEPWTSAKQIHADNSRVEVVTPVHKDVVHTTSQPA
sequence_1008682	1	sequence_1008682	1008682	978278	#N/A	#N/A	#N/A	#N/A	NODE_16874_length_922_cov_2.447520_2	ERR884060_H2_scaffolds.fasta	NODE_16874_length_922_cov_2.447520	NA	NA	unbinned	#N/A	Metagenomic	32|Orientia_tsutsugamushi_Boryong|B|30.5|11|1	CDS	167	742	63.1	+	0	ID=16874_2;partial=00;start_type=ATG;rbs_motif=None;rbs_spacer=None;gc_cont=0.220;conf=100.00;score=63.14;cscore=57.56;sscore=5.57;rscore=-1.10;uscore=3.91;tscore=2.76;	ATGACTGACTATATTCAAATTAAGGATATCAATAAAATAATCGAGAATTATACTTTAAATGATATAGATAATATCAATTTGAATGAATTAAAAAAATCATTGGAAGAAAAATCTAAAAATTGGTGTGTTGCAACACCATTAAATGGACATATTACAGAAAATTACGATTATAGGTCTGGGAAATTAGCAAATCCGCAACATTTATTTATAAATTATTTATATAAAGAACCCAACGAAAATATAATTATAATTATAACTGAACCTAATAAGGAAAAAAAAATAAGCCCAAGAACACCTTTATCTATTTATGTTGTTAATCAATTATATGAATCATTATTTTCAGTTCATGGTTTGAAGGGTAAATTTAAAACCGTAGAATACAAGGATTTTGATAATATA…	MTDYIQIKDINKIIENYTLNDIDNINLNELKKSLEEKSKNWCVATPLNGHITENYDYRSGKLANPQHLFINYLYKEPNENIIIIITEPNKEKKISPRTPLSIYVVNQLYESLFSVHGLKGKFKTVEYKDFDNIIYYSTTVSNIKFNNYNDIFIPAEIWMANKTFTEYKYNKFKNSIIETEYEKKIKNIFKC*
sequence_1008683	1	sequence_1008683	1008683	978279	#N/A	#N/A	#N/A	#N/A	NODE_16874_length_922_cov_2.447520_1	ERR884060_H2_scaffolds.fasta	NODE_16874_length_922_cov_2.447520	NA	NA	unbinned	#N/A	Metagenomic	32|Orientia_tsutsugamushi_Boryong|B|30.5|11|1	CDS	3	95	5	-	0	ID=16874_1;partial=10;start_type=ATG;rbs_motif=None;rbs_spacer=None;gc_cont=0.172;conf=73.31;score=4.40;cscore=2.90;sscore=1.49;rscore=-1.10;uscore=0.48;tscore=2.76;	ATGTTATTAAAAAATTTAGGAATAAAATATGGTAAAAGAAAAGTCACATTATTAACTCATTTAACAGTTTTAATATTCTTTTCATTATTATAC	MLLKNLGIKYGKRKVTLLTHLTVLIFFSLLY
sequence_1008684	1	sequence_1008684	1008684	978280	#N/A	#N/A	#N/A	#N/A	NODE_168750_length_321_cov_2.996241_1	ERR884060_H2_scaffolds.fasta	NODE_168750_length_321_cov_2.996241	NA	NA	unbinned	#N/A	Metagenomic	47|Xenorhabdus_nematophila_ATCC_19061|B|44.1|11|1	CDS	223	321	0.1	+	0	ID=168750_1;partial=01;start_type=GTG;rbs_motif=GGA/GAG/AGG;rbs_spacer=5-10bp;gc_cont=0.434;conf=50.35;score=0.06;cscore=5.69;sscore=-5.63;rscore=3.02;uscore=-2.66;tscore=-5.99;	GTGTATCACTTCATATATATCCCTCAGTGTTATTACAAAGTGACACTGGAAGCTGACTTACAGCAGGGTCGTGAAGAGTGGCAGACATGGCCAGTATAT	MYHFIYIPQCYYKVTLEADLQQGREEWQTWPVY
sequence_1008685	1	sequence_1008685	1008685	978281	#N/A	#N/A	#N/A	#N/A	NODE_168751_length_321_cov_2.988722_1	ERR884060_H2_scaffolds.fasta	NODE_168751_length_321_cov_2.988722	NA	NA	unbinned	#N/A	Metagenomic	12|Candidatus_Korarchaeum_cryptofilum_OPF8|A|49.0|11|0	CDS	231	320	0.2	+	0	ID=168751_1;partial=01;start_type=ATG;rbs_motif=GTG;rbs_spacer=10bp;gc_cont=0.500;conf=50.89;score=0.16;cscore=0.09;sscore=0.07;rscore=0.76;uscore=-3.07;tscore=2.38;	ATGAAAGGTCTTGTCATCCTGCACCTGCATGCACACTGTAGGATACCTGTCTCTTATACACATCTGACGCTGCCGACGAGCGATCTAGTG	MKGLVILHLHAHCRIPVSYTHLTLPTSDLV
sequence_1008686	1	sequence_1008686	1008686	978282	#N/A	#N/A	#N/A	#N/A	NODE_168752_length_321_cov_2.988722_1	ERR884060_H2_scaffolds.fasta	NODE_168752_length_321_cov_2.988722	NA	NA	unbinned	#N/A	Metagenomic	29|Methylacidiphilum_infernorum_V4|B|45.5|11|0	CDS	228	320	3.6	+	0	ID=168752_1;partial=01;start_type=ATG;rbs_motif=None;rbs_spacer=None;gc_cont=0.548;conf=69.47;score=3.58;cscore=2.95;sscore=0.63;rscore=-0.40;uscore=-3.21;tscore=4.25;	ATGTACATCAGTATCGTGTGTGTGTGGGGGGGGTGGGTGTGGGTGAGTGCTGTCTCTTATACACATCTGACGCTGCCGACGAGCGATCTAGTG	MYISIVCVWGGWVWVSAVSYTHLTLPTSDLV
sequence_1008687	1	sequence_1008687	1008687	978283	#N/A	#N/A	#N/A	#N/A	NODE_168755_length_321_cov_2.977444_1	ERR884060_H2_scaffolds.fasta	NODE_168755_length_321_cov_2.977444	NA	NA	unbinned	#N/A	Metagenomic	8|Bacteroides_fragilis_NCTC_9343|B|43.2|11|0	CDS	3	170	19.6	-	0	ID=168755_1;partial=10;start_type=ATG;rbs_motif=TAAA;rbs_spacer=13bp;gc_cont=0.458;conf=98.91;score=19.61;cscore=8.62;sscore=10.99;rscore=5.41;uscore=1.46;tscore=4.12;	ATGGAGGCCCTGATTCAAGGGATTGCTCAACAGCAAAATCTTTTAAAGGTGTTGATAGTAGTATCACACACAGGAGCACATATAGAGTTGCACACAAAAATTATCCTGCTCGTGGAGGCCCTGACCTGTCTCTTATACACATCTGACGCTGCCGACGAGCGATCTAGT	MEALIQGIAQQQNLLKVLIVVSHTGAHIELHTKIILLVEALTCLLYTSDAADERSS
sequence_1008688	1	sequence_1008688	1008688	978284	K00512	CYP17A; steroid 17alpha-monooxygenase / 17alpha-hydroxyprogesterone deacetylase [EC:1.14.14.19 1.14.14.32]	#N/A	#N/A	NODE_168756_length_321_cov_2.969925_1	ERR884060_H2_scaffolds.fasta	NODE_168756_length_321_cov_2.969925	S	NCBI; cellular organisms; Eukaryota; Opisthokonta; Metazoa; Porifera; Demospongiae; Heteroscleromorpha; Haplosclerida; Niphatidae; Amphimedon; Amphimedon queenslandica;	unbinned	#N/A	Metagenomic	18|Desulfurococcus_kamchatkensis_1221n|B|45.3|11|1	CDS	3	209	5.1	-	0	ID=168756_1;partial=10;start_type=TTG;rbs_motif=GGAG/GAGG;rbs_spacer=5-10bp;gc_cont=0.473;conf=76.30;score=5.09;cscore=3.34;sscore=1.75;rscore=4.92;uscore=-2.64;tscore=-0.54;	TTGTCAGATATGGTCTCGTTCTTGGGTGGCTTTCACACTGCAGCGTACTTTGCCACATGGACTTTCTGCTATCTAGCTCAACATCCAAGTGTTCAGAAAAAGCTGTTGGCTGAAGTGAGGGAGAGAGTGGGAGCTCCAGGGGAGTCTGACGAACAACTCAGAGCCTATACGCTTACATCCAATTCATATTTGAGGCAGTTTCTGGAT	MSDMVSFLGGFHTAAYFATWTFCYLAQHPSVQKKLLAEVRERVGAPGESDEQLRAYTLTSNSYLRQFLD
sequence_1008689	1	sequence_1008689	1008689	978285	#N/A	#N/A	#N/A	#N/A	NODE_168757_length_321_cov_2.969925_1	ERR884060_H2_scaffolds.fasta	NODE_168757_length_321_cov_2.969925	NA	NA	unbinned	#N/A	Metagenomic	29|Methylacidiphilum_infernorum_V4|B|45.5|11|0	CDS	2	295	5	-	0	ID=168757_1;partial=10;start_type=ATG;rbs_motif=None;rbs_spacer=None;gc_cont=0.446;conf=76.02;score=5.02;cscore=5.10;sscore=-0.09;rscore=-0.40;uscore=-3.93;tscore=4.25;	ATGTGTATAAGAGACAGCTCCAGTTCCTTCCTTGCACTCCCAAGAAGTGTTGCCAACTTTGTCAAGAGGATGGCTCAAGCTGTGTCTACCCAAGGTAAGGAGAGCACACATCAGATTGGTGTAGTTTGTAGTGTATGGAGGCTGTTTCATGACGGTTGTGGTATTGTGGCCTGGGGTTATTGTTGTTTAATTGGTATTTGCATGTACAAGTGTGTATCTACATACATCAACGTGTGTATACTCACTGATCTGTCTCTTATACACATCTCCGAGCCCACGAGACTAAGGCGAATC	MCIRDSSSSFLALPRSVANFVKRMAQAVSTQGKESTHQIGVVCSVWRLFHDGCGIVAWGYCCLIGICMYKCVSTYINVCILTDLSLIHISEPTRLRRI
sequence_100869	1	sequence_100869	100869	100305	#N/A	#N/A	#N/A	#N/A	NODE_72914_length_344_cov_1.069204_1	ERR884057_M2_scaffolds.fasta	NODE_72914_length_344_cov_1.069204	NA	NA	unbinned	#N/A	Metagenomic	40|Rothia_dentocariosa_ATCC_17931|B|53.7|11|1	CDS	56	304	40.7	-	0	ID=72914_1;partial=00;start_type=ATG;rbs_motif=AGGA;rbs_spacer=5-10bp;gc_cont=0.578;conf=99.99;score=40.72;cscore=26.85;sscore=13.88;rscore=10.47;uscore=-0.12;tscore=3.52;	ATGCCCAATCTTGATCAGGCCGTTAAGAACCTGCGCGAGTTTCGCCGTGAGAGGGATGCTCTAGAGCTTCAGCTGGACTTTGATGAGGCCAGGCGGTCATGGGTGCCGGAGGCGTTTGAGGCGCTCTCTAGGGCCACTGAGATGGCTCTGAAGGCAGCGGTTGATGCTGAGATTGCCAACGAGGTTCTGGCCAGCGAGATGGACCGTGAAGCCCAGGAATCACTGGAAGAACTATCGGCGGCCGATTAA	MPNLDQAVKNLREFRRERDALELQLDFDEARRSWVPEAFEALSRATEMALKAAVDAEIANEVLASEMDREAQESLEELSAAD*
sequence_1008690	1	sequence_1008690	1008690	978286	#N/A	#N/A	#N/A	#N/A	NODE_16875_length_922_cov_2.427912_1	ERR884060_H2_scaffolds.fasta	NODE_16875_length_922_cov_2.427912	NA	NA	unbinned	#N/A	Metagenomic	6|Anaplasma_phagocytophilum_HZ|B|41.6|11|1	CDS	2	157	4.5	+	0	ID=16875_1;partial=10;start_type=Edge;rbs_motif=None;rbs_spacer=None;gc_cont=0.494;conf=73.70;score=4.48;cscore=1.26;sscore=3.22;rscore=0.00;uscore=0.00;tscore=3.22;	CTAGATCGCTCGTCGGCAGCGTCAGATGTGTATAAGAGACAGATGTTGGGGAAGAGTTTGTCTCGCCTGCTTTGGATGGATCGACATAAGTGTCCACTGGTGCTACACGAGGGGGATTCTTTGCCTATGCAGACCAAGTGTAATTCAGATGAGTGA	LDRSSAASDVYKRQMLGKSLSRLLWMDRHKCPLVLHEGDSLPMQTKCNSDE*
sequence_1008691	1	sequence_1008691	1008691	978287	#N/A	#N/A	#N/A	#N/A	NODE_168760_length_321_cov_2.947368_1	ERR884060_H2_scaffolds.fasta	NODE_168760_length_321_cov_2.947368	NA	NA	unbinned	#N/A	Metagenomic	46|Tropheryma_whipplei_TW08_27|B|46.3|11|1	CDS	182	319	6.1	+	0	ID=168760_1;partial=01;start_type=GTG;rbs_motif=GGA/GAG/AGG;rbs_spacer=5-10bp;gc_cont=0.428;conf=80.09;score=6.05;cscore=3.22;sscore=2.83;rscore=3.55;uscore=-1.37;tscore=0.66;	GTGATCAATGGTAATGTTTGGCATGAATCTACCTGTGAATACATGACAAGTCTAAACAAAGCACTTTCCACTACAGGTGTATATGCTGGAACTGAGTACGACCTGTCTCTTATACACATCTCCGAGCCCACGAGACTA	MINGNVWHESTCEYMTSLNKALSTTGVYAGTEYDLSLIHISEPTRL
sequence_1008692	1	sequence_1008692	1008692	978288	#N/A	#N/A	#N/A	#N/A	NODE_168761_length_321_cov_2.939850_1	ERR884060_H2_scaffolds.fasta	NODE_168761_length_321_cov_2.939850	NA	NA	unbinned	#N/A	Metagenomic	35|Pyrobaculum_aerophilum_IM2|A|51.4|11|0	CDS	138	293	5	-	0	ID=168761_1;partial=00;start_type=ATG;rbs_motif=None;rbs_spacer=None;gc_cont=0.603;conf=75.87;score=4.98;cscore=6.66;sscore=-1.68;rscore=0.30;uscore=-4.57;tscore=2.59;	ATGTGTATAAGAGACAGCTTGTGGGATGGGTGGGGCCCTGGAGTGGAGTGGGATGGAGGAGTGGGAGTGGCAGTGGAGGAGTGGGAGGGGCCCTGGAATGGAGTGGGATGGGCACTGAATGAGTGGAAGGGGCACTGGTGGAGTGGGAAGGACTGA	MCIRDSLWDGWGPGVEWDGGVGVAVEEWEGPWNGVGWALNEWKGHWWSGKD*
sequence_1008693	1	sequence_1008693	1008693	978289	#N/A	#N/A	#N/A	#N/A	NODE_168762_length_321_cov_2.936090_1	ERR884060_H2_scaffolds.fasta	NODE_168762_length_321_cov_2.936090	NA	NA	unbinned	#N/A	Metagenomic	6|Anaplasma_phagocytophilum_HZ|B|41.6|11|1	CDS	101	319	9.3	+	0	ID=168762_1;partial=01;start_type=ATG;rbs_motif=GGxGG;rbs_spacer=5-10bp;gc_cont=0.406;conf=89.43;score=9.29;cscore=1.02;sscore=8.27;rscore=5.57;uscore=-0.08;tscore=2.78;	ATGTTTTTGGTCACCAGCCTTGGAAACAAATGGAACACCTCGTACAATTCAAGTCAAATTCTTTCTGGAATATTGGCTTCTGGAATATTTGCATTTCTGACTTACACACTCAAATCGGTGCTCACTCGGTACTTGTTAAGAAGTAATTCACAAGAAAGGATGGATGAATCAAATGCTGTCTCTTATACACATCTGACGCTGCCGACGAGCGATCTAGTG	MFLVTSLGNKWNTSYNSSQILSGILASGIFAFLTYTLKSVLTRYLLRSNSQERMDESNAVSYTHLTLPTSDLV
sequence_1008694	0	sequence_1700145	1008694	978290	#N/A	#N/A	#N/A	#N/A	NODE_168763_length_321_cov_2.932331_1	ERR884060_H2_scaffolds.fasta	NODE_168763_length_321_cov_2.932331	NA	NA	unbinned	#N/A	Metagenomic	29|Methylacidiphilum_infernorum_V4|B|45.5|11|0	CDS	2	100	6.6	-	0	ID=168763_1;partial=10;start_type=ATG;rbs_motif=AAA;rbs_spacer=5bp;gc_cont=0.535;conf=84.46;score=7.37;cscore=0.86;sscore=6.50;rscore=1.34;uscore=0.14;tscore=4.25;	ATGATTCCCCATACAGTGAGCTGTAGTGGGGCAACACAGGATGTGCACTTGGCTGTGCCCAAATATGGGCATCATAAGCACCCCTGCATGCATGACCCC	MIPHTVSCSGATQDVHLAVPKYGHHKHPCMHDP
sequence_1008695	1	sequence_1008695	1008695	978291	#N/A	#N/A	#N/A	#N/A	NODE_168764_length_321_cov_2.928571_1	ERR884060_H2_scaffolds.fasta	NODE_168764_length_321_cov_2.928571	NA	NA	unbinned	#N/A	Metagenomic	6|Anaplasma_phagocytophilum_HZ|B|41.6|11|1	CDS	3	158	10.4	+	0	ID=168764_1;partial=10;start_type=Edge;rbs_motif=None;rbs_spacer=None;gc_cont=0.532;conf=91.61;score=10.40;cscore=7.18;sscore=3.22;rscore=0.00;uscore=0.00;tscore=3.22;	CGCCTTAGTCTCGTGGGCTCGGAGATGTGTATAAGAGACAGGTGTGTGATTGTTGGCAGTGAGGCCATTGCTAGCAAACTGATGGGGATGTTCCAAGAAGGTGTGGCCGAGGAGGAGGCGTGGCCTGCTCTAAAGTGGTTCCAAGAGAAATGGTGA	RLSLVGSEMCIRDRCVIVGSEAIASKLMGMFQEGVAEEEAWPALKWFQEKW*
sequence_1008696	1	sequence_1008696	1008696	978292	#N/A	#N/A	#N/A	#N/A	NODE_168765_length_321_cov_2.917293_1	ERR884060_H2_scaffolds.fasta	NODE_168765_length_321_cov_2.917293	NA	NA	unbinned	#N/A	Metagenomic	35|Pyrobaculum_aerophilum_IM2|A|51.4|11|0	CDS	1	267	9.5	+	0	ID=168765_1;partial=10;start_type=Edge;rbs_motif=None;rbs_spacer=None;gc_cont=0.532;conf=89.85;score=9.48;cscore=6.27;sscore=3.22;rscore=0.00;uscore=0.00;tscore=3.22;	CTCGTGGGCTCGGAGATGTGTATAAGAGACAGCACACACACACACACACAAGCACGCACGCACACAACCACTGTAAGATACACACCAGTCTTACTTCCTGCTGTTGTGATATATGCGGTTGCCGCAGGAGGCAAGCGGAAGAGGAAGTCTCGCTCCCCACAAGACTTCCCGAAGGGCACCCCAATCAAGCCAGACTATGTGTACCAAGTGCTGGACAAGACCAAGTCATCTCTCTCGAGAACAGTCAGGGTGAGTGGGTGTGCATGA	LVGSEMCIRDSTHTHTQARTHTTTVRYTPVLLPAVVIYAVAAGGKRKRKSRSPQDFPKGTPIKPDYVYQVLDKTKSSLSRTVRVSGCA*
sequence_1008697	1	sequence_1008697	1008697	978293	#N/A	#N/A	#N/A	#N/A	NODE_168766_length_321_cov_2.909774_1	ERR884060_H2_scaffolds.fasta	NODE_168766_length_321_cov_2.909774	?	NCBI; cellular organisms; Eukaryota; Opisthokonta; Metazoa; Eumetazoa; Cnidaria; Anthozoa; Hexacorallia;	unbinned	#N/A	Metagenomic	5|Anaplasma_marginale_Maries|B|49.8|11|1	CDS	1	174	7.9	-	0	ID=168766_1;partial=10;start_type=GTG;rbs_motif=GGAG/GAGG;rbs_spacer=5-10bp;gc_cont=0.443;conf=86.06;score=7.92;cscore=1.71;sscore=6.21;rscore=6.85;uscore=1.21;tscore=-1.85;	GTGCTCTTCAGAACGTACAGCGGATGTAATGTCTCTAATGGCAATTCAGTAGTGTATACTACTCAGCCTTCCTGTGGTGTTTATTCTGATGTTTTCTGCATAGGCAAGAAAGTTCTCTCTTGGAGTGTGTGTGTGTGTGTGTGTGTGTGTGTGTGTGTGTGTGTGTGTGTGTGT	MLFRTYSGCNVSNGNSVVYTTQPSCGVYSDVFCIGKKVLSWSVCVCVCVCVCVCVCVC
sequence_1008698	0	sequence_2522701	1008698	978294	#N/A	#N/A	#N/A	#N/A	NODE_168766_length_321_cov_2.909774_2	ERR884060_H2_scaffolds.fasta	NODE_168766_length_321_cov_2.909774	?	NCBI; cellular organisms; Eukaryota; Opisthokonta; Metazoa; Eumetazoa; Cnidaria; Anthozoa; Hexacorallia;	unbinned	#N/A	Metagenomic	5|Anaplasma_marginale_Maries|B|49.8|11|1	CDS	123	320	7.4	-	0	ID=168766_2;partial=01;start_type=Edge;rbs_motif=None;rbs_spacer=None;gc_cont=0.525;conf=84.52;score=7.38;cscore=4.16;sscore=3.22;rscore=0.00;uscore=3.22;tscore=0.00;	TTGGGGGCACTGGTGAGAGGTGTCAAGCGGGAGGATGTAAGGCGAGGGATGGTGGTCTGTCTCCCTGGCACCGTCAAGTCACACACAAAGTTCAAGGCCCAGGTAATTGAGTATATGCAATGGACGGAGTGTAGGGGAGAGGGAGTGTGCTCTTCAGAACGTACAGCGGATGTAATGTCTCTAATGGCAATTCAGTAG	LGALVRGVKREDVRRGMVVCLPGTVKSHTKFKAQVIEYMQWTECRGEGVCSSERTADVMSLMAIQ*
sequence_1008699	1	sequence_1008699	1008699	978295	#N/A	#N/A	#N/A	#N/A	NODE_168767_length_321_cov_2.906015_2	ERR884060_H2_scaffolds.fasta	NODE_168767_length_321_cov_2.906015	NA	NA	unbinned	#N/A	Metagenomic	6|Anaplasma_phagocytophilum_HZ|B|41.6|11|1	CDS	177	320	6.8	+	0	ID=168767_2;partial=01;start_type=ATG;rbs_motif=AGxAG;rbs_spacer=5-10bp;gc_cont=0.438;conf=82.65;score=6.79;cscore=7.17;sscore=-0.38;rscore=-0.10;uscore=-3.05;tscore=2.78;	ATGAAACCACAGAAAATGTTGAAGTCTGTTCCTGCGAGAGCGAGTGCTTTGCTTGGAAGTAATGTTAGTGCTGAGTTGTATGCAACTGACACTTTATCATCTGTCTCTTATACACATCTCCGAGCCCACGAGACTAAGGCGAAT	MKPQKMLKSVPARASALLGSNVSAELYATDTLSSVSYTHLRAHETKAN
sequence_1008759	1	sequence_1008759	1008759	978355	K04306	RXFP1, LGR7; relaxin family peptide receptor 1	PF00560.32	LRR_1	NODE_168828_length_321_cov_2.575188_1	ERR884060_H2_scaffolds.fasta	NODE_168828_length_321_cov_2.575188	NA	NA	unbinned	#N/A	Metagenomic	14|Cenarchaeum_symbiosum_B|A|57.2|11|0	CDS	50	256	27.9	-	0	ID=168828_1;partial=00;start_type=TTG;rbs_motif=None;rbs_spacer=None;gc_cont=0.546;conf=99.84;score=27.87;cscore=29.20;sscore=-1.33;rscore=-1.19;uscore=1.69;tscore=-1.82;	TTGACCAAGCTGGAGATCCTCACCCTCTCCAACAACCTGCTCCGCAGTTTGCCCAAGGGCATTGCTGCATTGCGCAACCTCAAGGTGCTTGACCTGGAGAACAACCGGCTGGAGTCCCTCATCCCGGACGTGAGCTACCTTAGGAACCTCACCAAGTTGAACATCCAGTCCAACAACATCACCTACTTGCCAAGAGGAGTGGGGTGA	MTKLEILTLSNNLLRSLPKGIAALRNLKVLDLENNRLESLIPDVSYLRNLTKLNIQSNNITYLPRGVG*
sequence_1008759	1	sequence_1008759	1008759	978355	K04306	RXFP1, LGR7; relaxin family peptide receptor 1	PF00560.32	LRR_1	NODE_168828_length_321_cov_2.575188_1	ERR884060_H2_scaffolds.fasta	NODE_168828_length_321_cov_2.575188	NA	NA	unbinned	#N/A	Metagenomic	14|Cenarchaeum_symbiosum_B|A|57.2|11|0	CDS	50	256	27.9	-	0	ID=168828_1;partial=00;start_type=TTG;rbs_motif=None;rbs_spacer=None;gc_cont=0.546;conf=99.84;score=27.87;cscore=29.20;sscore=-1.33;rscore=-1.19;uscore=1.69;tscore=-1.82;	TTGACCAAGCTGGAGATCCTCACCCTCTCCAACAACCTGCTCCGCAGTTTGCCCAAGGGCATTGCTGCATTGCGCAACCTCAAGGTGCTTGACCTGGAGAACAACCGGCTGGAGTCCCTCATCCCGGACGTGAGCTACCTTAGGAACCTCACCAAGTTGAACATCCAGTCCAACAACATCACCTACTTGCCAAGAGGAGTGGGGTGA	MTKLEILTLSNNLLRSLPKGIAALRNLKVLDLENNRLESLIPDVSYLRNLTKLNIQSNNITYLPRGVG*
sequence_1008780	0	sequence_3703736	1008780	978376	#N/A	#N/A	#N/A	#N/A	NODE_168850_length_321_cov_2.469925_2	ERR884060_H2_scaffolds.fasta	NODE_168850_length_321_cov_2.469925	NA	NA	unbinned	#N/A	Metagenomic	44|Thermoplasma_volcanium_GSS1|A|39.9|11|1	CDS	103	321	5.1	+	0	ID=168850_2;partial=01;start_type=ATG;rbs_motif=None;rbs_spacer=None;gc_cont=0.416;conf=80.16;score=6.08;cscore=2.94;sscore=3.13;rscore=-0.52;uscore=-0.01;tscore=2.66;	ATGAGGAAGTCTGAGCGCATGTTACCTGTCCATAGTGTAACTTCAATTCCTCTAAGAGTACTAACCTTTGCACACTTCAGTGCCATGATTTCTGGCTATAATTTCCGGAAGTGCTCTGCACTGTTCCACATCTCAACAAACTTTATACCTATAGTGAATGAGGGTAGGTTCCCATCATGTGCAATATCTGGCTTTTCGGTTGAAACTCAAACCAATTCA	MRKSERMLPVHSVTSIPLRVLTFAHFSAMISGYNFRKCSALFHISTNFIPIVNEGRFPSCAISGFSVETQTNS
sequence_1008844	1	sequence_1008844	1008844	978437	#N/A	#N/A	#N/A	#N/A	NODE_168910_length_321_cov_2.289474_1	ERR884060_H2_scaffolds.fasta	NODE_168910_length_321_cov_2.289474	NA	NA	unbinned	#N/A	Metagenomic	4|Akkermansia_muciniphila_ATCC_BAA_835|B|55.8|11|0	CDS	2	127	10.8	-	0	ID=168910_1;partial=10;start_type=ATG;rbs_motif=None;rbs_spacer=None;gc_cont=0.508;conf=92.30;score=10.80;cscore=10.44;sscore=0.36;rscore=1.53;uscore=-4.74;tscore=3.58;	ATGGCAGTGTCCAAGTTGGAGTTTGTCGATGAGCAGCTGTTGGCTCTCAAAGACCTGCAGAAAGGGATCATGACCATTCAACCTGTCTCTTATACACATCTGACGCTGCCGACGAGCGATCTAGTG	MAVSKLEFVDEQLLALKDLQKGIMTIQPVSYTHLTLPTSDLV
sequence_1008902	1	sequence_1008902	1008902	978495	#N/A	#N/A	#N/A	#N/A	NODE_16896_length_921_cov_3.640878_1	ERR884060_H2_scaffolds.fasta	NODE_16896_length_921_cov_3.640878	S	NCBI; cellular organisms; Eukaryota; Opisthokonta; Metazoa; Eumetazoa; Bilateria; Deuterostomia; Echinodermata; Eleutherozoa; Echinozoa; Holothuroidea; Aspidochirotacea; Aspidochirotida; Stichopodidae; Apostichopus; Apostichopus japonicus;	unbinned	#N/A	Metagenomic	5|Anaplasma_marginale_Maries|B|49.8|11|1	CDS	36	341	17.5	-	0	ID=16896_1;partial=00;start_type=GTG;rbs_motif=GGA/GAG/AGG;rbs_spacer=5-10bp;gc_cont=0.487;conf=98.26;score=17.54;cscore=17.43;sscore=0.11;rscore=2.22;uscore=-0.26;tscore=-1.85;	GTGCGCTTTGCTTGGAGCGCCTTTCATTGGGAAACTGATCCATCTATTTCATGTGTATACTTAGTTGATCCTTGTGGCTCGCTATTTTCTTACCTTTTACAGGAGCTGGCTTCATTGAGGACCGCGGAGTTCAATTTGGATATCAGCAGGGGCCAGATCAAGCGAGATGTCGTAGAGCAGGTGGATGGGCAGCTGGAGAGTGCCATTAGGGAGCTTCAGCAGCAGAGTAAGCAAGAGTGCGACCTGTTCAAGCTGGAGCTTAATGCAGCTTTTGAGGATAAGGTACGAGGTGGATGGAGAGTGTAA	MRFAWSAFHWETDPSISCVYLVDPCGSLFSYLLQELASLRTAEFNLDISRGQIKRDVVEQVDGQLESAIRELQQQSKQECDLFKLELNAAFEDKVRGGWRV*
sequence_1008902	1	sequence_1008902	1008902	978495	#N/A	#N/A	#N/A	#N/A	NODE_16896_length_921_cov_3.640878_1	ERR884060_H2_scaffolds.fasta	NODE_16896_length_921_cov_3.640878	S	NCBI; cellular organisms; Eukaryota; Opisthokonta; Metazoa; Eumetazoa; Bilateria; Deuterostomia; Echinodermata; Eleutherozoa; Echinozoa; Holothuroidea; Aspidochirotacea; Aspidochirotida; Stichopodidae; Apostichopus; Apostichopus japonicus;	unbinned	#N/A	Metagenomic	5|Anaplasma_marginale_Maries|B|49.8|11|1	CDS	36	341	17.5	-	0	ID=16896_1;partial=00;start_type=GTG;rbs_motif=GGA/GAG/AGG;rbs_spacer=5-10bp;gc_cont=0.487;conf=98.26;score=17.54;cscore=17.43;sscore=0.11;rscore=2.22;uscore=-0.26;tscore=-1.85;	GTGCGCTTTGCTTGGAGCGCCTTTCATTGGGAAACTGATCCATCTATTTCATGTGTATACTTAGTTGATCCTTGTGGCTCGCTATTTTCTTACCTTTTACAGGAGCTGGCTTCATTGAGGACCGCGGAGTTCAATTTGGATATCAGCAGGGGCCAGATCAAGCGAGATGTCGTAGAGCAGGTGGATGGGCAGCTGGAGAGTGCCATTAGGGAGCTTCAGCAGCAGAGTAAGCAAGAGTGCGACCTGTTCAAGCTGGAGCTTAATGCAGCTTTTGAGGATAAGGTACGAGGTGGATGGAGAGTGTAA	MRFAWSAFHWETDPSISCVYLVDPCGSLFSYLLQELASLRTAEFNLDISRGQIKRDVVEQVDGQLESAIRELQQQSKQECDLFKLELNAAFEDKVRGGWRV*
sequence_1008903	1	sequence_1008903	1008903	978496	K07611	LMNB; lamin B	PF00038.20	Filament	NODE_16896_length_921_cov_3.640878_2	ERR884060_H2_scaffolds.fasta	NODE_16896_length_921_cov_3.640878	S	NCBI; cellular organisms; Eukaryota; Opisthokonta; Metazoa; Eumetazoa; Bilateria; Deuterostomia; Echinodermata; Eleutherozoa; Echinozoa; Holothuroidea; Aspidochirotacea; Aspidochirotida; Stichopodidae; Apostichopus; Apostichopus japonicus;	unbinned	#N/A	Metagenomic	5|Anaplasma_marginale_Maries|B|49.8|11|1	CDS	417	746	22.8	-	0	ID=16896_2;partial=00;start_type=TTG;rbs_motif=GGA/GAG/AGG;rbs_spacer=11-12bp;gc_cont=0.500;conf=99.47;score=22.76;cscore=29.54;sscore=-6.78;rscore=0.86;uscore=5.35;tscore=-12.99;	TTGACCTCCTCTTATAGGGTGGATGACCTTGAGAAGAGGATTGAGGAGATTGAGAGGAGGGTCACTTCCTCAAACCAGCGATGTAACACTATCGAGGAGAAGTACCGTGCCACTATTCAAGAGCGTGAGAGGCTGCATGCCTCCTTGAAGGAGAACGGGAAGGAGCTGGACAGTCTGAAGGCTCAGCTAGAAAGGTTGAAGAAGCTGCTGGAGGATGAAACAGTGGAGAGGGTTGACCTCCACAACCGTATCATGTCTCTCAACGAGGAAGTGGCCTTCATCAAGAAGAAGCATGCTGCTGTAAGTGCTTGCAAGCTCACCTTTTTGTGA	MTSSYRVDDLEKRIEEIERRVTSSNQRCNTIEEKYRATIQERERLHASLKENGKELDSLKAQLERLKKLLEDETVERVDLHNRIMSLNEEVAFIKKKHAAVSACKLTFL*
sequence_1008903	1	sequence_1008903	1008903	978496	K07611	LMNB; lamin B	PF00038.20	Filament	NODE_16896_length_921_cov_3.640878_2	ERR884060_H2_scaffolds.fasta	NODE_16896_length_921_cov_3.640878	S	NCBI; cellular organisms; Eukaryota; Opisthokonta; Metazoa; Eumetazoa; Bilateria; Deuterostomia; Echinodermata; Eleutherozoa; Echinozoa; Holothuroidea; Aspidochirotacea; Aspidochirotida; Stichopodidae; Apostichopus; Apostichopus japonicus;	unbinned	#N/A	Metagenomic	5|Anaplasma_marginale_Maries|B|49.8|11|1	CDS	417	746	22.8	-	0	ID=16896_2;partial=00;start_type=TTG;rbs_motif=GGA/GAG/AGG;rbs_spacer=11-12bp;gc_cont=0.500;conf=99.47;score=22.76;cscore=29.54;sscore=-6.78;rscore=0.86;uscore=5.35;tscore=-12.99;	TTGACCTCCTCTTATAGGGTGGATGACCTTGAGAAGAGGATTGAGGAGATTGAGAGGAGGGTCACTTCCTCAAACCAGCGATGTAACACTATCGAGGAGAAGTACCGTGCCACTATTCAAGAGCGTGAGAGGCTGCATGCCTCCTTGAAGGAGAACGGGAAGGAGCTGGACAGTCTGAAGGCTCAGCTAGAAAGGTTGAAGAAGCTGCTGGAGGATGAAACAGTGGAGAGGGTTGACCTCCACAACCGTATCATGTCTCTCAACGAGGAAGTGGCCTTCATCAAGAAGAAGCATGCTGCTGTAAGTGCTTGCAAGCTCACCTTTTTGTGA	MTSSYRVDDLEKRIEEIERRVTSSNQRCNTIEEKYRATIQERERLHASLKENGKELDSLKAQLERLKKLLEDETVERVDLHNRIMSLNEEVAFIKKKHAAVSACKLTFL*
sequence_1008931	1	sequence_1008931	1008931	978524	K05849	SLC8A, NCX; solute carrier family 8 (sodium/calcium exchanger)	PF03160.13	Calx-beta	NODE_168_length_15436_cov_20.415448_1	ERR884060_H2_scaffolds.fasta	NODE_168_length_15436_cov_20.415448	?	NCBI; Not assigned;	H2_maxbin_bins.tsv.004	d__Bacteria;p__Proteobacteria;c__Alphaproteobacteria;o__JABSOH01;f__;g__;s__	Metagenomic	19|Erythrobacter_litoralis_HTCC2594|B|63.1|11|1	CDS	1	15435	2283.1	-	0	ID=168_1;partial=01;start_type=Edge;rbs_motif=None;rbs_spacer=None;gc_cont=0.664;conf=99.99;score=2283.07;cscore=2279.85;sscore=3.22;rscore=0.00;uscore=0.00;tscore=3.22;	GAAAATATCGCTAAATTCAACACTCCCGACAACCCGAAGAGCGCCAGCCCCCTCAGACGCTCCATGAACCCCCAGAACCCCAGCATCGCGGGACGCGCCAGACTGCCCGCCGTCCTCGCCGCCGCCGTCGCGCTCGCCGTGGCGGGCGCGCTGCTCTCAGGACCCTCCCAGGGGCAGTCCGGCGACGACAAGCCCCTCACCCTCACCCCCGCCGACCCCCTCGGACAGACCAAACCCCGCAACACCGCCGCGACATACGGCTCCGCGCCGGACGCCAACGATCCCGAAAGCGAAACCCGAAAACTCCAGAACTACCTCCGCGGCACCGCCGAAACCAGACTGCTTAAACTCTCCACCGACCGGCTCCAGAAGTTCGGACGCCTCCATCTCGGCTCAAAG…	ENIAKFNTPDNPKSASPLRRSMNPQNPSIAGRARLPAVLAAAVALAVAGALLSGPSQGQSGDDKPLTLTPADPLGQTKPRNTAATYGSAPDANDPESETRKLQNYLRGTAETRLLKLSTDRLQKFGRLHLGSKFRVHSSLVWTEENRFTGALSLVVPLRDTGKSVTFLQPSVTAWNGNDAGTSRDRRTDASIGVVQRFKTENGNFFGGSLFFDSGKYSHRRVGVGLDYQIIHTRLSANYYHPLSDSETGFVQRREHALRGGDISLEQGIGRKFSASLTAGLWEPRGAPDAENVGDSKSTFKGEVRYHLNSVLTLRGGYEWSDNFLNTEDGYNLAVDLRLPARKEAPPRRSFSADPWKPVRREARILVARGEDVTPPNHFAAARRAALLPAVAVEVSGAP…
sequence_1008940	0	sequence_2185925	1008940	978533	K00433	cpo; non-heme chloroperoxidase [EC:1.11.1.10]	PF12146.7	Hydrolase_4	NODE_16900_length_921_cov_3.396074_1	ERR884060_H2_scaffolds.fasta	NODE_16900_length_921_cov_3.396074	S	NCBI; cellular organisms; Bacteria; Proteobacteria; Alphaproteobacteria; unclassified Alphaproteobacteria; Alphaproteobacteria bacterium;	unbinned	#N/A	Metagenomic	33|Pelotomaculum_thermopropionicum_SI|B|53.0|11|1	CDS	34	507	46.4	-	0	ID=16900_1;partial=00;start_type=ATG;rbs_motif=GGAGG;rbs_spacer=5-10bp;gc_cont=0.542;conf=100.00;score=46.42;cscore=30.80;sscore=15.62;rscore=12.15;uscore=0.77;tscore=2.70;	ATGTTTCTGGTGGCGATGAGGGAGCCGGAGCTGGTGCACTCCCTCGTGGGCATCTCCACCTCACCGGACTTCCTCCAGCTTCTATGGAAGGGTTTGAGTGAAGCTGAGAAGAGGGAAGCAAAGAAGAATGGCTATTTAGAGTTCTTCAAGGAAGGCATGGATGCCCCGCAGCGCGTGTCACTTGAGTTGATACAGGACTCCTCGCGGTACACCATCTTGGACATGCCTGGACTGGAGATCATAACCTCACCCGTACACTTGCTTCACGGCAGTGATGATGCAATCGTGGCACCCTCTGTGTCCATGGGATTAGTGCAACGCCTTGTCTCCTCGACAACCTTCAATGTAGTGCCAGGTGGAGATCACTTTCTTTCTCGTGCAGAAGACCTCCGCCTGATG…	MFLVAMREPELVHSLVGISTSPDFLQLLWKGLSEAEKREAKKNGYLEFFKEGMDAPQRVSLELIQDSSRYTILDMPGLEIITSPVHLLHGSDDAIVAPSVSMGLVQRLVSSTTFNVVPGGDHFLSRAEDLRLMVDRVDQCVHPEAYDDQGEDSEDET*
sequence_1008940	0	sequence_2185925	1008940	978533	K00433	cpo; non-heme chloroperoxidase [EC:1.11.1.10]	PF12146.7	Hydrolase_4	NODE_16900_length_921_cov_3.396074_1	ERR884060_H2_scaffolds.fasta	NODE_16900_length_921_cov_3.396074	S	NCBI; cellular organisms; Bacteria; Proteobacteria; Alphaproteobacteria; unclassified Alphaproteobacteria; Alphaproteobacteria bacterium;	unbinned	#N/A	Metagenomic	33|Pelotomaculum_thermopropionicum_SI|B|53.0|11|1	CDS	34	507	46.4	-	0	ID=16900_1;partial=00;start_type=ATG;rbs_motif=GGAGG;rbs_spacer=5-10bp;gc_cont=0.542;conf=100.00;score=46.42;cscore=30.80;sscore=15.62;rscore=12.15;uscore=0.77;tscore=2.70;	ATGTTTCTGGTGGCGATGAGGGAGCCGGAGCTGGTGCACTCCCTCGTGGGCATCTCCACCTCACCGGACTTCCTCCAGCTTCTATGGAAGGGTTTGAGTGAAGCTGAGAAGAGGGAAGCAAAGAAGAATGGCTATTTAGAGTTCTTCAAGGAAGGCATGGATGCCCCGCAGCGCGTGTCACTTGAGTTGATACAGGACTCCTCGCGGTACACCATCTTGGACATGCCTGGACTGGAGATCATAACCTCACCCGTACACTTGCTTCACGGCAGTGATGATGCAATCGTGGCACCCTCTGTGTCCATGGGATTAGTGCAACGCCTTGTCTCCTCGACAACCTTCAATGTAGTGCCAGGTGGAGATCACTTTCTTTCTCGTGCAGAAGACCTCCGCCTGATG…	MFLVAMREPELVHSLVGISTSPDFLQLLWKGLSEAEKREAKKNGYLEFFKEGMDAPQRVSLELIQDSSRYTILDMPGLEIITSPVHLLHGSDDAIVAPSVSMGLVQRLVSSTTFNVVPGGDHFLSRAEDLRLMVDRVDQCVHPEAYDDQGEDSEDET*
sequence_1008968	0	sequence_3994876	1008968	978561	K06491	NCAM, CD56; neural cell adhesion molecule	PF07679.15	I-set	NODE_169043_length_321_cov_1.958647_1	ERR884060_H2_scaffolds.fasta	NODE_169043_length_321_cov_1.958647	NA	NA	unbinned	#N/A	Metagenomic	6|Anaplasma_phagocytophilum_HZ|B|41.6|11|1	CDS	234	320	6.1	+	0	ID=169043_1;partial=01;start_type=GTG;rbs_motif=None;rbs_spacer=None;gc_cont=0.448;conf=80.32;score=6.12;cscore=7.59;sscore=-1.47;rscore=-2.53;uscore=1.40;tscore=-0.34;	GTGGCTCCTGAAATAGATGAAGGACAACCATCAGATATTCCTGCAGAGGTTATCAATGAGGTCCAGAGGGAGAAGATTGGATCAACT	MAPEIDEGQPSDIPAEVINEVQREKIGST
sequence_1008968	0	sequence_3994876	1008968	978561	K06491	NCAM, CD56; neural cell adhesion molecule	PF07679.15	I-set	NODE_169043_length_321_cov_1.958647_1	ERR884060_H2_scaffolds.fasta	NODE_169043_length_321_cov_1.958647	NA	NA	unbinned	#N/A	Metagenomic	6|Anaplasma_phagocytophilum_HZ|B|41.6|11|1	CDS	234	320	6.1	+	0	ID=169043_1;partial=01;start_type=GTG;rbs_motif=None;rbs_spacer=None;gc_cont=0.448;conf=80.32;score=6.12;cscore=7.59;sscore=-1.47;rscore=-2.53;uscore=1.40;tscore=-0.34;	GTGGCTCCTGAAATAGATGAAGGACAACCATCAGATATTCCTGCAGAGGTTATCAATGAGGTCCAGAGGGAGAAGATTGGATCAACT	MAPEIDEGQPSDIPAEVINEVQREKIGST
sequence_1009087	1	sequence_1009087	1009087	978678	#N/A	#N/A	#N/A	#N/A	NODE_169161_length_321_cov_1.714286_1	ERR884060_H2_scaffolds.fasta	NODE_169161_length_321_cov_1.714286	NA	NA	unbinned	#N/A	Metagenomic	11|Candidatus_Amoebophilus_asiaticus_5a2|B|35.0|11|0	CDS	2	319	34.7	-	0	ID=169161_1;partial=11;start_type=Edge;rbs_motif=None;rbs_spacer=None;gc_cont=0.365;conf=99.97;score=34.73;cscore=33.12;sscore=1.61;rscore=0.00;uscore=0.00;tscore=1.61;	TCAGATGTGTATAAGAGACAAGTATTGTTCCCTGTAATTTCATGGGGCAATAACTTAGGAGCATTTGGCTTCATTAACAAAAGCCCTCTGCCTAAAAGAGAAGATCCAAAATTGGGTATATTGGTAGATAAAGAGACCCGTATAGAAGAGATTATTGAAAAAAATTCTTTAGGATATCGTATACTTTACCCAGATAAAGCTCATCTACAATGGGAGTGTCTGGATGAAATATTGATAGATAATCTCTCTAAAAGTATCCATATAGATCGTGTAGCTCTGGGGTTTAAAGCGGCTGAGGGAGTAGTGAAGTATTACAAA	SDVYKRQVLFPVISWGNNLGAFGFINKSPLPKREDPKLGILVDKETRIEEIIEKNSLGYRILYPDKAHLQWECLDEILIDNLSKSIHIDRVALGFKAAEGVVKYYK
sequence_10091	1	sequence_10091	10091	10074	K02933	RP-L6, MRPL6, rplF; large subunit ribosomal protein L6	PF00347.22	Ribosomal_L6	NODE_111_length_14869_cov_11.959700_6	ERR884057_M2_scaffolds.fasta	NODE_111_length_14869_cov_11.959700	?	NCBI; cellular organisms;	M2_metabat_bins_2.tsv.001	d__Bacteria;p__Proteobacteria;c__Alphaproteobacteria;o__JABSOH01;f__;g__;s__	Metagenomic	16|Chlorobium_tepidum_TLS|B|56.5|11|1	CDS	3026	3559	91.2	-	0	ID=111_6;partial=00;start_type=ATG;rbs_motif=AGGAG;rbs_spacer=5-10bp;gc_cont=0.633;conf=100.00;score=92.24;cscore=75.15;sscore=17.09;rscore=9.39;uscore=2.69;tscore=3.98;	ATGTCACGCGTAGGCAGCCGCCCGATTGAAATTCCGAGCGGAGTAGAGGTGCGCCTTGAAAACGGCGCCGTCGCCGCCAAAGGCAAAGCCGGCGAAGGCCGCTACACCCTGCCGCGCGAAGTGGAAGTCACCATCAAGGACGGCGTCCTCACCGTCACTCCGCGCGGCGACGGCAAACGCGCCCGGCAACTCTGGGGAACCACACGCGCCAACCTCGCCCGCCTCATCAACGGCTCGCATCAGCACTTTGAAAAACGCCTGGAGATTGAAGGCGTCGGTTTCCGCGCCGCCGTGCGCGGCAAACAGGTCGCGCTCCAGATCGGATACAGCCACGAAGTCGTCTACGATATCCCCGAAGGCGTCACCGTGAAGTCGTCAAAGCCGGGCGAACTCGTCATC…	MSRVGSRPIEIPSGVEVRLENGAVAAKGKAGEGRYTLPREVEVTIKDGVLTVTPRGDGKRARQLWGTTRANLARLINGSHQHFEKRLEIEGVGFRAAVRGKQVALQIGYSHEVVYDIPEGVTVKSSKPGELVISGADYQRVGQVAAQLRAFRVPDPYKAKGIRYEGEYIRRKEGKKK*
sequence_100910	1	sequence_100910	100910	100346	#N/A	#N/A	#N/A	#N/A	NODE_7294_length_722_cov_1.379310_2	ERR884057_M2_scaffolds.fasta	NODE_7294_length_722_cov_1.379310	?	NCBI; Not assigned;	unbinned	#N/A	Metagenomic	0|Mycoplasma_bovis_PG45|B|29.3|4|1	CDS	488	721	31.7	-	0	ID=7294_2;partial=01;start_type=Edge;rbs_motif=None;rbs_spacer=None;gc_cont=0.269;conf=99.93;score=31.68;cscore=28.46;sscore=3.22;rscore=0.00;uscore=0.00;tscore=3.22;	TTTGATATCGAAGAAGAAAAGATAGGAGCTCATCACAAAGATAAAGAATACAAACATCGTTTTACTATTCACGAAAGAGGAACAATGAGACAATGTTCGCCTACTTTCAAAGAAGAATCTTACAAATATTATCTTGGAATAGCTAAACAAATAGAACAATTTTACAAAGATATTAAAGATACAGAAAAATACAAACAATATATAGAATCAGAGAATATTAAAATTGCAGAATAA	FDIEEEKIGAHHKDKEYKHRFTIHERGTMRQCSPTFKEESYKYYLGIAKQIEQFYKDIKDTEKYKQYIESENIKIAE*
sequence_1009100	1	sequence_1009100	1009100	978691	#N/A	#N/A	#N/A	#N/A	NODE_169173_length_321_cov_1.695489_1	ERR884060_H2_scaffolds.fasta	NODE_169173_length_321_cov_1.695489	NA	NA	unbinned	#N/A	Metagenomic	6|Anaplasma_phagocytophilum_HZ|B|41.6|11|1	CDS	77	319	7.1	+	0	ID=169173_1;partial=01;start_type=GTG;rbs_motif=None;rbs_spacer=None;gc_cont=0.473;conf=83.65;score=7.10;cscore=9.53;sscore=-2.44;rscore=-2.53;uscore=0.44;tscore=-0.34;	GTGGTTCAAGCAGGTTCCACTTTGAATGTCACTAGCATGCTTTTGAATCTGTCAGAGTCTTTTGGTGACCAGTGTACCTTCCACGTCCTTCATGGAGTAGACAATGGTGAACTGCAATGGAGAACAGCACAGGGAGTGAACATTTCTGTGTCGGGAAAGAATTGGTCTCATCCTTTAGAACCTGGGACCTTGTGGTACACCTGTCTCTTATACACATCTGACGCTGCCGACGAGCGATCTAGT	MVQAGSTLNVTSMLLNLSESFGDQCTFHVLHGVDNGELQWRTAQGVNISVSGKNWSHPLEPGTLWYTCLLYTSDAADERSS
sequence_1009101	1	sequence_1009101	1009101	978692	K03106	SRP54, ffh; signal recognition particle subunit SRP54 [EC:3.6.5.4]	PF00448.21	SRP54	NODE_169177_length_321_cov_1.691729_1	ERR884060_H2_scaffolds.fasta	NODE_169177_length_321_cov_1.691729	C	NCBI; cellular organisms; Bacteria; Terrabacteria group; Actinobacteria <actinobacteria>; Actinobacteria;	unbinned	#N/A	Metagenomic	19|Erythrobacter_litoralis_HTCC2594|B|63.1|11|1	CDS	2	166	27.8	+	0	ID=169177_1;partial=10;start_type=Edge;rbs_motif=None;rbs_spacer=None;gc_cont=0.648;conf=99.83;score=27.76;cscore=24.54;sscore=3.22;rscore=0.00;uscore=0.00;tscore=3.22;	ACCGGCATCGTGTTGACCAAGCTCGATGGGACCGCCAAGGGCGGAATCGTGGTGTCTGTGCAACGCGAGCTCGGGGTGCCGGTCAAGCTCGTGGGCTTGGGGGAGGGCCCCGATGACCTCGCGCCGTTCGAAGCAGAAGAGTTCGTCGACGCACTCCTGGCCTAA	TGIVLTKLDGTAKGGIVVSVQRELGVPVKLVGLGEGPDDLAPFEAEEFVDALLA*
sequence_1009102	1	sequence_1009102	1009102	978693	#N/A	#N/A	#N/A	#N/A	NODE_169178_length_321_cov_1.687970_1	ERR884060_H2_scaffolds.fasta	NODE_169178_length_321_cov_1.687970	F	NCBI; Viruses; Duplodnaviria; Heunggongvirae; Uroviricota; Caudoviricetes; Caudovirales; Myoviridae;	unbinned	#N/A	Metagenomic	44|Thermoplasma_volcanium_GSS1|A|39.9|11|1	CDS	3	215	9.2	+	0	ID=169178_1;partial=10;start_type=Edge;rbs_motif=None;rbs_spacer=None;gc_cont=0.455;conf=89.34;score=9.25;cscore=6.03;sscore=3.22;rscore=0.00;uscore=0.00;tscore=3.22;	ACGATGGAAACGGAACAGCTCATTGAAAAGAGGTTTCGATTCGCAATGTCCTCCTTCGGGAGGATGTTTCGTCCTCCTGGTATCACACACGACATGATGCAGATGTGTAGAGGATGGGCAGAAGACATCGAGAGACCCACACCTATGCACAATGACCTTAACGGTGTTGATGCATACTTCCTAGAAATGTGGAGAATATATTCTGAATCATGA	TMETEQLIEKRFRFAMSSFGRMFRPPGITHDMMQMCRGWAEDIERPTPMHNDLNGVDAYFLEMWRIYSES*
sequence_1009103	1	sequence_1009103	1009103	978694	K03654	recQ; ATP-dependent DNA helicase RecQ [EC:3.6.4.12]	PF16124.4	RecQ_Zn_bind	NODE_169179_length_321_cov_1.687970_1	ERR884060_H2_scaffolds.fasta	NODE_169179_length_321_cov_1.687970	?	NCBI; cellular organisms; Bacteria; Terrabacteria group; Cyanobacteria/Melainabacteria group; Cyanobacteria; Synechococcales; Synechococcaceae; Synechococcus; unclassified Synechococcus;	unbinned	#N/A	Metagenomic	11|Candidatus_Amoebophilus_asiaticus_5a2|B|35.0|11|0	CDS	1	321	18.8	+	0	ID=169179_1;partial=11;start_type=Edge;rbs_motif=None;rbs_spacer=None;gc_cont=0.333;conf=98.70;score=18.83;cscore=17.23;sscore=1.61;rscore=0.00;uscore=0.00;tscore=1.61;	GTACAAAAGATCATGTATTTTATTCAAAATAATCACTCCGAAGAAATAAAAGCTAGAGAGAGGAAGAAACTGGATGAAATCATGTTGTATGCAGAATCTTCTTCCTGTCGTTGGCGGCACATCGTGGGTTATTTTGGAGAAATTTTAGAAAAGGACTGTGGCTATTGTGATAATTGTATAAACCCCATTCCCAAAGACTACGATTTAACCATAATGGTGCAAAAAGTTATTTCTGCTATTTATAGGACAAAATCGAGATTTTCATCGACTTATATTATTAGTATTTTAAGAGGGGAATCTTCCGAAAAATCAGATAAGTAT	VQKIMYFIQNNHSEEIKARERKKLDEIMLYAESSSCRWRHIVGYFGEILEKDCGYCDNCINPIPKDYDLTIMVQKVISAIYRTKSRFSSTYIISILRGESSEKSDKY
sequence_1009104	1	sequence_1009104	1009104	978695	#N/A	#N/A	#N/A	#N/A	NODE_16917_length_921_cov_2.757506_1	ERR884060_H2_scaffolds.fasta	NODE_16917_length_921_cov_2.757506	NA	NA	unbinned	#N/A	Metagenomic	6|Anaplasma_phagocytophilum_HZ|B|41.6|11|1	CDS	2	787	20.2	+	0	ID=16917_1;partial=10;start_type=Edge;rbs_motif=None;rbs_spacer=None;gc_cont=0.496;conf=99.05;score=20.23;cscore=17.01;sscore=3.22;rscore=0.00;uscore=0.00;tscore=3.22;	TTCGTTGGCAATTGCTTCAAATCAGTGGATTACTGTGCCATGACTGTGCCTAATCTTTCCCTCCCATCGCCTTACTTAACCCACAACTTGAATCAAATGAGCCACTGGTTCCTTGCTCAGGACCACAGAGGTGCAACATCATGTGGGACAGGGAGGTCCCTTGTTTTTCTTCTGTCACATGCCCATGGTAAGGAATGCACTAGTGTTCCAAAGGCCAGTGTCCCAGCAAGAGTGCAGAGAACTCCTACTGGGGACATTATCACAGCACAACCTCCCACTTACTCTCGTCTTCCATCGTTTTCTGGGAATGCCCCCTCTCCTCAACCTGGAGCAGCACATACACAGTCTCCTCAACACTTCCTCACAATCTGTGCACAAAGGGGAGGTTACTCCAGGTGG…	FVGNCFKSVDYCAMTVPNLSLPSPYLTHNLNQMSHWFLAQDHRGATSCGTGRSLVFLLSHAHGKECTSVPKASVPARVQRTPTGDIITAQPPTYSRLPSFSGNAPSPQPGAAHTQSPQHFLTICAQRGGYSRWLSFSAGNVQVLVLPKSGVSTKDIASSWKQKIRVHSVKLDSGRYRLAVLQPCCGTFYVMAACARCQEVLQVHCDPCHTASGLSTPIFCTVVPGLVNPHYTILANSVAEVQAAKRGDVQNKGRKFVSTFI*
sequence_1009105	1	sequence_1009105	1009105	978696	#N/A	#N/A	#N/A	#N/A	NODE_169181_length_321_cov_1.680451_1	ERR884060_H2_scaffolds.fasta	NODE_169181_length_321_cov_1.680451	NA	NA	unbinned	#N/A	Metagenomic	6|Anaplasma_phagocytophilum_HZ|B|41.6|11|1	CDS	187	321	3.8	-	0	ID=169181_1;partial=01;start_type=Edge;rbs_motif=None;rbs_spacer=None;gc_cont=0.393;conf=70.62;score=3.82;cscore=0.60;sscore=3.22;rscore=0.00;uscore=0.00;tscore=3.22;	ATTCGCCTTAGTCTCGTGGGCTCGGAGATGTGTATAAGAGACAGCATATATGGTGCTATACCATATTTGGCTTGCAATGATGCTATGCTATTGCAAGTTATGTGGTTTTGGATGCACACTATAATAGTATTATAG	IRLSLVGSEMCIRDSIYGAIPYLACNDAMLLQVMWFWMHTIIVL*
sequence_1009106	1	sequence_1009106	1009106	978697	#N/A	#N/A	#N/A	#N/A	NODE_169182_length_321_cov_1.676692_1	ERR884060_H2_scaffolds.fasta	NODE_169182_length_321_cov_1.676692	NA	NA	unbinned	#N/A	Metagenomic	18|Desulfurococcus_kamchatkensis_1221n|B|45.3|11|1	CDS	228	320	9.8	+	0	ID=169182_1;partial=01;start_type=ATG;rbs_motif=GGxGG;rbs_spacer=5-10bp;gc_cont=0.452;conf=90.58;score=9.84;cscore=1.60;sscore=8.24;rscore=10.07;uscore=-3.52;tscore=1.69;	ATGTGTAGTATCCTAATGTGTACAATGGTACTGAAATATACTGTGGGGGGTAGGGAGAACAGGCATGCACTTAGTGAGGGCCCTTTGAGCATA	MCSILMCTMVLKYTVGGRENRHALSEGPLSI
sequence_1009107	1	sequence_1009107	1009107	978698	#N/A	#N/A	#N/A	#N/A	NODE_169184_length_321_cov_1.665414_1	ERR884060_H2_scaffolds.fasta	NODE_169184_length_321_cov_1.665414	NA	NA	unbinned	#N/A	Metagenomic	1|Mycoplasma_pneumoniae_M129|B|40.0|4|0	CDS	206	319	8.4	+	0	ID=169184_1;partial=01;start_type=ATG;rbs_motif=TTA;rbs_spacer=15bp;gc_cont=0.386;conf=87.22;score=8.35;cscore=1.81;sscore=6.54;rscore=2.51;uscore=-1.37;tscore=5.40;	ATGCAAACGGTTGTGATATTATTTCAAGTCTTTCAATTTATTATGTCTTTACTAGCATCACTGCCATATTCCTGTCTCTTATACACATCTGACGCTGCCGACGAGCGATCTAGT	MQTVVILFQVFQFIMSLLASLPYSCLLYTSDAADERSS
sequence_1009108	1	sequence_1009108	1009108	978699	#N/A	#N/A	#N/A	#N/A	NODE_169185_length_321_cov_1.665414_1	ERR884060_H2_scaffolds.fasta	NODE_169185_length_321_cov_1.665414	NA	NA	unbinned	#N/A	Metagenomic	44|Thermoplasma_volcanium_GSS1|A|39.9|11|1	CDS	148	321	3.6	+	0	ID=169185_1;partial=01;start_type=ATG;rbs_motif=None;rbs_spacer=None;gc_cont=0.437;conf=69.74;score=3.63;cscore=2.53;sscore=1.10;rscore=-0.52;uscore=-1.04;tscore=2.66;	ATGACTAGCGTGAAGAACAAAGCAGTGATGTGCTCAATCGAGCAAGACACCGGTTGGATGCCCCTACGTATATACGTAGGACATGCTCAATTCAAGATAGGCTCAGTTCCTCTAATTTCATTAAAATCCGGGAAAGAGTCAATTCATGTCACCTTTATGCACACACACAGTTGC	MTSVKNKAVMCSIEQDTGWMPLRIYVGHAQFKIGSVPLISLKSGKESIHVTFMHTHSC
sequence_1009109	1	sequence_1009109	1009109	978700	#N/A	#N/A	#N/A	#N/A	NODE_169186_length_321_cov_1.665414_1	ERR884060_H2_scaffolds.fasta	NODE_169186_length_321_cov_1.665414	NA	NA	unbinned	#N/A	Metagenomic	6|Anaplasma_phagocytophilum_HZ|B|41.6|11|1	CDS	92	319	10.9	-	0	ID=169186_1;partial=01;start_type=Edge;rbs_motif=None;rbs_spacer=None;gc_cont=0.474;conf=92.47;score=10.91;cscore=7.69;sscore=3.22;rscore=0.00;uscore=0.00;tscore=3.22;	CTAGATCGCTCGTCGGCAGCGTCAGATGTGTATAAGAGACAGAATGTGGACAGTACTACACTGCTACAGGGTGCTCTTACAGGTGGAACTGCAGTCAAATGGGATTGGATTTCCGTATGTATGCATGTCTGTGTGTGCGAGTGTGCATGTGCATGCATGCGTGAGTGTGTGGAGCTAGTTAAGATTCTTGCTTCACACCACATTAATGATCGTGGTACACTCACTTGA	LDRSSAASDVYKRQNVDSTTLLQGALTGGTAVKWDWISVCMHVCVCECACACMRECVELVKILASHHINDRGTLT*
sequence_100911	1	sequence_100911	100911	100347	#N/A	#N/A	#N/A	#N/A	NODE_72950_length_344_cov_1.000000_1	ERR884057_M2_scaffolds.fasta	NODE_72950_length_344_cov_1.000000	NA	NA	unbinned	#N/A	Metagenomic	38|Rhodococcus_jostii_RHA1|B|65.0|11|1	CDS	1	342	1.8	+	0	ID=72950_1;partial=11;start_type=Edge;rbs_motif=None;rbs_spacer=None;gc_cont=0.906;conf=60.23;score=1.81;cscore=0.20;sscore=1.61;rscore=0.00;uscore=0.00;tscore=1.61;	GTGGGCGGTCCTGCCGCCCCCGCGCCCACCCTCCTCGCTCGTGTGGCTCGCGCTCTGCGCCGCGTCGGCGCCCGCGGGCCCCGCCCCGCCCGCCCCGCGCGCCGGGGGCCGCGCCCCCCCCGGGCGGCGGGGGGGGGGGGCCCCCCCCCCCCCGCCCCCCCGCCCCCCCCCGCCCCCCCCGCCCCCCCCCCCCCCGCCCCCTCCCCCCCCCCCGCCCCCCCCAGTCCGCCCGTCCCGGGCGGCGCCCGCGGTGTGGGGGGCGGGGCGCGGGGGGGTGGCCGGGCGGGCGCGCGGCGGAGCCCGGGCGCGTCTTGTGCTATCTACACGGCTCGCGCGCCGGCC	VGGPAAPAPTLLARVARALRRVGARGPRPARPARRGPRPPRAAGGGGPPPPAPPPPPAPPAPPPPAPSPPPAPPSPPVPGGARGVGGGARGGGRAGARRSPGASCAIYTARAPA
sequence_1009110	1	sequence_1009110	1009110	978701	#N/A	#N/A	#N/A	#N/A	NODE_169187_length_321_cov_1.665414_1	ERR884060_H2_scaffolds.fasta	NODE_169187_length_321_cov_1.665414	NA	NA	unbinned	#N/A	Metagenomic	46|Tropheryma_whipplei_TW08_27|B|46.3|11|1	CDS	1	168	7.5	-	0	ID=169187_1;partial=10;start_type=ATG;rbs_motif=GGA/GAG/AGG;rbs_spacer=5-10bp;gc_cont=0.500;conf=84.95;score=7.53;cscore=3.10;sscore=4.43;rscore=3.55;uscore=-1.24;tscore=2.13;	ATGCTAACAAGTGGAGATCCACATGATGCCAGGTGTAATGTTATGAGTGGTGAAACCCAGTGCTGGGGAGTGTTGAGAGGCCAGGCAAGGACAGTGGAAGTAGCTCCATGTGCCCCTATTGTCCCTGTCTCTTATACACATCTCCGAGCCCACGAGACTAAGGCGAAT	MLTSGDPHDARCNVMSGETQCWGVLRGQARTVEVAPCAPIVPVSYTHLRAHETKAN
sequence_1009111	1	sequence_1009111	1009111	978702	#N/A	#N/A	#N/A	#N/A	NODE_169188_length_321_cov_1.657895_1	ERR884060_H2_scaffolds.fasta	NODE_169188_length_321_cov_1.657895	NA	NA	unbinned	#N/A	Metagenomic	11|Candidatus_Amoebophilus_asiaticus_5a2|B|35.0|11|0	CDS	3	185	17.3	-	0	ID=169188_1;partial=10;start_type=ATG;rbs_motif=TAA;rbs_spacer=12bp;gc_cont=0.257;conf=98.16;score=17.30;cscore=6.54;sscore=10.76;rscore=6.07;uscore=1.22;tscore=3.47;	ATGTGTCTATCACGTTATAATATGAGCATGAATACATTGCAGTGGATTATATTAAATTTAATTATAGCTCATTTTTTAACTAAATGGCTACTGGAAAAAATAAATATCAAATATAGTTTAAACTCCGCAACATCTTATATCCATGAATTTGGTGAAGTGATTGTAGAAAAAACTAAATCCTAT	MCLSRYNMSMNTLQWIILNLIIAHFLTKWLLEKINIKYSLNSATSYIHEFGEVIVEKTKSY
sequence_1009112	1	sequence_1009112	1009112	978703	#N/A	#N/A	#N/A	#N/A	NODE_16918_length_921_cov_2.662818_1	ERR884060_H2_scaffolds.fasta	NODE_16918_length_921_cov_2.662818	NA	NA	unbinned	#N/A	Metagenomic	6|Anaplasma_phagocytophilum_HZ|B|41.6|11|1	CDS	1	921	68.6	+	0	ID=16918_1;partial=11;start_type=Edge;rbs_motif=None;rbs_spacer=None;gc_cont=0.457;conf=100.00;score=68.57;cscore=66.96;sscore=1.61;rscore=0.00;uscore=0.00;tscore=1.61;	GTTGTTCAGTCAGCTACTGCTGGGATTACTGGCAAAGAGCCTGGAGACAAAGAGGTTATGGAGCTGTGCAACTATCTCTGTGCAGCAGTACAATATGCAACCTGTACCAGTGATCTGTTCCATTTTGCTTCTCAGCTTTGCTGCTTTGGCGAAAATAAACTTGCCATGATTCAAAGTAATGATGCAGAGTGGACCTTAAACTTCCAGCCTGTCCACTTGGATGCAGTGCCCAACGTGCCATTTCCTAAACTCATTTTCGCTGCTCATCCAAATGTCATGTCTTTGCCTCCACCATCTCCCCATTATCCTCCAAACGTGCAATCTGGAAATAGTGAAACACCTTGGCCAGATTCAGCCGAGGCCTCTTCACCCATTGATATTGATTCTGGTGAACCGTTT…	VVQSATAGITGKEPGDKEVMELCNYLCAAVQYATCTSDLFHFASQLCCFGENKLAMIQSNDAEWTLNFQPVHLDAVPNVPFPKLIFAAHPNVMSLPPPSPHYPPNVQSGNSETPWPDSAEASSPIDIDSGEPFISTFDQAFEDTANISYDNEEEEGIPALDIDEQAADVSAEKEFIKSGWCSACGVEVVSAQHLNPELMKELGEAPTASDTIQHHIQSTVHTDNVKGYREFDELKNSYQQNVLPLANAILNHPKAPMQYNVRQFDKLIDKLQKSYQELQQVLTPNVAGQTSRQFWSGKCKLLKSRAS
sequence_1009113	1	sequence_1009113	1009113	978704	K02075	ABC.ZM.P; zinc/manganese transport system permease protein	PF00950.16	ABC-3	NODE_169190_length_321_cov_1.646617_1	ERR884060_H2_scaffolds.fasta	NODE_169190_length_321_cov_1.646617	O	NCBI; cellular organisms; Bacteria; Terrabacteria group; Firmicutes; Bacilli; Bacillales;	unbinned	#N/A	Metagenomic	49|_Nostoc_azollae__0708|B|38.5|11|1	CDS	2	319	13.7	-	0	ID=169190_1;partial=11;start_type=Edge;rbs_motif=None;rbs_spacer=None;gc_cont=0.336;conf=95.90;score=13.72;cscore=12.11;sscore=1.61;rscore=0.00;uscore=0.00;tscore=1.61;	TCTATTCTGACTTTCATATTTATTTATGAACATTTGAAAATCTCTCTATTTGATCCTCTATATGCCAATACCATAGGTGTAAATGTAGGTCTTGTTCGATTTTGTATTGCTATAATGCTGGTAACATCTGTTGTCCTATCTATCAAAACTGTGGGTGTAGTTATGGTCTCCTCTACGATGGTCGCTCCTGTTTTGTTTGCAGTTAATTTTTCTAAAAATTTAAAGCAGCTGTTTTTAGTCTCTTGTCTTTTTTCTCTTTTCGTAACATCAGTAGCGATACTTATCAGCGCTCTGTCTGCTATCTATGAAATACAATTT	SILTFIFIYEHLKISLFDPLYANTIGVNVGLVRFCIAIMLVTSVVLSIKTVGVVMVSSTMVAPVLFAVNFSKNLKQLFLVSCLFSLFVTSVAILISALSAIYEIQF
sequence_1009114	1	sequence_1009114	1009114	978705	#N/A	#N/A	#N/A	#N/A	NODE_169191_length_321_cov_1.646617_1	ERR884060_H2_scaffolds.fasta	NODE_169191_length_321_cov_1.646617	NA	NA	unbinned	#N/A	Metagenomic	17|Desulfotomaculum_acetoxidans_DSM_771|B|41.5|11|1	CDS	3	320	16.2	+	0	ID=169191_1;partial=11;start_type=Edge;rbs_motif=None;rbs_spacer=None;gc_cont=0.415;conf=97.63;score=16.18;cscore=14.57;sscore=1.61;rscore=0.00;uscore=0.00;tscore=1.61;	AATGTAATTACAGGCCTGCAGAGAAAGCACTTTAAATGTTGTCAGGCCACATTCAGGCAATGTTACCTAGATGGCCACATACAAAGGCCAGCAAGTATATATCTTTGCAAAAGAATGGCCAGACCTAAAATCTGGTCAGGTCATGGCTTGGGCAGCCTGGTTGTTCTGCTGGGCATGAATTATGCCAAATATAGTAAGCCTCAAACTTCCTGCAAAATCCGATATGAGCTTGAGGCCATGGCCGATATTGTATTTCGCCAGAAGACCAAGGAATTGGTTGTAACTAATTATATACTAGCCATTATTGCAAGTATAATA	NVITGLQRKHFKCCQATFRQCYLDGHIQRPASIYLCKRMARPKIWSGHGLGSLVVLLGMNYAKYSKPQTSCKIRYELEAMADIVFRQKTKELVVTNYILAIIASII
sequence_1009115	1	sequence_1009115	1009115	978706	#N/A	#N/A	#N/A	#N/A	NODE_169192_length_321_cov_1.646617_1	ERR884060_H2_scaffolds.fasta	NODE_169192_length_321_cov_1.646617	NA	NA	unbinned	#N/A	Metagenomic	21|Haloquadratum_walsbyi_DSM_16790|A|47.9|11|0	CDS	238	321	11.3	+	0	ID=169192_1;partial=01;start_type=ATG;rbs_motif=ATA;rbs_spacer=7bp;gc_cont=0.548;conf=93.12;score=11.33;cscore=1.63;sscore=9.70;rscore=4.35;uscore=1.08;tscore=4.27;	ATGCCTGTCTCTGCAAGTAGTCTTGGTGTGCCTCCTATCCCTCCCACCTGTCTCTTATACACATCTGACGCTGCCGACGAGCGA	MPVSASSLGVPPIPPTCLLYTSDAADER
sequence_1009116	1	sequence_1009116	1009116	978707	#N/A	#N/A	#N/A	#N/A	NODE_169193_length_321_cov_1.642857_1	ERR884060_H2_scaffolds.fasta	NODE_169193_length_321_cov_1.642857	NA	NA	unbinned	#N/A	Metagenomic	47|Xenorhabdus_nematophila_ATCC_19061|B|44.1|11|1	CDS	2	139	2.8	-	0	ID=169193_1;partial=10;start_type=ATG;rbs_motif=GGAG/GAGG;rbs_spacer=5-10bp;gc_cont=0.413;conf=65.41;score=2.77;cscore=-2.63;sscore=5.40;rscore=11.01;uscore=-0.57;tscore=3.99;	ATGTGCCAGTTTATGGCTGTCTTTCTATCCACTTTTGTTCATGTCAGAAATTTAAAATTACGAACTATAGTTGTACATCTTCTCTGTATTTCAGCATGGTTGGACGCCAGTGATGGCAGCAGCTTGGGGCTGTCTCTT	MCQFMAVFLSTFVHVRNLKLRTIVVHLLCISAWLDASDGSSLGLSL
sequence_1009117	1	sequence_1009117	1009117	978708	#N/A	#N/A	#N/A	#N/A	NODE_169194_length_321_cov_1.642857_1	ERR884060_H2_scaffolds.fasta	NODE_169194_length_321_cov_1.642857	NA	NA	unbinned	#N/A	Metagenomic	1|Mycoplasma_pneumoniae_M129|B|40.0|4|0	CDS	182	319	8.5	+	0	ID=169194_1;partial=01;start_type=ATG;rbs_motif=None;rbs_spacer=None;gc_cont=0.529;conf=87.51;score=8.47;cscore=5.77;sscore=2.70;rscore=0.02;uscore=-2.72;tscore=5.40;	ATGCTGCAGAAGTACCAACATGCTGCAGCCCAAGCACCTTACATTCCTGACCCAGCCAACCCATTCAACAACCTATACCTCACGGGGGTGGGACACTACGACCTGTCTCTTATACACATCTCCGAGCCCACGAGACTA	MLQKYQHAAAQAPYIPDPANPFNNLYLTGVGHYDLSLIHISEPTRL
sequence_1009118	0	sequence_1722483	1009118	978709	#N/A	#N/A	#N/A	#N/A	NODE_169196_length_321_cov_1.639098_1	ERR884060_H2_scaffolds.fasta	NODE_169196_length_321_cov_1.639098	NA	NA	unbinned	#N/A	Metagenomic	11|Candidatus_Amoebophilus_asiaticus_5a2|B|35.0|11|0	CDS	3	134	10.1	+	0	ID=169196_1;partial=10;start_type=Edge;rbs_motif=None;rbs_spacer=None;gc_cont=0.227;conf=91.16;score=10.15;cscore=6.93;sscore=3.22;rscore=0.00;uscore=0.00;tscore=3.22;	CAAAATGAAAGATTTTCTAATTTAGAAAAAAATCAGCAATTAATTATAAATTGGATTAATAAACAAGAACAAAATCAAAAAAGCTATCATCAAAATCCTCCATCTCAAAATAATCAATCCGCAAATCAATAA	QNERFSNLEKNQQLIINWINKQEQNQKSYHQNPPSQNNQSANQ*
sequence_1009119	1	sequence_1009119	1009119	978710	#N/A	#N/A	#N/A	#N/A	NODE_169197_length_321_cov_1.639098_1	ERR884060_H2_scaffolds.fasta	NODE_169197_length_321_cov_1.639098	NA	NA	unbinned	#N/A	Metagenomic	49|_Nostoc_azollae__0708|B|38.5|11|1	CDS	153	320	5.6	-	0	ID=169197_1;partial=01;start_type=Edge;rbs_motif=None;rbs_spacer=None;gc_cont=0.470;conf=78.37;score=5.60;cscore=2.38;sscore=3.22;rscore=0.00;uscore=0.00;tscore=3.22;	ACACTAGATCGCTCGTCGGCAGCGTCAGATGTGTATAAGAGACAGTATTATAGGAGCATGAAACCTATTCGCGATTCCAACGAAATCAATCGGCGTAGAGCCTTTCTCAATCGTCATGCTAGCTTCTGTGCTGCACGTGTGGGAATTGGTGATTGCATGCCCACCTAG	TLDRSSAASDVYKRQYYRSMKPIRDSNEINRRRAFLNRHASFCAARVGIGDCMPT*
sequence_100912	1	sequence_100912	100912	100348	#N/A	#N/A	#N/A	#N/A	NODE_72952_length_344_cov_0.996540_2	ERR884057_M2_scaffolds.fasta	NODE_72952_length_344_cov_0.996540	O	NCBI; cellular organisms; Bacteria; Terrabacteria group; Actinobacteria <actinobacteria>; Acidimicrobiia; Acidimicrobiales;	unbinned	#N/A	Metagenomic	13|Catenulispora_acidiphila_DSM_44928|B|69.8|11|1	CDS	261	344	4.7	-	0	ID=72952_2;partial=01;start_type=Edge;rbs_motif=None;rbs_spacer=None;gc_cont=0.738;conf=74.54;score=4.67;cscore=1.45;sscore=3.22;rscore=0.00;uscore=0.00;tscore=3.22;	CTCCTGATCGACGATGGCGACCTCACCCGGGCGTTGCGCGAGCGGCTGCAGGGGCTCCGCGCCCACGCCCCACCGGGCGACTGA	LLIDDGDLTRALRERLQGLRAHAPPGD*
sequence_1009120	1	sequence_1009120	1009120	978711	#N/A	#N/A	#N/A	#N/A	NODE_169198_length_321_cov_1.639098_1	ERR884060_H2_scaffolds.fasta	NODE_169198_length_321_cov_1.639098	NA	NA	unbinned	#N/A	Metagenomic	15|Chlorobium_phaeobacteroides_BS1|B|48.9|11|0	CDS	170	319	13.5	+	0	ID=169198_1;partial=01;start_type=ATG;rbs_motif=None;rbs_spacer=None;gc_cont=0.473;conf=95.73;score=13.53;cscore=10.17;sscore=3.36;rscore=-0.28;uscore=0.34;tscore=3.30;	ATGGATACCGTGCTGCTTACTCTTGCAATAATTTTTCTACTTTTCTTTCAGATGGTTGCACTTAACTTTAACCACATTCTTCTGAAGCTGGCTGACCAGGGCTCCATCCCATGGGACACCCTCCAGAGCCAGGACAGACTCAACTTGGGG	MDTVLLTLAIIFLLFFQMVALNFNHILLKLADQGSIPWDTLQSQDRLNLG
sequence_1009121	1	sequence_1009121	1009121	978712	#N/A	#N/A	#N/A	#N/A	NODE_169199_length_321_cov_1.635338_2	ERR884060_H2_scaffolds.fasta	NODE_169199_length_321_cov_1.635338	NA	NA	unbinned	#N/A	Metagenomic	6|Anaplasma_phagocytophilum_HZ|B|41.6|11|1	CDS	155	319	12.1	-	0	ID=169199_2;partial=01;start_type=Edge;rbs_motif=None;rbs_spacer=None;gc_cont=0.467;conf=94.19;score=12.12;cscore=8.90;sscore=3.22;rscore=0.00;uscore=0.00;tscore=3.22;	TCTGCTGTATGCAAACACCCAGGTCTGAAGGAATTGACCATTGGTAATGAGTGTTCCCCATCCCTTGTCAATGGAGCAGTGGAAGGGATATTGAGGAAGGAAGGTGTGAAGAAGCTGGTTGTTGAGAAGGGTTTCCCAGGTGAGTTATCGGGATATCATACCTAG	SAVCKHPGLKELTIGNECSPSLVNGAVEGILRKEGVKKLVVEKGFPGELSGYHT*
sequence_1009122	1	sequence_1009122	1009122	978713	#N/A	#N/A	#N/A	#N/A	NODE_169199_length_321_cov_1.635338_1	ERR884060_H2_scaffolds.fasta	NODE_169199_length_321_cov_1.635338	NA	NA	unbinned	#N/A	Metagenomic	6|Anaplasma_phagocytophilum_HZ|B|41.6|11|1	CDS	1	69	4.8	-	0	ID=169199_1;partial=10;start_type=GTG;rbs_motif=GGA/GAG/AGG;rbs_spacer=5-10bp;gc_cont=0.435;conf=74.96;score=4.77;cscore=0.83;sscore=3.94;rscore=3.28;uscore=1.00;tscore=-0.34;	GTGTTAGTGCTAGTCTCATGTAGCCAGTCTGCTTTCAGTGGAAGAGGTCTAGATCTGGTTGAATATATA	MLVLVSCSQSAFSGRGLDLVEYI
sequence_1009123	1	sequence_1009123	1009123	978714	#N/A	#N/A	#N/A	#N/A	NODE_16919_length_921_cov_2.657044_1	ERR884060_H2_scaffolds.fasta	NODE_16919_length_921_cov_2.657044	NA	NA	unbinned	#N/A	Metagenomic	11|Candidatus_Amoebophilus_asiaticus_5a2|B|35.0|11|0	CDS	3	920	95.6	+	0	ID=16919_1;partial=11;start_type=Edge;rbs_motif=None;rbs_spacer=None;gc_cont=0.358;conf=100.00;score=95.55;cscore=93.94;sscore=1.61;rscore=0.00;uscore=0.00;tscore=1.61;	AATGTTTTATATTTTCAGATATCTAATACATATATGTTACCCATGTTACTCATAGCATGTGTTCAGGTGAACCATGCAAGAGGAATGGCTACAGGAGATGAGATAAGACCAGGTTATGGCACAAAGTTCAGCCAAGTCGGCAAAGTGATACAGGGGCTGAATAGATATGATCTTGTGATAGGAATAGAGTTGCCAGAACGATATAATAACTTAGGAAAGGTAGGTAATTTATTACCAACATCTTTTAATGAATTTTGTGATCGAATAAATAATAACTCTCTGGCATATGAAGTCTGTAAAGAAATGATCCCGGTGATGGAGGAATACAAATATCATGAAGGTGAGTATTTAAAAAGAATAATGAAGAGATTGGAATATGATCTAGTTGCTATATTGCCA…	NVLYFQISNTYMLPMLLIACVQVNHARGMATGDEIRPGYGTKFSQVGKVIQGLNRYDLVIGIELPERYNNLGKVGNLLPTSFNEFCDRINNNSLAYEVCKEMIPVMEEYKYHEGEYLKRIMKRLEYDLVAILPDLDKRNDIDKATKVRKLGDYHFPIKNQKLYEWEYKNRMKVPKPPNEEKPGIKEHVEEAVDEELGEVYHLIQSLKRQIQTDELQRQARARSVDQARREEQRARDVRGETFRNSQFNGKRKRNVSDDIVETTISTTKSTTSAKTSIVVRSTVPTTPTTPTTCLLYTSDAADERSS
sequence_1009124	0		1009124	227182	#N/A	#N/A	#N/A	#N/A	NODE_1691_length_2489_cov_46.993837_2	ERR884060_H2_scaffolds.fasta	NODE_1691_length_2489_cov_46.993837	?	NCBI; Not assigned;	unbinned	#N/A	Metagenomic	21|Haloquadratum_walsbyi_DSM_16790|A|47.9|11|0	CDS	1703	2008	24.7	+	0	ID=1691_2;partial=00;start_type=ATG;rbs_motif=None;rbs_spacer=None;gc_cont=0.451;conf=99.60;score=24.05;cscore=23.69;sscore=0.35;rscore=-0.25;uscore=-3.01;tscore=4.27;	ATGCGAATCGTAACGACATGTTTACTTATTGCTTTTACCTGCCTTGCATTGTCTGTCTCAGTGAGCGGCGTTGCGAAGGCTGAAGAAAAGGCAAGGAAAAAGCCTGACCCAGCCAAAATGTTTGAAAAGAAAGATGCCGATGGTGACGGGGCTCTTACTCTTGATGAATTCAAAAAAGGCATGAAGGACAAGCAGCTAGAAGGCGCAGAAAAACGTTTCAAGAGACTCGACGCAGATGGAGATGGAAAAGTCACTCTCGAAGAAATGAAAGCCGGCCTAGCTAAGATGGGTCAGAAAAAGAAGTAA	MRIVTTCLLIAFTCLALSVSVSGVAKAEEKARKKPDPAKMFEKKDADGDGALTLDEFKKGMKDKQLEGAEKRFKRLDADGDGKVTLEEMKAGLAKMGQKKK*
sequence_1009125	0	sequence_234552	1009125	978715	#N/A	#N/A	#N/A	#N/A	NODE_1691_length_2489_cov_46.993837_3	ERR884060_H2_scaffolds.fasta	NODE_1691_length_2489_cov_46.993837	?	NCBI; Not assigned;	unbinned	#N/A	Metagenomic	21|Haloquadratum_walsbyi_DSM_16790|A|47.9|11|0	CDS	2182	2487	12.8	+	0	ID=1691_3;partial=01;start_type=ATG;rbs_motif=None;rbs_spacer=None;gc_cont=0.451;conf=95.01;score=12.82;cscore=10.92;sscore=1.90;rscore=-0.25;uscore=-2.12;tscore=4.27;	ATGAACATCTCTCTATTACATTTGAAAAGTTACTTGCAGCTGAGCAACAGGCTGACTCGTACAGGTCTTCTCGTTGTCTTCTCCTTTTTTTCGTTACCTTTCATTGCTGATACAGCACATGCACAAACCCGTGCTGCTATGCAAAAACGTGCTGCCATGCAAAAACGATTACAGGCAGCAAAGCAGTCGCAAAAGCAATGGACACCTCCGCCGATTCGACTGCCAGAAGCCGTTATTGAAAAACCAAAAGGTCAAATACTCTCTGTCAAAGAGATTGATCGGGATACCACCGCTCGAAAGAACGTC	MNISLLHLKSYLQLSNRLTRTGLLVVFSFFSLPFIADTAHAQTRAAMQKRAAMQKRLQAAKQSQKQWTPPPIRLPEAVIEKPKGQILSVKEIDRDTTARKNV
sequence_1009126	1	sequence_1009126	1009126	978716	K00375	K00375; GntR family transcriptional regulator / MocR family aminotransferase	PF00155.20	Aminotran_1_2	NODE_1691_length_2489_cov_46.993837_1	ERR884060_H2_scaffolds.fasta	NODE_1691_length_2489_cov_46.993837	?	NCBI; Not assigned;	unbinned	#N/A	Metagenomic	21|Haloquadratum_walsbyi_DSM_16790|A|47.9|11|0	CDS	291	1520	98.3	+	0	ID=1691_1;partial=00;start_type=ATG;rbs_motif=ATA;rbs_spacer=5bp;gc_cont=0.480;conf=100.00;score=98.27;cscore=90.32;sscore=7.95;rscore=4.35;uscore=-0.66;tscore=4.27;	ATGAAACATTCATATGAGGATCTCCCTGCTGAATTCCTGACCTGTCCAGACCGGACAGCGACAGGCTCTGAGAAATGGGATCGCTATGCCGGACAGGTGACACCCTCGGGAGAAACGATTCTTCCATTTTGGGTTGCTGACATGGACTTTCAGTCACCTCAAGTCGTTCTCGATGCTATTCATCGTAGGACTGACCATGGTGTCTTTGGCTATACCCATGACACAGAAACGTTCCGCTCGACGCTTACAGATCACCTCAAAGAGCAACATCATTGGACGATTGATCCATCATGGATACTTGGTGTGCCAGGAATTGTAACTGGTTTATCTATCACGGCACGCTTGTTGTCTGAACCTGGCGACGGTATCGCGACACTCACGCCGATCTATCCACCATTT…	MKHSYEDLPAEFLTCPDRTATGSEKWDRYAGQVTPSGETILPFWVADMDFQSPQVVLDAIHRRTDHGVFGYTHDTETFRSTLTDHLKEQHHWTIDPSWILGVPGIVTGLSITARLLSEPGDGIATLTPIYPPFLFLPKLAGRRCVQIPMHANPAMQRWTIDWDEFEAALTPDVKIFWLCHPHNPTGMVFDKEDLLHIADICERKNVAVVSDEIWDDIILDENIQHIPFASLDHPAAKRAITFVAASKTWNIAGLGCAAAIIPEKRLRQQWRQAGSGLVPMVNPLGYAASEAAWRDGDPWRQRLIQVLRFNRECALATIEQIRGISCISPQATYLLWLDCREWMASQPPSRQHPQQACEEAGIGPSNGNDFGSPGFLRINCGCPPELLNEGLKRLHNAFH…
sequence_1009127	1	sequence_1009127	1009127	978717	#N/A	#N/A	#N/A	#N/A	NODE_169200_length_321_cov_1.635338_1	ERR884060_H2_scaffolds.fasta	NODE_169200_length_321_cov_1.635338	NA	NA	unbinned	#N/A	Metagenomic	21|Haloquadratum_walsbyi_DSM_16790|A|47.9|11|0	CDS	1	201	4.4	-	0	ID=169200_1;partial=10;start_type=ATG;rbs_motif=None;rbs_spacer=None;gc_cont=0.463;conf=70.33;score=3.75;cscore=1.93;sscore=1.82;rscore=-0.25;uscore=-1.55;tscore=4.27;	ATGATTGCAACATATGTACATGCCCGGATATGTTGCCATGGTGAACTGGATCGAGTTATGACAATAACAATTCTCCAACAGGTTCACATGAGTCACTGTGTCAATTGTCTACTTCCACTGCAGATCGGTAAAGTGGGGCCGGACCTACAGTCATGTGACTGTCTCTTATACACATCTGACGCTGCCGACGAGCGATCTAGT	MIATYVHARICCHGELDRVMTITILQQVHMSHCVNCLLPLQIGKVGPDLQSCDCLLYTSDAADERSS
sequence_1009128	1	sequence_1009128	1009128	978718	#N/A	#N/A	#N/A	#N/A	NODE_169200_length_321_cov_1.635338_2	ERR884060_H2_scaffolds.fasta	NODE_169200_length_321_cov_1.635338	NA	NA	unbinned	#N/A	Metagenomic	21|Haloquadratum_walsbyi_DSM_16790|A|47.9|11|0	CDS	234	320	11.8	+	0	ID=169200_2;partial=01;start_type=ATG;rbs_motif=ATA;rbs_spacer=3bp;gc_cont=0.575;conf=93.76;score=11.79;cscore=0.96;sscore=10.82;rscore=7.06;uscore=-0.50;tscore=4.27;	ATGGGGGGGTTAGTGGAACCCCGCCTTGCGGACACCCCTGAAACTGTCTCTTATACACATCTGACGCTGCCGACGAGCGATCTAGTG	MGGLVEPRLADTPETVSYTHLTLPTSDLV
sequence_1009129	1	sequence_1009129	1009129	978719	#N/A	#N/A	#N/A	#N/A	NODE_169201_length_321_cov_1.631579_1	ERR884060_H2_scaffolds.fasta	NODE_169201_length_321_cov_1.631579	NA	NA	unbinned	#N/A	Metagenomic	34|Prochlorococcus_marinus_MIT_9313|B|50.7|11|0	CDS	1	321	12	-	0	ID=169201_1;partial=11;start_type=Edge;rbs_motif=None;rbs_spacer=None;gc_cont=0.536;conf=94.09;score=12.04;cscore=10.43;sscore=1.61;rscore=0.00;uscore=0.00;tscore=1.61;	ATCTACTACGGATATGGATCCCGAGACGACGCGGGCGGCGAGGACGCTGGCGCCAGCTCCGCGATAGACCGCTTCCGTCGCGCCCTTCAAGGGGTTGATCGTAACCGCGACCTGTTTTCGACCTGTTTTCGAAATGAATACACGAGTTTCCTTTTCTGGCTCTCCGTATTCGCAAAAGTTATCGCAAATTCTAGTTTCGCCTTGGCGGAAAGTTCAGTTTTTTCCAGCGTTTGCCAGGCGAGCGTTGCACTCGGAGCTCTCTGGCGAACCAGCGAGGCTCCTTCTGAACGTAGCATCCAGCTGGAAATATTATCGATCTGC	IYYGYGSRDDAGGEDAGASSAIDRFRRALQGVDRNRDLFSTCFRNEYTSFLFWLSVFAKVIANSSFALAESSVFSSVCQASVALGALWRTSEAPSERSIQLEILSIC
sequence_100913	1	sequence_100913	100913	100349	K06888	K06888; uncharacterized protein	PF13899.5	Thioredoxin_7	NODE_72952_length_344_cov_0.996540_1	ERR884057_M2_scaffolds.fasta	NODE_72952_length_344_cov_0.996540	O	NCBI; cellular organisms; Bacteria; Terrabacteria group; Actinobacteria <actinobacteria>; Acidimicrobiia; Acidimicrobiales;	unbinned	#N/A	Metagenomic	13|Catenulispora_acidiphila_DSM_44928|B|69.8|11|1	CDS	3	233	33.7	-	0	ID=72952_1;partial=10;start_type=GTG;rbs_motif=None;rbs_spacer=None;gc_cont=0.706;conf=99.97;score=34.64;cscore=44.84;sscore=-10.20;rscore=-4.48;uscore=-3.32;tscore=-3.38;	GTGAACCGGCTCGCCGACGAGACCTCGCCGTACCTCCGCCAACACGTCGGCAACCCTGTCGACTGGTACCCGTGGGGGCCCGAGGCGTTCGCCGCCGCCGCCGAGCGGGGGGTGCCGATCCTGCTCTCGGTCGGCTACTCGGCGTGCCACTGGTGCCACGTGATGGCCCACGAGTCCTTCGAGGACCCGGAGGTCGCCGCCCGGATGAACGAGCTGTTCGTCAACGTCAAG	MNRLADETSPYLRQHVGNPVDWYPWGPEAFAAAAERGVPILLSVGYSACHWCHVMAHESFEDPEVAARMNELFVNVK
sequence_1009130	1	sequence_1009130	1009130	978720	#N/A	#N/A	#N/A	#N/A	NODE_169202_length_321_cov_1.631579_1	ERR884060_H2_scaffolds.fasta	NODE_169202_length_321_cov_1.631579	NA	NA	unbinned	#N/A	Metagenomic	2|Mycoplasma_suis_Illinois|B|31.1|4|0	CDS	76	321	4.1	+	0	ID=169202_1;partial=01;start_type=ATG;rbs_motif=TAA;rbs_spacer=9bp;gc_cont=0.386;conf=72.07;score=4.12;cscore=1.44;sscore=2.68;rscore=2.54;uscore=-3.11;tscore=3.25;	ATGTTGCATTCTATATTCATTGAAGGATGAGTGCTTTACAGCTGTGACTTTGGTATGCTTTGATCAGAGGTAGTAAAATATGTGAAGAGTCTACCAGATGAAGGGTCAGCCCATTTCTACATATCTGTATGCAGCCCATGCATGTTGTCTGTAAACTCTAATGTGCATATACAGTGAGAAGGTACAAACTCTACTGCTATTATTATATTTAGTTCTGTCTCTTATACACATCTCTGAGCCCACGAG	MLHSIFIEGWVLYSCDFGMLWSEVVKYVKSLPDEGSAHFYISVCSPCMLSVNSNVHIQWEGTNSTAIIIFSSVSYTHLWAHE
sequence_1009131	1	sequence_1009131	1009131	978721	#N/A	#N/A	#N/A	#N/A	NODE_169203_length_321_cov_1.612782_1	ERR884060_H2_scaffolds.fasta	NODE_169203_length_321_cov_1.612782	NA	NA	unbinned	#N/A	Metagenomic	29|Methylacidiphilum_infernorum_V4|B|45.5|11|0	CDS	2	136	5	-	0	ID=169203_1;partial=10;start_type=ATG;rbs_motif=None;rbs_spacer=None;gc_cont=0.430;conf=76.03;score=5.02;cscore=2.63;sscore=2.40;rscore=-0.40;uscore=-1.45;tscore=4.25;	ATGATCATTGCACTCTCAGTGCTTATATGTGGAGGACACTTTTCTCTCAGGATCATAAGTGTGGAAACCAGGATCTCAGTTATATTAAAGCTGAAGTACGGTACGGTCTGTCTCTTATACACATCTGACGCTGCC	MIIALSVLICGGHFSLRIISVETRISVILKLKYGTVCLLYTSDAA
sequence_1009132	1	sequence_1009132	1009132	978722	K11253	H3; histone H3	PF00125.23	Histone	NODE_169204_length_321_cov_1.612782_1	ERR884060_H2_scaffolds.fasta	NODE_169204_length_321_cov_1.612782	D	NCBI; cellular organisms; Eukaryota;	unbinned	#N/A	Metagenomic	21|Haloquadratum_walsbyi_DSM_16790|A|47.9|11|0	CDS	1	105	2.1	-	0	ID=169204_1;partial=10;start_type=ATG;rbs_motif=None;rbs_spacer=None;gc_cont=0.467;conf=61.58;score=2.05;cscore=0.92;sscore=1.13;rscore=-0.25;uscore=-2.89;tscore=4.27;	ATGGGTCTTCGATTTCAGAGTGCAGCTATATTGGCTTTGCAGGAGGCCGCTGAAAGCTGGTTAGTCCATCTATTTGAAAGTGCGAACCTGTGTACAATCCATAGG	MGLRFQSAAILALQEAAESWLVHLFESANLCTIHR
sequence_1009133	1	sequence_1009133	1009133	978723	#N/A	#N/A	#N/A	#N/A	NODE_169205_length_321_cov_1.609023_1	ERR884060_H2_scaffolds.fasta	NODE_169205_length_321_cov_1.609023	?	NCBI; Viruses;	unbinned	#N/A	Metagenomic	23|Hyperthermus_butylicus_DSM_5456|A|53.7|11|1	CDS	1	321	26.4	+	0	ID=169205_1;partial=11;start_type=Edge;rbs_motif=None;rbs_spacer=None;gc_cont=0.511;conf=99.77;score=26.37;cscore=24.76;sscore=1.61;rscore=0.00;uscore=0.00;tscore=1.61;	AGTCTCGTGGGCTCGGAGATGTGTATAAGAGACAGATACCTCCGTGACCACAGGGACGGGCACGGGGAGTACGAACTCGGATATTGGTCCACCGTCAAGAGCCTTACGGGTCGTGCTTTTTATTTTGAAACTTTCCTGCCTCACGTGGGTTGCTTATATGACAAGCTTCCGATTAGTGCATTCCTTGCTTGGCATCCCGACTACCCCGACAAGCCCCTCGCTCCCGACCCAGACCTCCCGCTGAAGGATCTCCAGTTCTGGAATGCTTTTGATACTGACATTGTTTGTATAGAAAAGAACCTTATCTACGATGCTGCCTTC	SLVGSEMCIRDRYLRDHRDGHGEYELGYWSTVKSLTGRAFYFETFLPHVGCLYDKLPISAFLAWHPDYPDKPLAPDPDLPLKDLQFWNAFDTDIVCIEKNLIYDAAF
sequence_1009134	1	sequence_1009134	1009134	978724	#N/A	#N/A	#N/A	#N/A	NODE_169206_length_321_cov_1.605263_1	ERR884060_H2_scaffolds.fasta	NODE_169206_length_321_cov_1.605263	NA	NA	unbinned	#N/A	Metagenomic	34|Prochlorococcus_marinus_MIT_9313|B|50.7|11|0	CDS	2	319	5.8	+	0	ID=169206_1;partial=11;start_type=Edge;rbs_motif=None;rbs_spacer=None;gc_cont=0.566;conf=79.23;score=5.82;cscore=4.22;sscore=1.61;rscore=0.00;uscore=0.00;tscore=1.61;	ATTCGCCTTAGTCTCGTGGGCTCGGAGATGTGTATAAGAGACAGGTCTGTAGCAACGCCACCGTACCTAGCTAGCTCTCTCCAGATTTGCGGGGAACTCTGTGCGTATTGCCGTGTTTACGTGCCAAAGATGGAGGCTGGCGGGCGCAATCGGTCTCTCCTCGTCCTCCTACTATGCTGTGGACTGCTCCTACCAGGTTGGTCTAGGGTTAATAAGCGGCGGCGCGGAGCTGCTAGCTTTTACGCGGGCGGGCCCTTTCGCCTGCACGTGATGTCTGTCTCTTATACACATCTGACGCTGCCGACGAGCGATCTAGTG	IRLSLVGSEMCIRDRSVATPPYLASSLQICGELCAYCRVYVPKMEAGGRNRSLLVLLLCCGLLLPGWSRVNKRRRGAASFYAGGPFRLHVMSVSYTHLTLPTSDLV
sequence_1009135	1	sequence_1009135	1009135	978725	#N/A	#N/A	#N/A	#N/A	NODE_169207_length_321_cov_1.605263_1	ERR884060_H2_scaffolds.fasta	NODE_169207_length_321_cov_1.605263	NA	NA	unbinned	#N/A	Metagenomic	29|Methylacidiphilum_infernorum_V4|B|45.5|11|0	CDS	1	321	26.4	-	0	ID=169207_1;partial=11;start_type=Edge;rbs_motif=None;rbs_spacer=None;gc_cont=0.505;conf=99.77;score=26.39;cscore=24.78;sscore=1.61;rscore=0.00;uscore=0.00;tscore=1.61;	ATCTATATCACGGCTACCAATGTTGGGGGTTCGGTTACGCAGAAACTAACCATTTCTACCCCAGCAGCTCCTGTCCCGCCGACCAAGCCTGTGTTTGCCGAAGACAGCAAAACACACAATAACATCGTGATCACACAGGCACACAATGTACCTGCAGGTGAAACCTATTATGCCGTGATCACATCTACCGATGCGGGTGCTGAAAGTGCAGTGACGGTCGCTTCTTCTACCAACCTTGCCGACCAAGTAGGAACCGTTCGGACAATTACAGCTGGAAATACGCGTCGGTTTGATTTCACAGGATTGACGGCTTCTCAAGCC	IYITATNVGGSVTQKLTISTPAAPVPPTKPVFAEDSKTHNNIVITQAHNVPAGETYYAVITSTDAGAESAVTVASSTNLADQVGTVRTITAGNTRRFDFTGLTASQA
sequence_1009136	1	sequence_1009136	1009136	978726	#N/A	#N/A	#N/A	#N/A	NODE_169208_length_321_cov_1.601504_1	ERR884060_H2_scaffolds.fasta	NODE_169208_length_321_cov_1.601504	NA	NA	unbinned	#N/A	Metagenomic	8|Bacteroides_fragilis_NCTC_9343|B|43.2|11|0	CDS	3	320	26.5	+	0	ID=169208_1;partial=11;start_type=Edge;rbs_motif=None;rbs_spacer=None;gc_cont=0.484;conf=99.77;score=26.49;cscore=24.88;sscore=1.61;rscore=0.00;uscore=0.00;tscore=1.61;	CCCAGACACATCCGTGACCCTGTGCACACCATTGAAGTGCCCTATAGTGCTGAACATAACAGCGGGTTTGTGTCTGGTTTGGCAGCTTCTAAATGTGGCCTCATGGCAGTTCTGGAGGAGTATGATCAGAAGCTGTACATCTACAATCACGAGAGAAGAGTTGTGCTCGAGTTCCCGCTGAACTGCCCTAACGTCTGCTATGCCAACCAAATAGCTTTTGATATGTATAACAACATTATCATTGCTCAAGGTGAAGAGGGCACCTTGCTGCGTTTCAATATGAATGGTAAGGCCCTACCTCACCTTGTGGTGCCGGTC	PRHIRDPVHTIEVPYSAEHNSGFVSGLAASKCGLMAVLEEYDQKLYIYNHERRVVLEFPLNCPNVCYANQIAFDMYNNIIIAQGEEGTLLRFNMNGKALPHLVVPV
sequence_1009137	1	sequence_1009137	1009137	978727	#N/A	#N/A	#N/A	#N/A	NODE_169209_length_321_cov_1.601504_1	ERR884060_H2_scaffolds.fasta	NODE_169209_length_321_cov_1.601504	NA	NA	unbinned	#N/A	Metagenomic	2|Mycoplasma_suis_Illinois|B|31.1|4|0	CDS	3	89	5.9	-	0	ID=169209_1;partial=10;start_type=TTG;rbs_motif=TAA;rbs_spacer=5bp;gc_cont=0.322;conf=79.34;score=5.85;cscore=8.64;sscore=-2.79;rscore=2.54;uscore=-1.25;tscore=-4.08;	TTGCATGAAAGTGTAATTTTAAAATGTGTACAAGCATTAGCAATGTCATCTGTTAAAGCTTTACACACGGGTGTTGTAATTGTTGAT	MHESVILKCVQALAMSSVKALHTGVVIVD
sequence_1009138	1	sequence_1009138	1009138	978728	#N/A	#N/A	#N/A	#N/A	NODE_16920_length_921_cov_2.613164_1	ERR884060_H2_scaffolds.fasta	NODE_16920_length_921_cov_2.613164	NA	NA	unbinned	#N/A	Metagenomic	12|Candidatus_Korarchaeum_cryptofilum_OPF8|A|49.0|11|0	CDS	2	325	5.9	-	0	ID=16920_1;partial=10;start_type=ATG;rbs_motif=None;rbs_spacer=None;gc_cont=0.441;conf=76.76;score=5.20;cscore=9.37;sscore=-4.17;rscore=-4.09;uscore=-1.81;tscore=2.38;	ATGTTGACAGCTGGTCAGTTTTCAGCTGCGAATGGGTTGCACTTCCATGGTTTACCGAATAGCGCTAGAAGGCATCTGGCCATTGAACCCATTAATGATCTATTTAGCATGCTGTTGGCCAAGACGAACATACATTATTCCGATGTGGAAAGTCCTTCAATTGGTCTGTTGATCATAGGCTGTCTTTTGATGCTCTGCTGCTCAAATCAAAGTATCAGGACAGATAAGACAATGGCGCAGTTACTTGATGTCTTTGTGTTCACCCTGTTTACAGATGTTGATGCTGTCTCTTATACACATCTGACGCTGCCGACGAGCGATCTA	MLTAGQFSAANGLHFHGLPNSARRHLAIEPINDLFSMLLAKTNIHYSDVESPSIGLLIIGCLLMLCCSNQSIRTDKTMAQLLDVFVFTLFTDVDAVSYTHLTLPTSDL
sequence_1009139	0	sequence_3159906	1009139	978729	#N/A	#N/A	#N/A	#N/A	NODE_16920_length_921_cov_2.613164_2	ERR884060_H2_scaffolds.fasta	NODE_16920_length_921_cov_2.613164	NA	NA	unbinned	#N/A	Metagenomic	12|Candidatus_Korarchaeum_cryptofilum_OPF8|A|49.0|11|0	CDS	785	919	18	+	0	ID=16920_2;partial=01;start_type=ATG;rbs_motif=GGTG;rbs_spacer=6bp;gc_cont=0.430;conf=98.44;score=18.03;cscore=4.73;sscore=13.31;rscore=10.94;uscore=-0.01;tscore=2.38;	ATGATAAACAAGTTTGCCACTGTAGCATGGAAAGAACAAAAAGCATTGAAGATCTTTGATGGGAAAGGGACTGGCGCAAGAAACAGTCAAACGTCCCTGAAATACAGATATCACAGGTGGGTGGAACAGCACAGT	MINKFATVAWKEQKALKIFDGKGTGARNSQTSLKYRYHRWVEQHS
sequence_100914	1	sequence_100914	100914	100350	K02992	RP-S7, MRPS7, rpsG; small subunit ribosomal protein S7	PF00177.20	Ribosomal_S7	NODE_72953_length_344_cov_0.993080_1	ERR884057_M2_scaffolds.fasta	NODE_72953_length_344_cov_0.993080	?	NCBI; cellular organisms; Bacteria; PVC group; Planctomycetes; Planctomycetia; Planctomycetales; Planctomycetaceae; unclassified Planctomycetaceae;	unbinned	#N/A	Metagenomic	1|Mycoplasma_pneumoniae_M129|B|40.0|4|0	CDS	2	259	31	-	0	ID=72953_1;partial=10;start_type=ATG;rbs_motif=TTA;rbs_spacer=14bp;gc_cont=0.438;conf=99.92;score=31.01;cscore=22.91;sscore=8.09;rscore=2.51;uscore=0.19;tscore=5.40;	ATGGGACGAATTACTGCTAGCCGCAAACAACTGACTGGCGACTCTCGTCATGTATCGCTGGTGGCAGCCAAGTTTATCAATTGCATGATGTTGGATGGAAAAAAGAGTATTGTTCAAGGTATCTTCTACGATGCATTGGATCTCTTGAAAAAGAAGTATCCCGAACAAGAACCGATCGATATTTTCCACGAATCTTTGGACAACATCAAACCGCAAATTGAAGTTCGTTCTCGCCGTGTTGGTGGTGCATCTTATCAA	MGRITASRKQLTGDSRHVSLVAAKFINCMMLDGKKSIVQGIFYDALDLLKKKYPEQEPIDIFHESLDNIKPQIEVRSRRVGGASYQ
sequence_1009140	1	sequence_1009140	1009140	978730	#N/A	#N/A	#N/A	#N/A	NODE_169210_length_321_cov_1.597744_1	ERR884060_H2_scaffolds.fasta	NODE_169210_length_321_cov_1.597744	NA	NA	unbinned	#N/A	Metagenomic	5|Anaplasma_marginale_Maries|B|49.8|11|1	CDS	3	143	5.3	-	0	ID=169210_1;partial=10;start_type=ATG;rbs_motif=3Base/5BMM;rbs_spacer=13-15bp;gc_cont=0.560;conf=77.13;score=5.29;cscore=3.79;sscore=1.49;rscore=-1.72;uscore=-0.46;tscore=3.68;	ATGAGATCTTCGAAGGGAAGGTGTGGCCGTGAGCTAATTAAGGGAGAGGAGGAGCAAGGAGGGGAAGGGATCTGGAGAAGAGCTAGGGGAGGGAAGGGGAGCTGTCTCTTATACACATCTGACGCTGCCGACGAGCGATCT	MRSSKGRCGRELIKGEEEQGGEGIWRRARGGKGSCLLYTSDAADERS
sequence_1009141	1	sequence_1009141	1009141	978731	#N/A	#N/A	#N/A	#N/A	NODE_169213_length_321_cov_1.593985_1	ERR884060_H2_scaffolds.fasta	NODE_169213_length_321_cov_1.593985	NA	NA	unbinned	#N/A	Metagenomic	40|Rothia_dentocariosa_ATCC_17931|B|53.7|11|1	CDS	1	147	7.2	-	0	ID=169213_1;partial=10;start_type=TTG;rbs_motif=GGAGG;rbs_spacer=5-10bp;gc_cont=0.605;conf=84.02;score=7.22;cscore=6.86;sscore=0.36;rscore=10.61;uscore=-0.68;tscore=-9.57;	TTGCCCCGCTCCTGCAAAGCGATTGGAGGCGCCAACAAGACTTGGCTGGTGAATCGTGCGTCGGCGGAAGGTGTGCCCGATGGCATTGGAGACGGAGGGAGCCAAGCTGGCTCAGAGGCTGTCTCTTATACACATCTGACGCTGCCG	MPRSCKAIGGANKTWLVNRASAEGVPDGIGDGGSQAGSEAVSYTHLTLP
sequence_1009142	1	sequence_1009142	1009142	978732	#N/A	#N/A	#N/A	#N/A	NODE_169214_length_321_cov_1.590226_1	ERR884060_H2_scaffolds.fasta	NODE_169214_length_321_cov_1.590226	NA	NA	unbinned	#N/A	Metagenomic	46|Tropheryma_whipplei_TW08_27|B|46.3|11|1	CDS	142	321	10	+	0	ID=169214_1;partial=01;start_type=GTG;rbs_motif=GGA/GAG/AGG;rbs_spacer=5-10bp;gc_cont=0.483;conf=90.87;score=9.99;cscore=6.92;sscore=3.07;rscore=3.55;uscore=-1.13;tscore=0.66;	GTGCTAGTTGGTGCATGGCTGAAACAGACCACCAGTGCAAGTAACAATGTTGGCAGGACTACATGTACCACTACAGTATATGTGCTAGTTGGTGGTAGACAAGACCACAAGCGCAAGTACCAGAGGCATAGGAACTGTCTCTTATACACATCTGACGCTGCCGACGAGCGATCTAGTGTA	MLVGAWLKQTTSASNNVGRTTCTTTVYVLVGGRQDHKRKYQRHRNCLLYTSDAADERSSV
sequence_1009143	1	sequence_1009143	1009143	978733	K01525	apaH; bis(5'-nucleosyl)-tetraphosphatase (symmetrical) [EC:3.6.1.41]	PF00149.27	Metallophos	NODE_169216_length_321_cov_1.590226_1	ERR884060_H2_scaffolds.fasta	NODE_169216_length_321_cov_1.590226	S	NCBI; cellular organisms; Eukaryota; Viridiplantae; Chlorophyta; Chloropicophyceae; Chloropicales; Chloropicaceae; Chloropicon; Chloropicon primus;	unbinned	#N/A	Metagenomic	33|Pelotomaculum_thermopropionicum_SI|B|53.0|11|1	CDS	2	319	46	+	0	ID=169216_1;partial=11;start_type=Edge;rbs_motif=None;rbs_spacer=None;gc_cont=0.594;conf=100.00;score=46.03;cscore=44.42;sscore=1.61;rscore=0.00;uscore=0.00;tscore=1.61;	ATCGCTCGTCGGCAGCGTCAGATGTGTATAAGAGACAGGTGCAAGGAGATCCTGGAGACGGAGCCGAACGTGACGCCGGTGAGCTGCCCCGTCACCGTGGTCGGCGACGTCCACGGGCAGTACCATGACGTGATGGAGCTCTTCAAGATCGCGGGCACGGCGCCAAACACCAACTTTCTCTTTCTCGGGGACTACGTGGACAGGGGCTACTACTCGGTGGAGACGGTGCAGATCGTTCTGGCGCTCAAGGCCAGGTATCCCAAGAGGGTGACCATTATTAGGGGGAACCACGAGAGCAGGCAGATCACGCAAGTGTAC	IARRQRQMCIRDRCKEILETEPNVTPVSCPVTVVGDVHGQYHDVMELFKIAGTAPNTNFLFLGDYVDRGYYSVETVQIVLALKARYPKRVTIIRGNHESRQITQVY
sequence_1009144	1	sequence_1009144	1009144	978734	#N/A	#N/A	#N/A	#N/A	NODE_169217_length_321_cov_1.586466_1	ERR884060_H2_scaffolds.fasta	NODE_169217_length_321_cov_1.586466	NA	NA	unbinned	#N/A	Metagenomic	24|Ignisphaera_aggregans_DSM_17230|A|35.7|11|1	CDS	1	189	22.5	-	0	ID=169217_1;partial=10;start_type=ATG;rbs_motif=GGA/GAG/AGG;rbs_spacer=5-10bp;gc_cont=0.323;conf=99.44;score=22.50;cscore=15.28;sscore=7.22;rscore=3.82;uscore=1.51;tscore=1.88;	ATGAGATACCAGTACTCAGACACAGTATCAGATGGATTTACAATTGCAAGTAAACCTTTTTTTTTTCCAAAAAAATTAATATTTTGTATGAAAACCAGTGAGATAGAACACTTTGCATGTAAGTATATCATAGTTGTAATTGGAAGTGATGCCATTTTGGTTGGTTTTGACCCTGGACTAGGGATATTT	MRYQYSDTVSDGFTIASKPFFFPKKLIFCMKTSEIEHFACKYIIVVIGSDAILVGFDPGLGIF
sequence_1009145	1	sequence_1009145	1009145	978735	#N/A	#N/A	PF07587.10	PSD1	NODE_169218_length_321_cov_1.586466_1	ERR884060_H2_scaffolds.fasta	NODE_169218_length_321_cov_1.586466	?	NCBI; Not assigned;	unbinned	#N/A	Metagenomic	0|Mycoplasma_bovis_PG45|B|29.3|4|1	CDS	1	321	43	+	0	ID=169218_1;partial=11;start_type=Edge;rbs_motif=None;rbs_spacer=None;gc_cont=0.302;conf=99.99;score=43.04;cscore=41.43;sscore=1.61;rscore=0.00;uscore=0.00;tscore=1.61;	CTGTCAAACAAAAGACTGATTAAAACTATTGTAATGAGTAATGCTTACAAACGTAGTAGTAAGTTTGATAAATATAACTACGAGATTGATCCTGATAATATTTATTTTTGGAGAATGAACGAAAAGAGATTAGAGGCTGAACAAATTAGAGATTCATTATTATTTGTATCAGGCAAGCTAGATGAATCACACAAAAACATTAGTGATTTCCAACAAGACATAAGACGACCATCTAAAGAATTAAATAAATATATCGGAGAAACAAAAGCTAGATCAATTTACATTCCATCGCTAAGAGATAATAAGATCGAGGTACTAGAC	LSNKRLIKTIVMSNAYKRSSKFDKYNYEIDPDNIYFWRMNEKRLEAEQIRDSLLFVSGKLDESHKNISDFQQDIRRPSKELNKYIGETKARSIYIPSLRDNKIEVLD
sequence_1009146	1	sequence_1009146	1009146	978736	#N/A	#N/A	#N/A	#N/A	NODE_16921_length_921_cov_2.545035_1	ERR884060_H2_scaffolds.fasta	NODE_16921_length_921_cov_2.545035	NA	NA	unbinned	#N/A	Metagenomic	29|Methylacidiphilum_infernorum_V4|B|45.5|11|0	CDS	2	100	8.4	-	0	ID=16921_1;partial=10;start_type=ATG;rbs_motif=None;rbs_spacer=None;gc_cont=0.434;conf=87.36;score=8.41;cscore=6.37;sscore=2.04;rscore=-0.40;uscore=-1.80;tscore=4.25;	ATGATGGTCAATAGCTGCATACAGCTTGATCAGTACCTTGTAATCATGGCGAATGTTGGCAAAGTAGATGAAGGAATCTACAGCAAGCGCCATTCTGAG	MMVNSCIQLDQYLVIMANVGKVDEGIYSKRHSE
sequence_1009147	0	sequence_2521309	1009147	978737	#N/A	#N/A	#N/A	#N/A	NODE_169220_length_321_cov_1.582707_1	ERR884060_H2_scaffolds.fasta	NODE_169220_length_321_cov_1.582707	NA	NA	unbinned	#N/A	Metagenomic	5|Anaplasma_marginale_Maries|B|49.8|11|1	CDS	3	314	23.6	+	0	ID=169220_1;partial=10;start_type=Edge;rbs_motif=None;rbs_spacer=None;gc_cont=0.558;conf=99.56;score=23.61;cscore=20.39;sscore=3.22;rscore=0.00;uscore=0.00;tscore=3.22;	CAGGTGGAGGTCGGCGAACTGAGACAAGAGATTGCTGAGTTCAAGCAAGGAGTGGCTGAGCAGGTGGATGGCATCCTGGCATACTCTGGTAGCCGAGCTACCACCTACTGGGGAGGGCTGAAGCCTTCACAGGTGACAGCCGACTCGCAGGGGGAGGAGTCAGTAGACATTACCGTTCAACCTGCGAAAGTGGGTCCTGCTCCATCTCGTCAAGGAAAGGTGGGGACAGACGTAAGTGGCAAGGCAAGTCTGTCCAAAGAAGAGGTGGCACCACCAGTCCCAGAGAAGAAGAGGAAGCAGCAAACACAATAG	QVEVGELRQEIAEFKQGVAEQVDGILAYSGSRATTYWGGLKPSQVTADSQGEESVDITVQPAKVGPAPSRQGKVGTDVSGKASLSKEEVAPPVPEKKRKQQTQ*
sequence_1009148	1	sequence_1009148	1009148	978738	K04575	ALS2; amyotrophic lateral sclerosis 2 protein	PF00415.17	RCC1	NODE_169221_length_321_cov_1.578947_1	ERR884060_H2_scaffolds.fasta	NODE_169221_length_321_cov_1.578947	S	NCBI; cellular organisms; Eukaryota; Viridiplantae; Chlorophyta; Chloropicophyceae; Chloropicales; Chloropicaceae; Chloropicon; Chloropicon primus;	unbinned	#N/A	Metagenomic	14|Cenarchaeum_symbiosum_B|A|57.2|11|0	CDS	3	320	30.9	-	0	ID=169221_1;partial=11;start_type=Edge;rbs_motif=None;rbs_spacer=None;gc_cont=0.619;conf=99.92;score=30.93;cscore=29.33;sscore=1.61;rscore=0.00;uscore=0.00;tscore=1.61;	CTGTACACCTGGGGGTTTGGCAGGGGCGGCAGGCTCGGGCACGAGGCTTTCCATGTGCACAGCGGGATGCAGGCAGTTCTGGAACCGAGGCTGGTCCGCTCGCTCGAAAAGGTTAGGGTGGTGAGCGTCTCTGCCGCGAAGCACCACACAGTCTGCCTATCCAACTCTGGTGACGTGTGGTCCTGGGGAAACAACAAGGAGGGACGGCTCGGATATTCTGGGGTGGACACCCAGCCTTCACCACGCAAGGTGGGCTCCATCAAGGCGAAGGTGGTCTGTATCACGGCGGCCAACAAGCACACGGCTGTGGTCACTGCG	LYTWGFGRGGRLGHEAFHVHSGMQAVLEPRLVRSLEKVRVVSVSAAKHHTVCLSNSGDVWSWGNNKEGRLGYSGVDTQPSPRKVGSIKAKVVCITAANKHTAVVTA
sequence_1009149	1	sequence_1009149	1009149	978739	K18464	RTSC, SPG8; WASH complex subunit strumpellin	PF10266.8 1	Strumpellin	NODE_169222_length_321_cov_1.578947_1	ERR884060_H2_scaffolds.fasta	NODE_169222_length_321_cov_1.578947	?	NCBI; No hits;	unbinned	#N/A	Metagenomic	48|Xylella_fastidiosa_Temecula1|B|51.8|11|1	CDS	85	321	24.7	+	0	ID=169222_1;partial=01;start_type=ATG;rbs_motif=AGGAG;rbs_spacer=5-10bp;gc_cont=0.527;conf=99.66;score=24.71;cscore=6.29;sscore=18.42;rscore=13.08;uscore=0.57;tscore=4.77;	ATGTACTCCTTCCCTCCCCTCCCTTCCCCTCCCCTCCCCTCCCAGATGTTCAAGAAGCTGATGAATGAGAAACAAGAGAAATGGGCAGCGTACCAGAAGGAGGGGATGGAGAGGATGGTTGAGCTAGCTGACGTGTTCTCAGGCACTAAGCCACTCACCAGAGTGGAGAAGAACGGTGAGGACTTCTCTGATTGCACACTGTACACACACTGTCTCTTATACACATCTCCGAGCCCA	MYSFPPLPSPPLPSQMFKKLMNEKQEKWAAYQKEGMERMVELADVFSGTKPLTRVEKNGEDFSDCTLYTHCLLYTSPSP
sequence_100915	1	sequence_100915	100915	100351	#N/A	#N/A	#N/A	#N/A	NODE_72954_length_344_cov_0.993080_1	ERR884057_M2_scaffolds.fasta	NODE_72954_length_344_cov_0.993080	?	NCBI; Not assigned;	unbinned	#N/A	Metagenomic	13|Catenulispora_acidiphila_DSM_44928|B|69.8|11|1	CDS	3	344	60.7	-	0	ID=72954_1;partial=11;start_type=Edge;rbs_motif=None;rbs_spacer=None;gc_cont=0.743;conf=100.00;score=60.72;cscore=59.11;sscore=1.61;rscore=0.00;uscore=0.00;tscore=1.61;	GCCCCGGGCCAGAAGATCCTCGCCGCGAGCTACGGCGACGGCGCCCACGCCCTCCTCTTCGAGACGACCGAGCACCTCGAGAAGCTGGCCCCGCGCCGCGGCGTCGCCGGCCACCTGGCCCGCCGCCGCGCACTCGGCAGCTACGACGCGTACCTGAAGTCCCGGAACCTCGACCCCAAGGAGTGGGCCGCGGGCGCCGACCTCGGGCGCTCGGCCACGGTGCGCTACCGCGAACGCGACGCCGACATCGGCCTCATCGGCGGGCGCTGCACGGGCTGCGGCCAGATCCACCTGCCCCAGCCGCGGGTCTGCTACGGCTGCAAGGCGAAGGACCAGTGGGAG	APGQKILAASYGDGAHALLFETTEHLEKLAPRRGVAGHLARRRALGSYDAYLKSRNLDPKEWAAGADLGRSATVRYRERDADIGLIGGRCTGCGQIHLPQPRVCYGCKAKDQWE
sequence_1009150	1	sequence_1009150	1009150	978740	#N/A	#N/A	#N/A	#N/A	NODE_169223_length_321_cov_1.578947_1	ERR884060_H2_scaffolds.fasta	NODE_169223_length_321_cov_1.578947	S	NCBI; cellular organisms; Eukaryota; Opisthokonta; Metazoa; Eumetazoa; Cnidaria; Anthozoa; Hexacorallia; Actiniaria; Edwardsiidae; Nematostella; Nematostella vectensis;	unbinned	#N/A	Metagenomic	1|Mycoplasma_pneumoniae_M129|B|40.0|4|0	CDS	107	274	0.2	+	0	ID=169223_1;partial=00;start_type=ATG;rbs_motif=None;rbs_spacer=None;gc_cont=0.405;conf=51.28;score=0.22;cscore=-1.89;sscore=2.11;rscore=0.01;uscore=-0.96;tscore=3.56;	ATGAGGGAAATTAGTCATGATAACATGCAATTGGACATAGAAGCAAAGAATGTATCCATGAGATTCCCACAACCAGAAAGCGGTGATGACATTAAGCTGGCACTTTTAGTGCAAATAACAGACTTGAAAGAGGCAATCTTCTCCATGCTGGACAAGCACCAAAGGTAA	MREISHDNMQLDIEAKNVSMRFPQPESGDDIKLALLVQITDLKEAIFSMLDKHQR*
sequence_1009151	1	sequence_1009151	1009151	978741	K01923	purC; phosphoribosylaminoimidazole-succinocarboxamide synthase [EC:6.3.2.6]	PF01259.17	SAICAR_synt	NODE_169224_length_321_cov_1.578947_1	ERR884060_H2_scaffolds.fasta	NODE_169224_length_321_cov_1.578947	?	NCBI; Viruses; Varidnaviria; Bamfordvirae; Nucleocytoviricota; Megaviricetes; Imitervirales; Mimiviridae; unclassified Mimiviridae;	unbinned	#N/A	Metagenomic	1|Mycoplasma_pneumoniae_M129|B|40.0|4|0	CDS	2	319	48.4	+	0	ID=169224_1;partial=11;start_type=Edge;rbs_motif=None;rbs_spacer=None;gc_cont=0.412;conf=100.00;score=48.37;cscore=46.76;sscore=1.61;rscore=0.00;uscore=0.00;tscore=1.61;	AAGAATGAAAGATTGGATGATGTTATTTTGACCCCAACCACCAAAGGAGACCGGGATGTCCCGATTACCGAAGCCGAGATTGTGGAACAAGAGTACCTTGCTGAAGATGAAATGGAATTCATCCACGATGTTTGTATGGAATTGTTTGAATATGGTCAGATGGTAGCCGAATCCAAGGGTTTGATTTTGGTGGATACTAAGTACGAATTTGGTTTTGTCGATGGAGAAATTATTCTTATTGATGAACTCCATACTTGTGATAGTAGTCGGTATTGGAAAGCTAATACCTACGAACAGCGTTTTGACGCCGGTCAGGAA	KNERLDDVILTPTTKGDRDVPITEAEIVEQEYLAEDEMEFIHDVCMELFEYGQMVAESKGLILVDTKYEFGFVDGEIILIDELHTCDSSRYWKANTYEQRFDAGQE
sequence_1009152	1	sequence_1009152	1009152	978742	#N/A	#N/A	#N/A	#N/A	NODE_169225_length_321_cov_1.578947_1	ERR884060_H2_scaffolds.fasta	NODE_169225_length_321_cov_1.578947	NA	NA	unbinned	#N/A	Metagenomic	6|Anaplasma_phagocytophilum_HZ|B|41.6|11|1	CDS	3	161	4.7	+	0	ID=169225_1;partial=10;start_type=Edge;rbs_motif=None;rbs_spacer=None;gc_cont=0.371;conf=74.53;score=4.67;cscore=1.45;sscore=3.22;rscore=0.00;uscore=3.22;tscore=0.00;	ATGGTGGTAAATGCTCATGTGTTAATTTTCGGAAAGGCACAGAGAGAAGAAAATGGCATCATTCAATTTGCAATCGGAATATCTAACTATCCACGTGTAATAATTTGCTACACTAGTCCTTTGGGAAGTTATAGCAAGAACGCTACGACTTTTAGTTGA	MVVNAHVLIFGKAQREENGIIQFAIGISNYPRVIICYTSPLGSYSKNATTFS*
sequence_1009153	1	sequence_1009153	1009153	978743	#N/A	#N/A	#N/A	#N/A	NODE_169226_length_321_cov_1.571429_1	ERR884060_H2_scaffolds.fasta	NODE_169226_length_321_cov_1.571429	NA	NA	unbinned	#N/A	Metagenomic	2|Mycoplasma_suis_Illinois|B|31.1|4|0	CDS	248	319	0.2	-	0	ID=169226_1;partial=01;start_type=Edge;rbs_motif=None;rbs_spacer=None;gc_cont=0.278;conf=50.98;score=0.17;cscore=-3.05;sscore=3.22;rscore=0.00;uscore=0.00;tscore=3.22;	AGTAAAAGATCTGCGAAGGATAAAAAATGACACTCCAAACCTGAATTTGGCTTTAAAAAAATAATAGAGTAA	SKRSAKDKKWHSKPEFGFKKIIE*
sequence_1009154	1	sequence_1009154	1009154	978744	#N/A	#N/A	#N/A	#N/A	NODE_169229_length_321_cov_1.556391_1	ERR884060_H2_scaffolds.fasta	NODE_169229_length_321_cov_1.556391	NA	NA	unbinned	#N/A	Metagenomic	34|Prochlorococcus_marinus_MIT_9313|B|50.7|11|0	CDS	80	319	3.5	+	0	ID=169229_1;partial=01;start_type=ATG;rbs_motif=None;rbs_spacer=None;gc_cont=0.479;conf=69.06;score=3.49;cscore=0.53;sscore=2.97;rscore=0.00;uscore=-1.63;tscore=4.60;	ATGCCTATTATTCTCCACAGCCTGTCAGGTCGGGTCAGGTTGGAGACGATGGCTGCTTTATACCAGAACAAACACAGAAGACAGGCTATCTGTCTTCAGGACCCAATCCCTTTGTCCTCATATACAACGTCAAAGCACAATCATTACGGCTACCTCGAGCTAGTACCTCTTTTACAGAATGATGTACCCGACACGCTGTCTCTTATACACATCTCCGAGCCCACGAGACTAAGGCGAATC	MPIILHSLSGRVRLETMAALYQNKHRRQAICLQDPIPLSSYTTSKHNHYGYLELVPLLQNDVPDTLSLIHISEPTRLRRI
sequence_1009155	1	sequence_1009155	1009155	978745	#N/A	#N/A	#N/A	#N/A	NODE_16922_length_921_cov_2.489607_1	ERR884060_H2_scaffolds.fasta	NODE_16922_length_921_cov_2.489607	NA	NA	unbinned	#N/A	Metagenomic	46|Tropheryma_whipplei_TW08_27|B|46.3|11|1	CDS	829	921	5.5	+	0	ID=16922_1;partial=01;start_type=ATG;rbs_motif=GGA/GAG/AGG;rbs_spacer=5-10bp;gc_cont=0.452;conf=78.04;score=5.52;cscore=0.43;sscore=5.09;rscore=3.55;uscore=-0.59;tscore=2.13;	ATGAACAATATTTCCTATATAGATCACGTATTTCTTCTGGGGAGGGGGAGCTGTCTCTTATACACATCTGACGCTGCCGACGAGCGATCTAGT	MNNISYIDHVFLLGRGSCLLYTSDAADERSS
sequence_1009156	1	sequence_1009156	1009156	978746	#N/A	#N/A	#N/A	#N/A	NODE_169230_length_321_cov_1.552632_1	ERR884060_H2_scaffolds.fasta	NODE_169230_length_321_cov_1.552632	?	NCBI; No hits;	unbinned	#N/A	Metagenomic	30|Mycobacterium_leprae_TN|B|57.8|11|1	CDS	137	319	3.5	+	0	ID=169230_1;partial=01;start_type=GTG;rbs_motif=GGA/GAG/AGG;rbs_spacer=5-10bp;gc_cont=0.628;conf=69.10;score=3.50;cscore=2.91;sscore=0.59;rscore=2.24;uscore=-1.13;tscore=-0.51;	GTGACCTCTTCCGTGTCAAGGAAGCGCGCTAGCCCCTGCGCCAATCGCCCTCGGGGTCCTTCGTTCGAGCATTCAGTTGTCAGCGAGGTGGAGACGGGATTCGAACCCGTGTACGCGGCTTTGCAGGCCGCTGCCTCGCCTCTCGGCCACTCCACCACCGAAGGTGGCTATCAACCTTCTGAG	MTSSVSRKRASPCANRPRGPSFEHSVVSEVETGFEPVYAALQAAASPLGHSTTEGGYQPSE
sequence_1009157	1	sequence_1009157	1009157	978747	#N/A	#N/A	#N/A	#N/A	NODE_169231_length_321_cov_1.545113_1	ERR884060_H2_scaffolds.fasta	NODE_169231_length_321_cov_1.545113	NA	NA	unbinned	#N/A	Metagenomic	46|Tropheryma_whipplei_TW08_27|B|46.3|11|1	CDS	196	321	4	-	0	ID=169231_1;partial=01;start_type=Edge;rbs_motif=None;rbs_spacer=None;gc_cont=0.484;conf=71.58;score=4.02;cscore=0.80;sscore=3.22;rscore=0.00;uscore=0.00;tscore=3.22;	ACACTAGATCGCTCGTCGGCAGCGTCAGATGTGTATAAGAGACAGGGACATGGGAGAGGGCAGTCATCCTCCCTTGCCAGCTGTGTTGTTGTGTACATTCTTGATACAAGCCTTAGAAATGTCTGA	TLDRSSAASDVYKRQGHGRGQSSSLASCVVVYILDTSLRNV*
sequence_1009158	1	sequence_1009158	1009158	978748	#N/A	#N/A	#N/A	#N/A	NODE_169232_length_321_cov_1.541353_1	ERR884060_H2_scaffolds.fasta	NODE_169232_length_321_cov_1.541353	?	NCBI; Not assigned;	unbinned	#N/A	Metagenomic	39|Rickettsia_conorii_Malish_7|B|32.4|11|1	CDS	3	320	27.4	+	0	ID=169232_1;partial=11;start_type=Edge;rbs_motif=None;rbs_spacer=None;gc_cont=0.340;conf=99.82;score=27.39;cscore=25.79;sscore=1.61;rscore=0.00;uscore=0.00;tscore=1.61;	CAAGGACCAGTGGCAGAATATTATAAAAGAGAAGTTTCTCGTTCAAGTGTGAATGCTGATAATAATTTTAAAATTTCGTCATTCAGCATTAATAAAAATCAGAATCTCATTAATGCATTAAAATCTGGTGTGTATTCGAGTCGCAAAATTGTATTTAATCCCAAAACATTTAAGTTAGAAGAAAGTGCTTTTAATATAGAAACTCTTAAAGAGTCTCTTGGTAAATCAGAGGCACCGACCCCAAAAGATAAAAAATATACCAGAGTGTTATACAGCTGTCTCTTATACACATCTGACGCTGCCGACGAGCGATCTAGT	QGPVAEYYKREVSRSSVNADNNFKISSFSINKNQNLINALKSGVYSSRKIVFNPKTFKLEESAFNIETLKESLGKSEAPTPKDKKYTRVLYSCLLYTSDAADERSS
sequence_1009159	1	sequence_1009159	1009159	978749	K02424	fliY; cystine transport system substrate-binding protein	PF00497.19	SBP_bac_3	NODE_169233_length_321_cov_1.537594_1	ERR884060_H2_scaffolds.fasta	NODE_169233_length_321_cov_1.537594	NA	NA	unbinned	#N/A	Metagenomic	6|Anaplasma_phagocytophilum_HZ|B|41.6|11|1	CDS	3	320	22.8	-	0	ID=169233_1;partial=11;start_type=Edge;rbs_motif=None;rbs_spacer=None;gc_cont=0.425;conf=99.47;score=22.80;cscore=21.19;sscore=1.61;rscore=0.00;uscore=0.00;tscore=1.61;	CTAGATCGCTCGTCGGCAGCGTCAGATGTGTATAAGAGACAGGATCTTGCAAGCGTTTATGGTCTCACAGTGGGTTGTAAGCGAGGTACAACCTCTGAAGTTTTGCTTTCTCAAAAAGGTATAGAGTGTTCAGCCGTTGATGATTTTTCAGCTTTAGTAGAAGGTTTACATAATGGACGTTTTCAAGTGGTAGTTCATGATGAAATCGTTGCGAGGAATAAACTTGGAGAAAATAATCGACTCAAGATCAAAAGTCTTACTTCGACTCGCCAGCAGTATGGGTTCTGTCTCTTATACACATCTCCCGAGCCCACGAGA	LDRSSAASDVYKRQDLASVYGLTVGCKRGTTSEVLLSQKGIECSAVDDFSALVEGLHNGRFQVVVHDEIVARNKLGENNRLKIKSLTSTRQQYGFCLLYTSPEPTR
sequence_100916	1	sequence_100916	100916	100352	K01952	purL, PFAS; phosphoribosylformylglycinamidine synthase [EC:6.3.5.3]	PF00586.23	AIRS	NODE_72955_length_344_cov_0.989619_1	ERR884057_M2_scaffolds.fasta	NODE_72955_length_344_cov_0.989619	O	NCBI; cellular organisms; Bacteria; Proteobacteria; Alphaproteobacteria; Rhodobacterales;	unbinned	#N/A	Metagenomic	27|Methanosphaerula_palustris_E1_9c|A|55.4|11|1	CDS	1	342	30.8	-	0	ID=72955_1;partial=11;start_type=Edge;rbs_motif=None;rbs_spacer=None;gc_cont=0.611;conf=99.92;score=30.84;cscore=29.23;sscore=1.61;rscore=0.00;uscore=0.00;tscore=1.61;	GTGGGTGGCATCCTGCGGGATGTTTTTACCATGGGGGCCCGGCCGATCGCGGCGATGAATTCCCTTAGCTTTGGTGCCCCCGATCACCCCAAGACCCGGCAGCTTGTTCATGGCGTCGTGGCAGGGATTGGCGGCTATGGCAATTGCTTTGGCGTGCCCACAGTTGGCGGAGAGGTCAGGTTCCATTCCGCCTACAACGGCAACTGCCTTGTTAATGCCTTTGCAGCGGGCCTTGCCGATGCTGATAAGATTTTCTATTCGGCAGCCTCCGGCGTGGGGATGCCTGTTGTCTATCTGGGGGCAAAAACCGGCCGGGATGGGGTTGGCGGGGCCACCATGGCC	VGGILRDVFTMGARPIAAMNSLSFGAPDHPKTRQLVHGVVAGIGGYGNCFGVPTVGGEVRFHSAYNGNCLVNAFAAGLADADKIFYSAASGVGMPVVYLGAKTGRDGVGGATMA
sequence_1009160	1	sequence_1009160	1009160	978750	#N/A	#N/A	#N/A	#N/A	NODE_169234_length_321_cov_1.537594_1	ERR884060_H2_scaffolds.fasta	NODE_169234_length_321_cov_1.537594	NA	NA	unbinned	#N/A	Metagenomic	46|Tropheryma_whipplei_TW08_27|B|46.3|11|1	CDS	2	241	15.9	+	0	ID=169234_1;partial=10;start_type=Edge;rbs_motif=None;rbs_spacer=None;gc_cont=0.417;conf=97.47;score=15.88;cscore=12.66;sscore=3.22;rscore=0.00;uscore=0.00;tscore=3.22;	GAAAAGATTGGAAAAGTTGTGAACCGGACAAAATTGGCCATTCCAAGTCATTCTAAGCCACTTCGGTGGGAAAAAATTGGAAAAGTTGCGAATCGGGTGAAATTGGCCATTCCGAGTCATTCTGAGCAACTTTGGTGGAAAAAGATTGGAAAAGTTGCGAATAGGGCAAAATTGGCCATTCCTAGTCATTCTGAGCCACTTCAGTGGGTTAAGATTGGAAAAGTTATGAATCGGGCATAA	EKIGKVVNRTKLAIPSHSKPLRWEKIGKVANRVKLAIPSHSEQLWWKKIGKVANRAKLAIPSHSEPLQWVKIGKVMNRA*
sequence_1009161	1	sequence_1009161	1009161	978751	#N/A	#N/A	#N/A	#N/A	NODE_169235_length_321_cov_1.533835_1	ERR884060_H2_scaffolds.fasta	NODE_169235_length_321_cov_1.533835	NA	NA	unbinned	#N/A	Metagenomic	6|Anaplasma_phagocytophilum_HZ|B|41.6|11|1	CDS	3	170	5.6	+	0	ID=169235_1;partial=10;start_type=Edge;rbs_motif=None;rbs_spacer=None;gc_cont=0.452;conf=78.20;score=5.56;cscore=2.34;sscore=3.22;rscore=0.00;uscore=0.00;tscore=3.22;	ATTTTTGTGAGACGCAGTCGCGTACCTTCCTCCAGTGTTAAAGTAACGTCTTCTTACGAAAACCTATGTTCACATCGAAAAAAAAAGGAACGGGAATTCTCGTTGCGTGAAAGGGTAGGTGATTATATTTTGGGAGTGGGGAGGGAGTCGGTGTCAGTGGGGTACTGA	IFVRRSRVPSSSVKVTSSYENLCSHRKKKEREFSLRERVGDYILGVGRESVSVGY*
sequence_1009162	1	sequence_1009162	1009162	978752	#N/A	#N/A	#N/A	#N/A	NODE_169236_length_321_cov_1.533835_1	ERR884060_H2_scaffolds.fasta	NODE_169236_length_321_cov_1.533835	P	NCBI; cellular organisms; Bacteria; Terrabacteria group; Actinobacteria <actinobacteria>;	unbinned	#N/A	Metagenomic	39|Rickettsia_conorii_Malish_7|B|32.4|11|1	CDS	31	321	27.6	-	0	ID=169236_1;partial=01;start_type=Edge;rbs_motif=None;rbs_spacer=None;gc_cont=0.241;conf=99.82;score=27.55;cscore=24.33;sscore=3.22;rscore=0.00;uscore=0.00;tscore=3.22;	CAAGAGATAGAAATAGATGGTTCTCAATATGAAACAGATGGATGTTATGAAACCAAAAAACAAATATGTCTGGTAGAAGCAAAATCAATAGCTGTAGAATCTTTCAATATTAGACAATTATATTTTCCTTTTCGGTCAGTTTATGATGTTGTAAAAGATAAGAAAAAAATAAGTGCTTTATTTGTTTTCAAAGATAAAAATAGTATAATTCATATCTACAAATATAAATGGAATAATCCAAATATTATGATGGATGTTGTTTTAGATTCATATTATTGTTATATTTTTTGA	QEIEIDGSQYETDGCYETKKQICLVEAKSIAVESFNIRQLYFPFRSVYDVVKDKKKISALFVFKDKNSIIHIYKYKWNNPNIMMDVVLDSYYCYIF*
sequence_1009163	1	sequence_1009163	1009163	978753	#N/A	#N/A	#N/A	#N/A	NODE_169237_length_321_cov_1.530075_1	ERR884060_H2_scaffolds.fasta	NODE_169237_length_321_cov_1.530075	NA	NA	unbinned	#N/A	Metagenomic	44|Thermoplasma_volcanium_GSS1|A|39.9|11|1	CDS	161	319	5.9	+	0	ID=169237_1;partial=01;start_type=ATG;rbs_motif=None;rbs_spacer=None;gc_cont=0.434;conf=79.62;score=5.93;cscore=6.41;sscore=-0.48;rscore=-0.52;uscore=-2.62;tscore=2.66;	ATGAAGAACTACAAAAGAACAGTTTTGACCCTAGAAACAGTCTTGAAGCAAGTTGAGAAGGGCAGATCTTGCCACGAAGTCATGATAGAGTTTGGGCATTGGGAAAATGCAAATTCTGTCTCTTATACACATCTGACGCTGCCGACGAGCGATCTAGTG	MKNYKRTVLTLETVLKQVEKGRSCHEVMIEFGHWENANSVSYTHLTLPTSDLV
sequence_1009164	1	sequence_1009164	1009164	978754	#N/A	#N/A	#N/A	#N/A	NODE_169238_length_321_cov_1.526316_1	ERR884060_H2_scaffolds.fasta	NODE_169238_length_321_cov_1.526316	NA	NA	unbinned	#N/A	Metagenomic	1|Mycoplasma_pneumoniae_M129|B|40.0|4|0	CDS	3	68	6.6	-	0	ID=169238_1;partial=10;start_type=ATG;rbs_motif=None;rbs_spacer=None;gc_cont=0.348;conf=81.96;score=6.59;cscore=2.09;sscore=4.49;rscore=0.02;uscore=-0.93;tscore=5.40;	ATGCATGCATCATTGGTGTTCACTTACGAATACAATATTATTGTCATGCCGAAAGCTTATGCATTA	MHASLVFTYEYNIIVMPKAYAL
sequence_1009165	1	sequence_1009165	1009165	978755	#N/A	#N/A	#N/A	#N/A	NODE_169239_length_321_cov_1.526316_1	ERR884060_H2_scaffolds.fasta	NODE_169239_length_321_cov_1.526316	NA	NA	unbinned	#N/A	Metagenomic	6|Anaplasma_phagocytophilum_HZ|B|41.6|11|1	CDS	2	319	13	+	0	ID=169239_1;partial=11;start_type=Edge;rbs_motif=None;rbs_spacer=None;gc_cont=0.469;conf=95.21;score=13.00;cscore=11.39;sscore=1.61;rscore=0.00;uscore=0.00;tscore=1.61;	GCCGAATGCTGTGGCAATGATTGGGTCACTCATGGTCGTTGGAAGCTTTGTTTACGGCTTCGTAAATCGTGTCCGTGTCTGGTGGAATCACGGATAGAGCATCATTCTCAACCTTTCTTGTGTGGCCCCGTCAGTAGGTTTACTGACCATCCTGCTGGCGGGGTTTCGCTAACAACTAAAGGAACTAAACAAATGAAGTACAAGACATTAGCAGTAGCAATTAGTTTCACAGTGATTGCAATAGTTCAGAACTCAGTAGCTCTTGCACAAGACCTTCGCACAGCGGCAGGTATGCGTGAATATTACAGGCTGAGCAGT	AECCGNDWVTHGRWKLCLRLRKSCPCLVESRIEHHSQPFLCGPVSRFTDHPAGGVSLTTKGTKQMKYKTLAVAISFTVIAIVQNSVALAQDLRTAAGMREYYRLSS
sequence_1009166	1	sequence_1009166	1009166	978756	#N/A	#N/A	#N/A	#N/A	NODE_16923_length_921_cov_2.489607_1	ERR884060_H2_scaffolds.fasta	NODE_16923_length_921_cov_2.489607	NA	NA	unbinned	#N/A	Metagenomic	44|Thermoplasma_volcanium_GSS1|A|39.9|11|1	CDS	437	655	12.3	-	0	ID=16923_1;partial=00;start_type=ATG;rbs_motif=GGA/GAG/AGG;rbs_spacer=11-12bp;gc_cont=0.416;conf=94.40;score=12.29;cscore=9.01;sscore=3.28;rscore=0.46;uscore=0.52;tscore=2.30;	ATGCGTACACTGATACACGTACATGCAATAACATACACATGCACACTCACTTATCATCTTGGCACAAACAGGGCAACACTGATCTGGACCGGGCTCAATCTTTTGCTTGGAAGGACAGTCAAGGAAAGGACAGTCTATAATCTAAAGAGAAACCATGGAATGGGCCATTGTATAAGAACTGTGGAAATATATATGACAGGTGCAGATTTCAGGGGATAA	MRTLIHVHAITYTCTLTYHLGTNRATLIWTGLNLLLGRTVKERTVYNLKRNHGMGHCIRTVEIYMTGADFRG*
sequence_1009167	1	sequence_1009167	1009167	978757	#N/A	#N/A	#N/A	#N/A	NODE_169241_length_321_cov_1.522556_1	ERR884060_H2_scaffolds.fasta	NODE_169241_length_321_cov_1.522556	NA	NA	unbinned	#N/A	Metagenomic	46|Tropheryma_whipplei_TW08_27|B|46.3|11|1	CDS	3	203	13.5	-	0	ID=169241_1;partial=10;start_type=ATG;rbs_motif=GGA/GAG/AGG;rbs_spacer=5-10bp;gc_cont=0.483;conf=95.71;score=13.51;cscore=8.07;sscore=5.44;rscore=3.55;uscore=-0.24;tscore=2.13;	ATGGCAGGAGGGTTTAGGAAGAGGGAGAGGGGGGGATGGGGGGAAAAGAGGGCTAGGTGTAAGGAAAGGTATCACAGGATAAATGATGGACAAGGAAAACTTTGTCATATGTTAGGTAGCGCTGATGATATGTTGCCGGAAGTTACATACATACGTACGTACACCTGTCTCTTATACACATCTGACGCTGCCGACGAGCGA	MAGGFRKRERGGWGEKRARCKERYHRINDGQGKLCHMLGSADDMLPEVTYIRTYTCLLYTSDAADER
sequence_1009168	1	sequence_1009168	1009168	978758	#N/A	#N/A	#N/A	#N/A	NODE_169243_length_321_cov_1.515038_1	ERR884060_H2_scaffolds.fasta	NODE_169243_length_321_cov_1.515038	?	NCBI; Viruses; Duplodnaviria; Heunggongvirae; Uroviricota; Caudoviricetes; Caudovirales; Myoviridae; unclassified Myoviridae;	unbinned	#N/A	Metagenomic	1|Mycoplasma_pneumoniae_M129|B|40.0|4|0	CDS	3	320	22.9	-	0	ID=169243_1;partial=11;start_type=Edge;rbs_motif=None;rbs_spacer=None;gc_cont=0.371;conf=99.48;score=22.89;cscore=21.28;sscore=1.61;rscore=0.00;uscore=0.00;tscore=1.61;	CATATATACGAGAGAGAAGGATGTAAGTTCGCTCCTGTTGAGGTAGCAAAAGACTTCTCCCACGAAAGTACTTTAAACATTAACGTGGGTATTATCCCATTTGGTTATCATGGTAACCTGCCCCAAGGTGTAAACATTAGTTGACTTATTATGAAGTATAATTATCAGTATTCCCAGTCAGAGATTGAGACTATCCAAAAGGGTGGTGATCTTATTGGTGGTGATGAAGATATGACAGACCTGAGTGATTATCACAAGGGAAATCATTATCTTTTGAATAAAAGTAGTGAAGAATACAAAGCACCATCATGGTCAGAA	HIYEREGCKFAPVEVAKDFSHESTLNINVGIIPFGYHGNLPQGVNISWLIMKYNYQYSQSEIETIQKGGDLIGGDEDMTDLSDYHKGNHYLLNKSSEEYKAPSWSE
sequence_1009169	1	sequence_1009169	1009169	978759	#N/A	#N/A	#N/A	#N/A	NODE_169244_length_321_cov_1.503759_2	ERR884060_H2_scaffolds.fasta	NODE_169244_length_321_cov_1.503759	NA	NA	unbinned	#N/A	Metagenomic	8|Bacteroides_fragilis_NCTC_9343|B|43.2|11|0	CDS	178	321	4	-	0	ID=169244_2;partial=01;start_type=Edge;rbs_motif=None;rbs_spacer=None;gc_cont=0.417;conf=71.46;score=3.99;cscore=0.77;sscore=3.22;rscore=0.00;uscore=0.00;tscore=3.22;	GCATGGGCCAGAGGTGAAAAGTGGCTGATGTACATAAGTACTACATCTGTAGACACTACACATGGAGATGCACAGCTTTCCATCACCTTGTCTATGGGGTATTTTTTGGATTATTATGCATGGGTCACAATTAGCAACAATTGA	AWARGEKWLMYISTTSVDTTHGDAQLSITLSMGYFLDYYAWVTISNN*
sequence_100917	1	sequence_100917	100917	100353	K00303	soxB; sarcosine oxidase, subunit beta [EC:1.5.3.1]	PF01266.23	DAO	NODE_72956_length_344_cov_0.986159_1	ERR884057_M2_scaffolds.fasta	NODE_72956_length_344_cov_0.986159	C	NCBI; cellular organisms; Bacteria; Proteobacteria; Alphaproteobacteria;	unbinned	#N/A	Metagenomic	9|Brucella_canis_ATCC_23365|B|57.2|11|1	CDS	2	343	42.9	-	0	ID=72956_1;partial=11;start_type=Edge;rbs_motif=None;rbs_spacer=None;gc_cont=0.611;conf=99.99;score=42.94;cscore=41.33;sscore=1.61;rscore=0.00;uscore=0.00;tscore=1.61;	CTGGGGGTCGACATTATCCAGAACTGCGAGGTTACGGGGTTTCAGATTTCCGATGGCAAGTGCCTTGGGGTCGAAACCACGCGTGGCACGATCCGGGCGGGCAAGACTGCGGTTTGCGTCGCCGGATCCTCGGGCCGGGTTATGGCCCAGGCAGGGATGCGTCTGCCCATCGAAAGTCTGGCCTTGCAGGCCTTTGTAACTGAGGGGCTGAAGCCTACCATTCCGCTCGCCTATTCCTTTGGTGCCGGGCATTTCTACATCAGCCAGTCCGACAAGGGCGGCCTGGTCTTTGGCGGCGATCTGGACGCCTACAATACCTATGCCCAGCGGGGCGGTCTGGAT	LGVDIIQNCEVTGFQISDGKCLGVETTRGTIRAGKTAVCVAGSSGRVMAQAGMRLPIESLALQAFVTEGLKPTIPLAYSFGAGHFYISQSDKGGLVFGGDLDAYNTYAQRGGLD
sequence_1009170	1	sequence_1009170	1009170	978760	#N/A	#N/A	#N/A	#N/A	NODE_169244_length_321_cov_1.503759_1	ERR884060_H2_scaffolds.fasta	NODE_169244_length_321_cov_1.503759	NA	NA	unbinned	#N/A	Metagenomic	8|Bacteroides_fragilis_NCTC_9343|B|43.2|11|0	CDS	2	208	4	+	0	ID=169244_1;partial=10;start_type=Edge;rbs_motif=None;rbs_spacer=None;gc_cont=0.473;conf=71.67;score=4.04;cscore=0.82;sscore=3.22;rscore=0.00;uscore=0.00;tscore=3.22;	CACCTTCCTGATGGAATGGAACTGTCCCTTCACAGTGGGGAACTGGTTAGAGGTGAGCCCATGAAGAATTTCCATAATCAGTGCCACCGCTTTAGGCACTTGACAGGCGAGGCAGGTGCAGAGTGTAAGAAACATGAAAGTTTATACCACCAGTGGCTTACAGAACACGTGAGTCGTCAATTGTTGCTAATTGTGACCCATGCATAA	HLPDGMELSLHSGELVRGEPMKNFHNQCHRFRHLTGEAGAECKKHESLYHQWLTEHVSRQLLLIVTHA*
sequence_1009171	1	sequence_1009171	1009171	978761	#N/A	#N/A	#N/A	#N/A	NODE_169245_length_321_cov_1.500000_2	ERR884060_H2_scaffolds.fasta	NODE_169245_length_321_cov_1.500000	NA	NA	unbinned	#N/A	Metagenomic	47|Xenorhabdus_nematophila_ATCC_19061|B|44.1|11|1	CDS	244	321	1.9	-	0	ID=169245_2;partial=01;start_type=Edge;rbs_motif=None;rbs_spacer=None;gc_cont=0.462;conf=60.48;score=1.85;cscore=-1.37;sscore=3.22;rscore=0.00;uscore=0.00;tscore=3.22;	TTGCTTGTCCTGAAAGGATGGTGTACTGAATGGGAGATGAGCCTCTCCATTGCGGAAGTAGAGAAGGGTGAATGTTGA	LLVLKGWCTEWEMSLSIAEVEKGEC*
sequence_1009172	0	sequence_317556	1009172	978762	#N/A	#N/A	#N/A	#N/A	NODE_169245_length_321_cov_1.500000_1	ERR884060_H2_scaffolds.fasta	NODE_169245_length_321_cov_1.500000	NA	NA	unbinned	#N/A	Metagenomic	47|Xenorhabdus_nematophila_ATCC_19061|B|44.1|11|1	CDS	2	70	6.2	-	0	ID=169245_1;partial=10;start_type=GTG;rbs_motif=AGGAGG;rbs_spacer=5-10bp;gc_cont=0.478;conf=80.52;score=6.17;cscore=0.17;sscore=6.00;rscore=13.62;uscore=-1.63;tscore=-5.99;	GTGATCAAAGGAAATGACTACACCCACATCAAATGGGCAGGTGGTGCTGCAGTAAGAAGGGTACAACAG	MIKGNDYTHIKWAGGAAVRRVQQ
[truncated: 46,747 more rows]
