# Supplementary material for: Metabolic reconstruction of the near complete microbiome of the model sponge Ianthella basta
Source: Environ Microbiol. 2022 Dec 23;25(3):646–60. doi: 10.1111/1462-2920.16302 (PMC10947273; doi:10.1111/1462-2920.16302)
Supplement: Supplementary file 8 — Table S4. KO count for the six MAGs retrieved from the four Ianthella basta individuals used for metabolic reconstruction. MAG IDs consist of the MAG ID from Table S1 combined with the lowest resolved taxonomy as per GTDB taxonomy Release 202. [file EMI-25-646-s006.xlsx]

## Sheet: KO_annotations
KO ID	H2_metabat_bins_UBA1268_sp002694955	IB1_shallow_maxbin_bins_UBA2767	IB1_shallow_metabat_bins_Ruegeria	IB1_deep_metabat_bins_JABSOH01	IB2_shallow_metabat_bins_Nitrosopumilus_sp900620265	M3_metabat_bins_LS-SOB
K00001	0	2	4	1	2	3
K00002	0	0	0	0	0	0
K00003	1	2	1	1	1	1
K00004	0	0	0	0	0	0
K00005	0	0	0	0	0	0
K00006	0	0	0	0	0	0
K00007	0	0	0	1	0	0
K00008	1	2	1	0	1	0
K00009	0	0	0	0	0	0
K00010	1	0	1	3	0	0
K00011	0	0	0	0	0	0
K00012	1	1	1	0	0	1
K00013	1	1	1	1	1	1
K00014	0	1	1	1	1	1
K00015	0	2	2	1	1	0
K00016	1	0	0	0	0	0
K00018	1	0	0	0	0	0
K00019	0	1	3	0	0	0
K00020	1	3	4	1	1	2
K00021	0	0	0	0	0	0
K00022	0	0	0	0	0	0
K00023	0	1	1	0	0	0
K00024	1	1	1	1	1	1
K00025	0	0	0	0	0	0
K00026	0	0	0	0	0	0
K00027	0	0	0	0	0	0
K00028	0	0	0	0	0	0
K00029	0	2	2	1	0	1
K00030	0	0	0	0	0	0
K00031	1	1	1	1	1	1
K00032	0	0	0	0	0	0
K00033	1	0	0	0	0	0
K00034	0	5	0	0	0	0
K00035	0	0	0	0	0	0
K00036	1	0	2	1	0	0
K00037	0	0	0	0	0	0
K00038	0	0	1	0	0	0
K00039	0	0	0	0	0	0
K00040	0	0	0	1	0	0
K00041	0	0	0	0	0	0
K00042	0	2	0	0	0	0
K00043	0	0	1	0	0	0
K00044	0	0	1	0	0	0
K00045	0	0	0	0	0	0
K00046	1	1	2	0	0	2
K00048	0	0	0	0	0	0
K00049	0	0	0	0	0	0
K00050	0	0	1	0	0	0
K00051	0	0	0	0	0	0
K00052	1	2	2	1	1	1
K00053	1	1	1	1	1	1
K00054	0	0	0	0	1	0
K00055	0	0	0	0	0	0
K00057	0	1	1	0	0	1
K00058	3	5	2	1	1	1
K00059	4	14	12	3	1	2
K00060	0	0	1	1	0	0
K00061	0	0	0	0	0	0
K00062	0	0	0	0	0	0
K00063	0	0	0	0	0	0
K00064	0	0	0	1	0	0
K00065	1	0	1	0	0	1
K00066	0	0	0	0	0	0
K00067	0	0	1	0	1	0
K00068	0	0	0	0	0	0
K00069	0	0	0	0	0	0
K00070	0	0	0	0	0	0
K00071	0	0	0	0	0	0
K00072	0	0	0	0	0	0
K00073	1	0	1	0	0	0
K00074	0	1	2	0	0	0
K00075	1	1	1	1	0	1
K00076	0	0	1	0	0	0
K00077	0	3	2	0	0	0
K00078	0	0	0	0	0	0
K00079	0	0	0	0	0	0
K00081	0	0	0	0	0	0
K00082	0	0	0	0	0	0
K00083	0	0	0	0	0	0
K00084	0	0	0	0	0	0
K00085	0	0	0	0	0	0
K00086	0	0	0	0	0	0
K00087	0	0	1	0	0	0
K00088	1	3	3	1	1	2
K00089	0	0	0	0	0	0
K00090	0	0	0	0	0	0
K00091	1	0	0	0	0	0
K00093	0	0	0	0	0	0
K00094	0	0	0	0	0	0
K00095	0	0	0	0	0	0
K00096	0	0	0	0	1	0
K00097	0	1	1	1	0	1
K00098	0	0	0	0	0	0
K00099	1	1	1	1	0	1
K00100	0	0	0	0	0	0
K00101	1	0	2	1	0	1
K00102	0	3	3	1	0	1
K00103	0	0	0	0	0	0
K00104	0	2	1	0	0	1
K00105	0	0	0	0	0	0
K00106	0	0	0	0	0	0
K00107	0	0	0	0	0	0
K00108	0	2	3	1	0	1
K00109	0	0	0	0	0	0
K00111	1	1	1	0	0	1
K00112	0	0	0	0	0	0
K00113	0	0	0	1	0	1
K00114	0	0	0	0	0	0
K00115	0	0	0	0	0	0
K00116	0	0	0	0	0	0
K00117	0	0	0	0	1	0
K00118	0	0	0	0	0	0
K00121	0	1	2	0	0	2
K00122	0	1	1	1	0	1
K00123	1	2	2	1	0	1
K00124	0	1	0	0	0	0
K00125	0	0	0	0	0	0
K00126	0	0	0	0	0	0
K00127	0	1	1	0	0	0
K00128	1	2	6	0	0	0
K00129	1	0	0	0	0	0
K00130	0	1	1	0	0	0
K00131	0	0	0	0	0	0
K00132	0	0	0	0	0	0
K00133	1	1	1	1	1	1
K00134	1	2	3	1	0	1
K00135	1	3	6	1	0	1
K00137	0	0	0	0	0	0
K00138	0	0	0	1	0	0
K00139	0	0	0	0	0	0
K00140	0	1	1	1	0	1
K00141	0	0	0	0	0	0
K00142	0	0	0	0	0	0
K00143	0	0	0	0	0	0
K00145	1	1	1	1	0	1
K00146	0	0	1	0	0	0
K00147	1	1	1	0	0	1
K00148	0	0	0	0	0	0
K00149	0	0	0	0	0	0
K00150	0	0	0	0	1	0
K00151	0	0	1	0	0	1
K00152	0	0	0	0	0	0
K00153	0	0	0	0	0	0
K00154	0	0	0	0	0	0
K00156	0	0	0	0	0	0
K00157	0	0	0	0	0	0
K00158	0	0	0	1	0	1
K00161	0	1	1	1	0	0
K00162	0	1	1	1	0	0
K00163	1	1	0	0	0	1
K00164	1	1	1	1	0	1
K00166	0	0	0	0	0	0
K00167	0	0	0	0	0	0
K00169	0	0	0	0	0	0
K00170	0	0	0	0	0	0
K00171	0	0	0	0	0	0
K00172	0	0	0	0	0	0
K00174	0	2	0	0	1	0
K00175	0	2	0	0	1	0
K00176	0	0	0	0	0	0
K00177	0	0	0	0	0	0
K00179	0	0	0	0	0	0
K00180	0	0	0	0	0	0
K00181	0	0	0	0	0	0
K00182	0	0	0	0	0	0
K00183	0	0	0	0	0	0
K00184	0	1	0	0	0	0
K00185	0	1	0	0	0	0
K00186	0	0	0	0	0	0
K00187	0	0	0	0	0	0
K00188	0	0	0	0	0	0
K00189	0	0	0	0	0	0
K00192	0	0	0	0	0	0
K00193	0	0	0	0	0	0
K00194	0	0	0	0	0	0
K00195	0	0	0	0	0	0
K00196	0	0	0	0	0	0
K00197	0	0	0	0	0	0
K00198	0	0	0	0	0	0
K00200	1	0	0	0	0	0
K00201	0	0	0	0	0	0
K00202	0	0	0	0	0	0
K00203	0	0	0	0	0	0
K00204	0	0	0	0	0	0
K00205	0	0	0	0	0	0
K00207	0	0	0	0	0	0
K00208	1	2	2	2	0	1
K00209	0	0	0	0	0	0
K00210	0	0	0	0	0	0
K00211	0	0	0	0	0	0
K00212	0	0	0	0	0	0
K00213	0	0	0	0	0	0
K00214	0	0	0	0	0	0
K00215	1	1	1	1	0	1
K00216	0	0	1	0	0	0
K00217	0	0	0	1	0	0
K00218	0	0	0	0	0	0
K00219	0	0	1	0	0	0
K00220	1	1	1	1	0	0
K00221	0	0	0	0	0	0
K00222	0	0	0	0	0	0
K00223	0	0	0	0	0	0
K00225	0	0	0	0	0	0
K00226	0	0	0	0	0	0
K00227	0	0	0	0	0	0
K00228	0	1	1	1	0	1
K00230	0	0	0	0	0	0
K00231	1	0	0	0	0	0
K00232	0	0	0	0	0	0
K00234	0	0	0	0	0	0
K00235	0	0	0	0	0	0
K00236	0	0	0	0	0	0
K00237	0	0	0	0	0	0
K00239	1	1	1	1	1	1
K00240	1	1	1	1	1	1
K00241	0	1	1	1	1	1
K00242	0	1	1	0	1	0
K00243	0	0	0	0	0	0
K00244	0	1	1	0	0	1
K00245	0	1	1	0	0	1
K00246	0	1	1	0	0	1
K00247	0	1	1	0	0	1
K00248	0	3	1	0	0	0
K00249	0	6	4	0	0	1
K00251	0	0	0	0	0	0
K00252	0	1	1	0	0	0
K00253	0	1	1	0	0	1
K00254	0	1	1	1	0	1
K00255	0	0	1	0	0	0
K00256	0	0	0	0	0	0
K00257	0	0	0	0	0	0
K00259	1	1	1	0	0	1
K00260	0	0	0	0	0	0
K00261	1	0	1	0	1	0
K00262	0	0	0	0	0	0
K00263	0	0	0	0	0	0
K00264	0	0	0	0	0	0
K00265	1	1	1	1	0	1
K00266	1	1	1	1	0	1
K00270	0	0	0	0	0	0
K00271	0	0	0	0	0	0
K00272	0	0	0	0	0	0
K00273	0	0	0	0	0	0
K00274	0	0	0	0	0	0
K00275	1	1	1	1	0	1
K00276	0	0	0	0	0	0
K00277	0	0	0	0	0	0
K00278	0	1	0	0	0	1
K00279	0	0	0	0	0	0
K00280	0	0	0	0	0	0
K00281	1	0	1	1	0	1
K00282	0	1	0	0	0	0
K00283	0	1	0	0	0	0
K00284	0	1	1	0	0	0
K00285	0	2	1	1	0	1
K00286	1	1	1	1	0	1
K00287	0	1	0	0	0	0
K00288	0	0	0	0	0	0
K00289	0	0	0	0	0	0
K00290	0	0	3	0	0	0
K00293	0	0	1	0	0	0
K00294	0	0	0	0	0	0
K00295	0	0	0	0	0	0
K00296	0	0	0	0	0	0
K00297	1	1	2	1	0	2
K00298	0	0	0	0	0	0
K00299	0	0	0	0	1	0
K00301	0	0	0	0	0	0
K00302	0	1	3	0	0	1
K00303	0	2	5	2	0	1
K00304	0	0	2	0	0	1
K00305	0	0	2	0	0	1
K00306	0	0	0	0	0	0
K00307	0	0	0	0	0	0
K00308	0	0	0	0	0	0
K00310	0	0	0	0	0	0
K00311	0	1	1	1	0	1
K00312	0	0	0	0	0	0
K00313	0	0	0	0	0	0
K00314	0	0	0	0	0	0
K00315	0	1	12	3	0	5
K00316	0	0	0	0	0	0
K00317	0	0	3	1	0	1
K00318	0	0	0	0	0	0
K00319	0	0	0	0	0	0
K00320	0	0	0	0	1	0
K00322	0	0	1	0	0	1
K00323	0	0	0	0	0	0
K00324	2	2	1	0	0	1
K00325	1	1	1	0	0	1
K00326	0	0	0	0	0	0
K00327	0	0	0	0	0	0
K00329	0	1	1	0	0	0
K00330	2	1	1	1	1	1
K00331	2	1	1	1	1	1
K00332	2	1	1	1	0	1
K00333	2	1	0	1	1	1
K00334	1	1	1	1	0	1
K00335	1	1	1	1	0	1
K00336	1	1	1	1	0	1
K00337	2	1	1	1	1	1
K00338	2	1	0	1	1	1
K00339	2	1	1	1	0	1
K00340	2	1	1	1	1	1
K00341	1	1	1	1	1	1
K00342	2	1	1	1	1	1
K00343	2	1	1	1	0	1
K00344	0	3	3	0	0	3
K00346	0	0	1	0	0	0
K00347	0	0	1	0	0	0
K00348	0	0	1	0	0	0
K00349	0	0	1	0	0	0
K00350	0	0	1	0	0	0
K00351	0	0	1	0	0	0
K00354	0	0	0	0	0	0
K00355	0	1	0	0	0	0
K00356	0	1	0	0	0	0
K00357	0	0	0	0	0	0
K00360	0	0	0	0	0	0
K00362	0	0	0	0	0	0
K00363	1	0	0	0	0	0
K00364	0	0	0	0	0	0
K00365	0	0	0	0	0	0
K00366	0	0	0	0	0	0
K00367	0	0	0	0	0	0
K00368	0	0	0	0	2	1
K00370	0	0	0	0	0	0
K00371	0	0	0	0	0	0
K00372	0	0	0	0	0	0
K00373	0	0	0	0	0	0
K00374	0	0	0	0	0	0
K00375	0	2	2	0	0	0
K00376	0	0	1	0	0	0
K00380	0	0	0	0	0	0
K00381	0	1	1	0	0	1
K00382	2	2	3	1	0	2
K00383	0	1	1	1	0	1
K00384	1	2	1	1	1	1
K00385	0	0	0	0	0	0
K00387	0	0	0	0	0	0
K00389	0	0	0	0	0	0
K00390	1	1	1	0	1	0
K00392	1	0	0	0	1	0
K00394	0	1	0	0	0	1
K00395	0	1	0	0	0	1
K00399	0	0	0	0	0	0
K00400	0	0	0	0	0	0
K00401	0	0	0	0	0	0
K00402	0	0	0	0	0	0
K00404	0	1	1	0	0	1
K00405	0	1	1	0	0	1
K00406	0	1	1	0	0	1
K00407	0	1	1	0	0	0
K00408	0	0	0	0	0	0
K00410	0	0	0	0	0	0
K00411	0	1	1	1	1	1
K00412	1	1	1	1	1	1
K00413	0	1	1	1	0	1
K00414	0	0	0	0	0	0
K00415	0	0	0	0	0	0
K00416	0	0	0	0	0	0
K00417	0	0	0	0	0	0
K00418	0	0	0	0	0	0
K00419	0	0	0	0	0	0
K00420	0	0	0	0	0	0
K00422	0	0	0	0	0	0
K00423	0	0	0	0	0	0
K00425	0	1	0	0	0	0
K00426	0	1	0	0	0	0
K00427	0	0	0	0	0	0
K00428	1	0	3	0	0	0
K00430	0	0	0	0	0	0
K00431	0	0	0	0	0	0
K00432	1	1	0	0	0	0
K00433	0	1	0	0	0	0
K00434	0	0	0	0	0	0
K00436	0	0	0	0	0	0
K00437	0	0	0	0	0	0
K00440	0	0	0	0	0	0
K00441	0	0	1	0	0	0
K00442	0	0	0	0	0	0
K00443	0	0	0	0	0	0
K00444	0	0	0	0	0	0
K00445	0	0	0	0	0	0
K00446	0	0	1	0	0	0
K00448	0	0	1	0	0	0
K00449	0	1	1	0	0	0
K00450	0	0	0	0	0	0
K00451	0	0	1	1	0	0
K00452	0	0	1	0	0	0
K00453	0	0	1	0	0	0
K00454	0	0	0	0	0	0
K00455	0	0	0	0	0	1
K00456	0	0	0	0	0	0
K00457	1	0	1	1	0	0
K00458	0	0	0	0	0	0
K00459	0	1	0	0	0	0
K00460	0	0	0	0	0	0
K00461	0	0	0	0	0	0
K00462	0	0	0	0	0	0
K00463	0	0	0	0	0	0
K00464	0	0	0	0	0	0
K00466	0	0	0	0	0	0
K00467	0	0	0	0	0	0
K00469	0	0	0	0	0	0
K00471	0	0	2	1	0	0
K00472	0	0	0	0	0	0
K00473	0	0	0	0	0	0
K00474	0	0	0	0	0	0
K00475	0	0	0	0	0	0
K00476	0	0	0	0	0	0
K00477	0	0	0	0	0	0
K00478	0	0	0	0	0	0
K00479	0	0	3	0	0	1
K00480	0	1	1	0	0	0
K00481	0	0	1	0	0	0
K00483	0	0	0	1	0	0
K00484	0	0	0	0	0	0
K00485	1	1	0	0	0	0
K00486	0	0	0	0	0	0
K00487	0	0	0	0	0	0
K00488	0	0	0	0	0	0
K00489	0	0	0	0	0	0
K00490	0	0	0	0	0	0
K00491	0	0	0	0	0	0
K00493	0	1	2	0	0	0
K00494	0	0	0	0	0	0
K00496	1	0	1	0	0	0
K00497	0	0	0	0	0	0
K00498	0	0	0	0	0	0
K00499	0	0	6	0	0	2
K00500	0	0	0	0	0	0
K00501	0	0	0	0	0	0
K00502	0	0	0	0	0	0
K00503	0	0	0	0	0	0
K00504	0	0	0	0	0	0
K00505	0	0	0	0	0	0
K00506	0	0	0	0	0	0
K00507	2	0	0	0	0	0
K00508	0	0	0	0	0	0
K00509	0	0	0	0	0	0
K00510	0	0	0	0	0	0
K00511	0	0	0	0	0	0
K00512	0	0	0	0	0	0
K00513	0	0	0	0	0	0
K00514	1	0	0	0	0	0
K00515	0	0	0	0	0	0
K00517	0	0	0	0	0	0
K00518	1	0	0	0	0	0
K00520	0	0	1	1	0	0
K00521	0	0	0	0	0	0
K00522	0	0	0	0	0	0
K00523	0	0	0	0	0	1
K00524	0	0	0	0	0	0
K00525	1	3	3	2	1	1
K00526	0	1	1	1	0	0
K00527	0	0	0	0	0	0
K00528	0	0	1	1	2	1
K00529	0	0	1	0	0	0
K00531	0	0	0	0	0	0
K00532	0	0	0	0	0	0
K00533	0	0	0	0	0	0
K00534	0	0	0	0	0	0
K00537	0	1	2	0	0	1
K00541	0	0	0	0	0	0
K00542	0	0	0	0	0	0
K00543	0	0	0	0	0	0
K00544	0	0	0	0	0	0
K00545	0	0	0	0	0	0
K00546	0	0	0	0	0	0
K00547	0	0	1	0	0	0
K00548	1	1	3	3	2	3
K00549	0	1	0	1	0	1
K00550	0	0	0	0	0	0
K00551	0	0	0	0	0	0
K00552	0	0	0	0	0	0
K00553	0	0	0	0	0	0
K00554	1	1	1	1	0	1
K00555	0	0	0	0	1	0
K00556	0	0	0	0	0	0
K00557	0	0	0	0	0	0
K00558	0	0	0	5	0	1
K00559	0	0	0	0	0	0
K00560	0	1	0	0	0	0
K00561	0	0	0	0	0	0
K00562	0	0	0	0	0	0
K00563	0	0	0	0	0	0
K00564	1	0	1	0	0	0
K00565	0	0	0	0	0	0
K00566	1	1	1	1	1	1
K00567	0	0	1	0	1	1
K00568	0	2	1	1	0	1
K00569	0	0	0	0	0	1
K00570	0	1	0	0	0	0
K00571	1	0	0	10	3	12
K00572	0	0	0	0	0	0
K00573	1	3	2	1	0	2
K00574	0	3	1	1	0	1
K00575	2	1	0	0	0	0
K00577	0	0	0	0	1	0
K00578	0	0	0	0	0	0
K00579	0	0	0	0	0	0
K00580	0	0	0	0	0	0
K00581	0	0	0	0	0	0
K00582	0	0	0	0	0	0
K00583	0	0	0	0	0	0
K00584	0	0	0	0	0	0
K00586	0	0	0	0	0	0
K00587	0	0	0	0	0	0
K00588	0	0	0	0	0	0
K00589	0	0	0	0	0	0
K00590	0	0	0	1	0	0
K00591	0	0	0	0	0	0
K00592	0	0	0	0	0	0
K00594	0	0	0	0	0	0
K00595	1	1	1	1	0	0
K00596	0	1	0	0	0	0
K00597	0	0	0	0	0	0
K00598	0	1	0	1	0	0
K00599	0	0	0	0	0	0
K00600	1	2	1	1	1	1
K00601	0	0	0	0	0	0
K00602	1	1	1	1	0	1
K00603	0	0	0	0	0	0
K00604	1	2	1	1	0	2
K00605	1	1	3	1	0	3
K00606	1	1	3	1	1	1
K00608	0	0	0	0	0	0
K00609	1	1	1	1	1	1
K00610	0	0	0	0	1	0
K00611	1	1	1	1	1	1
K00612	0	1	0	0	0	0
K00613	0	0	0	0	0	0
K00615	1	1	1	1	2	1
K00616	0	1	1	0	1	0
K00618	0	0	0	0	0	0
K00619	0	1	0	0	0	1
K00620	1	1	1	1	0	1
K00621	0	0	0	0	3	0
K00622	0	0	0	0	0	0
K00623	0	0	0	0	0	0
K00624	0	0	0	0	0	0
K00625	0	2	1	0	0	1
K00626	0	4	5	1	2	2
K00627	0	1	1	1	0	1
K00628	0	0	0	0	0	0
K00629	0	0	0	0	0	0
K00630	0	0	0	0	0	0
K00631	0	0	1	0	0	0
K00632	2	0	2	1	0	0
K00633	0	0	0	0	0	0
K00634	0	0	0	0	0	0
K00635	0	0	0	0	0	0
K00637	0	0	0	0	0	0
K00638	0	0	0	0	0	0
K00639	0	0	1	1	1	0
K00640	1	1	1	1	0	0
K00641	0	1	0	0	0	0
K00643	0	1	2	1	0	0
K00645	2	1	1	1	0	1
K00646	0	0	0	0	0	0
K00647	0	1	1	1	0	1
K00648	0	1	1	1	0	1
K00649	0	0	0	0	0	0
K00650	0	0	0	0	0	0
K00651	0	0	1	1	0	1
K00652	2	1	1	0	0	0
K00653	0	0	0	0	0	0
K00654	0	0	0	0	0	0
K00655	2	2	2	1	0	1
K00656	0	0	0	0	0	0
K00657	0	0	0	0	0	0
K00658	1	1	1	1	0	1
K00659	0	0	0	0	0	0
K00660	0	0	0	0	0	0
K00661	0	0	1	0	0	0
K00662	0	0	1	0	0	0
K00663	0	0	0	0	0	0
K00664	0	0	0	0	0	0
K00665	0	0	0	0	0	0
K00666	0	5	1	0	0	3
K00667	0	0	0	0	0	0
K00668	0	0	0	0	0	0
K00669	0	0	0	0	0	0
K00670	0	0	0	0	0	0
K00671	0	0	0	0	0	0
K00672	0	0	0	0	0	0
K00673	0	0	0	0	0	0
K00674	0	1	1	1	0	1
K00675	0	0	0	0	0	0
K00677	1	1	1	1	0	1
K00678	0	0	0	0	0	0
K00679	0	0	0	0	0	0
K00681	0	6	3	0	0	2
K00682	0	0	0	0	0	0
K00683	0	0	0	0	0	0
K00684	0	2	1	1	0	1
K00685	0	0	0	0	0	0
K00686	0	0	0	0	0	0
K00687	0	0	0	0	0	0
K00688	1	0	0	0	0	0
K00689	0	0	0	0	0	0
K00690	0	0	0	0	0	0
K00691	0	0	0	0	0	0
K00692	0	0	0	0	0	0
K00693	0	0	0	0	0	0
K00694	0	0	0	0	0	0
K00695	0	0	0	0	0	0
K00696	0	0	0	0	0	0
K00697	1	0	0	0	0	0
K00698	0	0	0	0	0	0
K00699	0	0	0	0	0	0
K00700	1	0	0	0	0	0
K00701	0	0	0	0	0	0
K00702	0	0	0	0	0	0
K00703	1	0	0	0	0	0
K00704	0	0	0	0	0	0
K00705	0	0	0	0	0	0
K00706	0	0	0	0	0	0
K00709	0	0	0	0	0	0
K00710	0	0	0	0	0	0
K00712	0	0	0	0	0	0
K00713	0	0	0	0	0	0
K00714	0	0	0	0	0	0
K00715	0	0	0	0	0	0
K00716	0	0	0	0	0	0
K00717	0	0	0	0	0	0
K00718	0	0	0	0	0	0
K00719	0	0	0	0	0	0
K00720	0	0	0	0	0	0
K00721	2	0	2	0	1	1
K00722	0	0	0	0	0	0
K00725	0	0	0	0	0	0
K00726	0	0	0	0	0	0
K00727	0	0	0	0	0	0
K00728	0	0	0	0	0	0
K00729	0	0	0	0	0	0
K00730	0	0	0	0	0	0
K00731	0	0	0	0	0	0
K00733	0	0	0	0	0	0
K00734	0	0	0	0	0	0
K00735	0	0	0	0	0	0
K00736	0	0	0	0	0	0
K00737	0	1	0	0	0	0
K00738	0	0	0	0	0	0
K00739	0	0	0	0	0	0
K00741	0	0	0	0	0	0
K00742	0	0	0	0	0	0
K00743	0	0	0	0	0	0
K00744	0	0	0	0	0	0
K00745	0	0	0	0	0	0
K00746	0	0	0	0	0	0
K00747	0	0	0	0	0	0
K00748	1	1	1	1	0	1
K00749	0	0	0	0	0	0
K00750	0	0	0	0	0	0
K00752	0	0	0	0	0	0
K00753	0	0	0	0	0	0
K00756	0	0	0	0	0	0
K00757	0	0	0	0	0	0
K00758	0	0	1	0	0	0
K00759	1	1	1	1	1	0
K00760	1	1	1	0	0	0
K00761	0	0	1	0	0	0
K00762	1	2	1	1	1	1
K00763	0	0	1	1	0	0
K00764	1	1	1	1	1	2
K00765	1	1	1	1	1	1
K00766	1	1	1	1	1	1
K00767	1	1	0	0	1	1
K00768	0	1	1	1	0	0
K00769	0	0	1	1	0	0
K00770	0	0	0	0	0	0
K00771	0	0	0	0	0	0
K00772	0	1	1	0	1	0
K00773	1	1	1	1	0	1
K00774	0	0	0	0	0	0
K00775	0	0	0	0	0	0
K00776	0	0	0	0	0	0
K00778	0	0	0	0	0	0
K00779	0	0	0	0	0	0
K00780	0	0	0	0	0	0
K00781	0	0	0	0	0	0
K00782	0	1	0	0	0	0
K00783	0	0	1	0	0	1
K00784	1	1	0	0	1	0
K00785	0	0	0	0	0	0
K00786	0	0	0	0	0	0
K00787	0	0	0	0	0	0
K00788	0	2	2	1	0	0
K00789	1	1	1	1	1	1
K00790	0	1	1	1	0	1
K00791	1	1	1	1	0	1
K00793	1	1	1	0	1	1
K00794	1	2	2	1	1	1
K00795	0	1	1	1	0	1
K00796	2	1	1	1	1	0
K00797	0	0	0	0	0	0
K00798	1	1	1	1	1	0
K00799	0	14	13	2	0	0
K00800	1	1	1	1	1	1
K00801	0	0	0	0	0	0
K00802	0	0	0	0	0	0
K00803	0	0	0	0	0	0
K00804	0	0	0	0	0	0
K00805	0	0	0	0	0	0
K00806	1	1	1	1	0	1
K00807	0	0	0	0	0	0
K00808	1	0	0	0	0	0
K00809	0	0	0	0	2	0
K00811	0	0	0	0	0	0
K00812	1	3	2	2	2	1
K00813	0	0	0	0	0	0
K00814	0	0	0	0	0	0
K00815	0	0	0	0	0	0
K00816	0	0	0	0	0	0
K00817	1	1	4	1	1	1
K00818	0	0	0	0	0	0
K00819	0	0	0	1	0	0
K00820	1	1	2	2	1	1
K00821	1	1	3	0	0	0
K00822	0	1	0	0	0	0
K00823	0	1	1	0	0	0
K00824	0	1	0	1	0	0
K00825	0	0	0	0	0	0
K00826	2	2	2	1	2	2
K00827	0	0	0	0	0	0
K00830	0	3	2	0	1	1
K00831	1	1	1	0	0	1
K00832	0	0	0	0	0	0
K00833	1	2	1	0	1	0
K00835	0	0	0	0	0	1
K00836	0	1	0	0	0	0
K00838	0	0	0	0	0	0
K00839	0	0	0	0	0	0
K00840	0	0	0	0	0	1
K00841	0	0	0	0	0	0
K00842	0	0	0	0	0	0
K00844	0	0	0	0	0	0
K00845	2	0	1	0	0	0
K00846	0	0	0	0	0	0
K00847	2	2	2	3	1	0
K00848	1	0	0	0	0	0
K00849	1	0	0	0	0	0
K00850	0	0	0	0	0	0
K00851	1	0	0	0	0	0
K00852	0	0	2	0	1	0
K00853	0	0	0	0	0	0
K00854	0	0	0	0	0	0
K00855	0	0	0	0	0	0
K00856	1	0	0	0	0	1
K00857	1	0	1	0	0	0
K00858	1	1	1	1	2	1
K00859	1	1	1	1	0	1
K00860	1	0	0	0	1	1
K00861	0	0	0	0	0	0
K00862	0	0	0	0	0	0
K00863	0	0	0	0	0	0
K00864	1	1	1	0	0	1
K00865	0	0	0	0	0	0
K00866	0	0	0	0	0	0
K00867	0	1	0	0	0	0
K00868	0	1	0	0	0	0
K00869	0	0	0	0	1	0
K00870	0	0	0	0	0	0
K00871	0	0	0	0	0	0
K00872	0	0	0	0	1	0
K00873	1	1	1	0	0	1
K00874	1	0	1	0	0	0
K00875	0	0	0	0	0	0
K00876	0	0	0	0	0	0
K00877	0	0	0	0	0	0
K00878	0	0	0	0	0	0
K00879	0	0	0	0	0	0
K00880	0	0	0	0	0	0
K00881	0	0	0	0	0	0
K00882	0	0	0	0	0	0
K00883	0	0	2	1	0	0
K00884	0	0	1	0	0	0
K00885	0	0	0	0	0	0
K00886	0	0	0	0	0	0
K00887	0	0	0	0	0	0
K00888	0	0	0	0	0	0
K00889	0	0	0	0	0	0
K00891	1	1	1	1	1	1
K00892	0	0	0	0	0	0
K00893	0	0	0	0	0	0
K00894	0	0	0	0	0	0
K00895	0	0	0	0	0	0
K00897	0	0	0	0	0	0
K00898	0	0	0	0	0	0
K00899	0	0	0	0	0	0
K00900	0	0	0	0	0	0
K00901	1	1	1	0	0	0
K00902	0	0	0	0	0	0
K00903	0	0	0	0	0	0
K00904	0	0	0	0	0	0
K00905	0	0	0	0	0	0
K00906	0	0	0	0	0	1
K00907	0	0	0	0	0	0
K00909	0	0	0	0	0	0
K00910	0	0	0	0	0	0
K00911	0	0	0	0	0	0
K00912	1	1	1	1	0	1
K00913	0	0	0	0	0	0
K00914	0	0	0	0	0	0
K00915	0	0	0	0	0	0
K00916	0	0	0	0	0	0
K00917	0	0	0	0	0	0
K00918	0	0	0	0	0	0
K00919	1	1	1	0	0	1
K00920	0	0	0	0	0	0
K00921	0	0	0	0	0	0
K00922	0	0	0	0	0	0
K00923	0	0	0	0	0	0
K00924	0	0	0	0	0	0
K00925	1	0	1	0	0	0
K00926	0	1	0	0	0	0
K00927	1	1	1	1	1	1
K00928	1	1	1	1	2	1
K00929	0	0	0	0	0	0
K00930	1	1	1	1	0	1
K00931	1	1	1	0	0	1
K00932	0	0	0	0	0	0
K00933	0	0	0	0	0	0
K00934	0	0	0	0	0	0
K00936	0	0	0	0	0	0
K00937	1	4	3	0	0	2
K00938	0	0	0	0	0	0
K00939	1	1	2	1	1	2
K00940	1	1	1	1	1	1
K00941	0	1	1	1	0	0
K00942	1	1	1	1	0	1
K00943	1	1	1	1	1	1
K00944	0	0	0	0	0	0
K00945	1	1	1	1	1	1
K00946	1	1	0	1	1	0
K00947	0	0	0	0	0	0
K00948	1	1	1	1	1	1
K00949	0	0	1	0	0	0
K00950	0	1	1	1	0	0
K00951	0	1	0	1	0	0
K00952	0	0	0	0	1	0
K00953	0	0	0	0	0	0
K00954	1	1	1	1	0	1
K00955	1	1	0	0	0	0
K00956	0	0	0	0	0	0
K00957	1	1	0	0	0	0
K00958	0	1	1	0	1	1
K00960	0	0	1	0	0	0
K00962	1	1	1	1	0	1
K00963	0	1	1	0	0	0
K00965	1	0	0	0	1	0
K00966	0	0	0	0	2	1
K00967	0	0	0	0	0	0
K00968	0	0	0	0	0	0
K00969	1	1	1	0	0	1
K00970	1	1	1	1	0	1
K00971	1	1	0	0	0	0
K00972	1	0	0	0	0	0
K00973	1	0	0	0	1	0
K00974	0	0	0	0	0	1
K00975	2	1	1	1	0	1
K00976	0	0	0	0	0	0
K00977	0	0	0	0	0	0
K00978	0	0	1	0	0	0
K00979	1	1	1	1	0	1
K00980	0	0	0	0	1	0
K00981	2	1	1	1	0	1
K00982	1	1	1	1	0	0
K00983	0	0	0	0	0	0
K00984	0	0	0	0	0	0
K00986	0	1	0	0	0	0
K00987	0	0	0	0	0	0
K00988	0	0	0	0	0	0
K00989	0	1	1	1	0	1
K00990	1	1	1	0	0	0
K00991	1	0	0	0	0	1
K00992	0	1	1	0	0	1
K00993	0	0	0	0	0	0
K00994	0	0	0	0	0	0
K00995	0	0	1	1	0	1
K00996	0	0	0	0	0	0
K00997	1	1	1	1	0	0
K00998	0	0	0	0	0	0
K00999	0	0	0	0	0	0
K01000	0	1	1	1	0	1
K01001	0	0	0	0	1	0
K01002	0	0	0	0	0	0
K01003	0	2	1	0	0	0
K01004	0	1	1	0	0	0
K01006	1	1	1	1	1	0
K01007	0	0	0	0	0	0
K01008	0	0	1	0	0	0
K01011	0	1	1	0	2	2
K01012	1	2	1	0	1	0
K01014	0	0	0	0	0	0
K01015	0	0	0	0	0	0
K01016	0	0	0	0	0	0
K01017	0	0	0	0	0	0
K01019	0	0	0	0	0	0
K01020	0	0	0	0	0	0
K01021	0	0	0	0	0	0
K01022	0	0	0	0	0	0
K01023	0	0	0	0	0	0
K01024	0	0	0	0	0	0
K01025	0	0	0	0	0	0
K01026	0	0	0	0	0	0
K01027	0	0	0	0	0	0
K01028	0	0	1	0	0	0
K01029	0	0	1	0	0	0
K01031	0	0	1	1	0	0
K01032	0	0	1	1	0	0
K01034	0	0	0	0	0	0
K01035	0	0	0	0	0	0
K01039	0	2	0	0	0	0
K01040	0	2	0	0	0	0
K01042	0	0	0	0	0	0
K01044	0	0	0	0	0	0
K01045	0	0	0	0	0	0
K01046	0	1	0	0	0	0
K01047	0	0	0	0	0	0
K01048	0	1	1	0	0	0
K01049	0	0	0	0	0	0
K01050	0	0	0	0	0	0
K01051	0	0	0	0	0	0
K01052	0	0	0	0	0	0
K01053	1	0	1	0	0	0
K01054	0	0	0	0	0	0
K01055	1	2	2	0	0	1
K01056	1	1	1	1	0	1
K01057	0	0	1	0	0	0
K01058	0	0	0	0	0	0
K01059	0	0	0	0	0	0
K01060	0	0	0	0	0	0
K01061	0	1	0	0	0	1
K01062	0	0	0	0	0	0
K01063	0	0	0	0	0	0
K01064	0	0	0	0	0	0
K01065	0	0	0	0	0	0
K01066	1	0	1	0	0	0
K01067	0	0	1	0	0	0
K01068	0	0	0	0	0	0
K01069	1	3	2	0	0	1
K01070	0	0	1	0	0	0
K01071	0	0	0	0	0	0
K01073	0	0	0	0	0	0
K01074	0	0	0	0	0	0
K01075	1	0	1	0	0	0
K01077	0	0	0	0	1	0
K01078	0	0	0	0	0	0
K01079	0	1	1	0	1	0
K01080	0	0	0	0	0	0
K01081	0	0	0	0	0	1
K01082	0	1	1	1	1	1
K01083	0	0	0	0	0	0
K01084	0	0	0	0	0	0
K01085	0	0	0	0	0	0
K01086	0	0	0	0	0	0
K01087	1	0	0	0	0	0
K01089	0	0	0	0	0	0
K01090	1	0	1	0	0	0
K01091	0	5	6	1	0	1
K01092	1	3	4	1	1	2
K01093	0	0	0	0	0	0
K01094	0	0	0	0	0	0
K01095	1	0	1	1	0	1
K01096	0	0	0	0	0	0
K01097	0	0	0	0	0	0
K01098	0	0	0	0	0	0
K01099	0	0	0	0	0	0
K01100	0	0	0	0	0	0
K01101	0	0	0	0	0	0
K01102	0	0	0	0	0	0
K01103	0	0	0	0	0	0
K01104	1	1	1	0	0	1
K01106	0	0	0	0	0	0
K01107	0	0	0	0	0	0
K01108	0	0	0	0	0	0
K01109	0	0	0	0	0	0
K01110	0	0	0	0	0	0
K01111	0	0	0	0	0	0
K01112	0	0	0	0	0	0
K01113	0	0	0	0	0	0
K01114	0	0	0	0	0	0
K01115	0	0	0	0	0	0
K01116	0	0	0	0	0	0
K01117	0	0	0	0	0	0
K01118	0	0	1	0	0	0
K01119	0	0	1	0	0	0
K01120	1	0	0	0	0	0
K01121	0	0	0	0	0	0
K01122	0	0	0	0	0	0
K01123	0	0	0	0	0	0
K01124	0	0	0	0	0	0
K01125	0	0	0	0	0	0
K01126	2	2	3	0	0	1
K01127	0	0	0	0	0	0
K01128	0	0	0	0	0	0
K01129	1	1	1	0	0	0
K01130	12	3	1	0	0	1
K01131	0	0	0	0	0	0
K01132	2	0	0	0	0	0
K01133	5	1	3	0	0	0
K01134	15	0	0	0	0	0
K01135	4	0	0	0	0	0
K01136	5	0	0	0	0	0
K01137	3	0	0	0	0	0
K01138	26	0	0	0	0	0
K01139	0	1	1	0	0	1
K01141	0	0	0	0	0	0
K01142	1	2	2	1	0	0
K01143	0	0	0	0	0	0
K01144	0	0	1	0	0	0
K01146	0	0	0	0	0	1
K01147	0	0	0	0	0	0
K01148	0	0	0	0	0	0
K01150	0	0	0	0	0	0
K01151	1	0	1	0	1	0
K01152	0	0	0	0	0	0
K01153	0	1	1	1	0	1
K01154	0	1	1	1	0	1
K01155	0	1	0	1	0	0
K01156	0	1	0	2	2	1
K01158	0	0	0	0	0	0
K01159	1	1	1	0	0	1
K01160	0	0	0	0	0	0
K01161	0	0	0	0	0	0
K01163	0	0	0	0	0	0
K01164	0	0	0	0	0	0
K01165	0	0	0	0	0	0
K01166	0	1	1	0	0	0
K01167	0	0	0	0	0	0
K01168	0	0	0	0	0	0
K01169	0	0	0	0	0	0
K01170	0	0	0	0	2	0
K01171	0	0	0	0	0	0
K01172	0	0	0	0	0	0
K01173	0	0	0	0	0	0
K01174	1	0	0	0	0	0
K01175	1	0	1	0	0	0
K01176	0	0	0	0	0	0
K01177	0	0	0	0	0	0
K01178	0	0	0	0	0	0
K01179	0	1	0	0	0	0
K01180	0	0	0	0	0	0
K01181	3	0	0	0	0	0
K01182	0	0	0	0	0	0
K01183	0	0	0	0	0	0
K01184	0	0	0	0	0	0
K01185	0	0	0	0	0	0
K01186	2	0	0	0	0	0
K01187	0	0	0	1	0	0
K01188	0	0	0	0	0	0
K01189	0	0	0	0	0	0
K01190	1	0	0	0	0	0
K01191	0	0	0	0	0	0
K01192	0	0	0	0	0	0
K01193	0	0	0	0	0	0
K01194	0	0	0	1	0	0
K01195	0	0	0	0	0	0
K01196	0	0	0	0	0	0
K01197	0	0	0	0	0	0
K01198	1	0	0	0	0	0
K01199	0	0	0	0	0	0
K01200	0	0	0	0	0	0
K01201	0	0	0	0	0	0
K01202	0	0	0	0	0	0
K01203	0	0	0	0	0	0
K01204	0	0	0	0	0	0
K01205	0	0	0	0	0	0
K01206	8	0	0	0	0	0
K01207	0	2	1	0	0	1
K01208	0	0	0	0	0	0
K01209	0	0	0	0	0	0
K01210	0	0	0	0	0	0
K01212	0	0	0	0	0	0
K01213	0	0	0	0	0	0
K01214	1	0	0	0	0	0
K01215	0	0	0	0	0	0
K01216	1	0	0	0	0	0
K01217	0	0	0	0	0	0
K01218	0	0	0	0	0	0
K01219	1	0	0	0	0	0
K01220	0	0	0	0	0	0
K01222	0	0	0	0	0	0
K01223	0	0	0	0	0	0
K01224	0	0	0	0	0	0
K01225	0	0	0	0	0	0
K01226	0	0	0	0	0	0
K01227	0	0	0	0	0	0
K01228	0	0	0	0	0	0
K01229	0	0	0	0	0	0
K01230	0	0	0	0	0	0
K01231	0	0	0	0	0	0
K01232	0	0	0	0	0	0
K01233	0	0	0	0	0	0
K01235	0	0	0	0	0	0
K01236	0	0	0	0	0	0
K01237	0	0	0	0	0	0
K01238	0	0	0	0	0	0
K01239	1	0	1	0	0	0
K01240	0	0	0	0	0	0
K01241	0	0	1	0	0	0
K01242	0	0	0	0	0	0
K01243	1	0	0	1	0	0
K01244	0	0	0	0	0	0
K01245	0	0	0	0	0	0
K01246	0	1	2	0	0	0
K01247	0	1	1	1	0	1
K01250	0	0	0	0	0	0
K01251	1	1	1	1	1	1
K01252	0	0	1	0	0	0
K01253	0	1	0	0	0	0
K01254	0	0	0	0	0	0
K01255	1	2	2	1	1	1
K01256	0	1	1	0	0	1
K01257	0	0	0	0	0	0
K01258	2	0	0	0	0	0
K01259	0	1	3	0	0	0
K01260	0	0	0	0	0	0
K01261	0	0	0	0	0	0
K01262	0	1	1	1	0	1
K01263	0	0	0	0	0	0
K01264	0	0	0	0	0	0
K01265	1	1	1	1	1	1
K01266	0	1	3	0	0	0
K01267	0	0	0	0	0	1
K01268	0	0	0	0	0	0
K01269	0	0	0	0	0	0
K01270	0	0	0	0	0	0
K01271	0	1	2	0	1	1
K01273	0	0	1	1	0	0
K01274	0	0	0	0	0	0
K01275	0	0	0	0	0	0
K01276	0	0	0	0	0	0
K01277	0	0	0	0	0	0
K01278	1	0	0	0	0	0
K01279	0	0	0	0	0	0
K01280	0	0	0	0	0	0
K01281	0	0	0	0	0	0
K01282	0	0	0	0	0	0
K01283	0	0	0	0	0	0
K01284	0	0	1	0	0	0
K01285	0	0	0	0	0	0
K01286	0	2	1	1	0	0
K01288	0	0	0	0	0	0
K01290	0	0	0	0	0	0
K01291	0	0	0	0	0	0
K01292	0	0	0	0	0	0
K01293	0	0	0	0	0	0
K01294	0	0	0	0	0	0
K01295	0	3	0	0	0	0
K01296	0	0	0	0	0	0
K01297	0	1	1	0	0	0
K01298	0	0	0	0	0	0
K01299	1	0	1	0	0	0
K01300	0	0	0	0	0	0
K01301	0	0	0	0	0	0
K01302	0	0	0	0	0	0
K01303	0	0	0	0	0	0
K01304	0	1	0	0	0	0
K01305	0	0	0	0	0	0
K01306	0	0	0	0	0	0
K01307	0	0	0	0	0	0
K01308	0	0	0	0	0	0
K01310	0	0	0	0	0	0
K01311	0	0	0	0	0	0
K01312	0	0	0	0	0	0
K01313	0	0	0	0	0	0
K01314	0	0	0	0	0	0
K01315	0	0	0	0	0	0
K01316	0	0	0	0	0	0
K01317	0	0	0	0	0	0
K01318	0	0	0	0	0	0
K01319	0	0	0	0	0	0
K01320	0	0	0	0	0	0
K01321	0	0	0	0	0	0
K01322	0	0	0	0	0	0
K01323	0	0	0	0	0	0
K01324	0	0	0	0	0	0
K01325	0	0	0	0	0	0
K01326	0	0	0	0	0	0
K01327	0	0	0	0	0	0
K01328	0	0	0	0	0	0
K01329	0	0	0	0	0	0
K01330	0	0	0	0	0	0
K01331	0	0	0	0	0	0
K01332	0	0	0	0	0	0
K01333	0	0	0	0	0	0
K01334	0	0	0	0	0	0
K01335	0	0	0	0	0	0
K01336	0	0	0	0	0	0
K01337	0	0	0	0	0	0
K01338	0	1	1	1	0	1
K01339	0	0	0	0	0	0
K01340	0	0	0	0	0	0
K01341	0	0	0	0	0	0
K01342	0	0	0	0	0	0
K01343	0	0	0	0	0	0
K01344	0	0	0	0	0	0
K01345	0	0	0	0	0	0
K01346	0	0	0	0	0	0
K01347	0	0	0	0	0	0
K01348	0	0	0	0	0	0
K01349	0	0	0	0	0	0
K01350	0	0	0	0	0	0
K01351	0	0	0	0	0	0
K01352	0	0	0	0	0	0
K01353	0	0	0	0	0	0
K01354	0	1	0	1	0	0
K01355	0	0	0	0	0	0
K01356	1	1	1	1	0	0
K01357	0	0	0	0	0	0
K01358	3	1	1	1	0	1
K01359	0	0	0	0	0	0
K01360	0	0	0	0	0	0
K01361	0	0	0	0	0	0
K01362	0	0	0	0	0	0
K01363	0	0	0	0	0	0
K01364	0	0	0	0	0	0
K01365	0	0	0	0	0	0
K01366	0	0	0	0	0	0
K01367	0	0	0	0	0	0
K01368	0	0	0	0	0	0
K01369	0	0	0	0	0	0
K01370	0	0	0	0	0	0
K01371	0	0	0	0	0	0
K01372	0	0	0	0	0	0
K01373	0	0	0	0	0	0
K01374	0	0	0	0	0	0
K01375	0	0	0	0	0	0
K01376	0	0	0	0	0	0
K01377	0	0	0	0	0	0
K01378	0	0	0	0	0	0
K01379	0	0	0	0	0	0
K01380	0	0	0	0	0	0
K01381	0	0	0	0	0	0
K01382	0	0	0	0	0	0
K01383	0	0	0	0	0	0
K01384	0	0	0	0	0	0
K01385	0	0	0	0	0	0
K01386	0	0	0	0	0	0
K01387	0	0	0	0	0	0
K01388	0	0	0	0	0	0
K01389	0	0	0	0	0	0
K01390	0	0	0	0	0	0
K01392	0	0	0	0	0	0
K01393	0	0	0	0	0	0
K01394	0	0	0	0	0	0
K01395	0	0	0	0	0	0
K01396	0	0	0	0	0	0
K01397	0	0	0	0	0	0
K01398	0	0	0	0	0	0
K01399	0	0	0	0	0	0
K01400	0	0	0	0	0	0
K01401	0	0	0	0	0	0
K01402	0	0	0	0	0	0
K01403	0	0	0	0	0	0
K01404	0	0	0	0	0	0
K01405	0	0	0	0	0	0
K01406	0	0	0	0	0	0
K01407	0	0	0	0	0	0
K01408	0	0	0	0	0	1
K01409	1	1	2	1	1	1
K01410	0	0	0	0	0	0
K01411	0	0	0	0	0	0
K01412	0	0	0	0	0	0
K01413	0	0	0	0	0	0
K01414	0	0	0	0	0	0
K01415	0	0	0	0	0	0
K01416	0	0	0	0	0	0
K01417	0	0	0	0	0	0
K01419	0	1	1	0	0	1
K01420	0	2	2	0	0	1
K01421	0	0	0	0	0	0
K01422	0	0	0	0	0	0
K01424	0	3	1	0	0	1
K01425	0	1	0	0	0	1
K01426	0	3	3	0	0	0
K01427	0	0	0	0	0	0
K01428	0	0	0	0	1	0
K01429	0	0	0	0	1	0
K01430	0	0	0	0	1	0
K01431	0	0	0	0	0	0
K01432	0	1	3	0	0	0
K01433	1	0	0	0	1	0
K01434	0	0	1	1	0	0
K01435	0	0	0	0	0	0
K01436	0	1	1	0	0	0
K01437	0	0	0	0	0	0
K01438	1	4	2	1	0	1
K01439	0	4	1	1	0	1
K01440	0	0	0	0	0	0
K01441	0	0	0	0	0	0
K01442	1	2	0	0	0	0
K01443	0	0	2	1	0	0
K01444	0	0	0	0	0	0
K01446	0	0	0	0	0	0
K01447	0	1	1	0	0	0
K01448	0	1	1	1	0	1
K01449	0	0	0	0	0	0
K01450	0	0	0	0	0	0
K01451	0	1	5	0	0	0
K01452	0	0	1	0	0	0
K01453	0	1	0	0	0	0
K01455	0	1	0	0	0	0
K01456	0	0	0	0	0	0
K01457	0	0	1	0	0	0
K01458	0	2	1	0	0	0
K01459	0	2	1	1	0	0
K01460	0	0	0	0	0	0
K01461	0	0	0	0	0	0
K01462	1	1	2	1	0	1
K01464	0	1	1	0	1	0
K01465	1	3	4	2	0	2
K01466	0	0	0	0	0	0
K01467	0	0	0	0	0	0
K01468	0	0	1	0	0	0
K01469	0	3	0	1	0	1
K01470	0	3	1	0	1	0
K01471	0	0	0	0	0	0
K01473	0	2	2	0	0	0
K01474	0	2	2	0	0	0
K01476	0	0	2	0	0	0
K01477	0	0	0	0	0	1
K01478	0	0	0	0	0	0
K01479	0	0	1	0	0	0
K01480	0	4	5	1	1	2
K01481	0	0	0	0	0	0
K01482	0	0	0	0	0	0
K01483	0	0	1	0	0	1
K01484	0	0	0	0	0	0
K01485	0	3	0	0	0	0
K01486	0	0	1	0	1	0
K01487	0	2	1	0	0	1
K01488	0	0	1	0	0	0
K01489	1	0	1	0	0	0
K01490	0	0	0	0	0	0
K01491	1	1	1	1	1	1
K01492	0	0	0	0	0	0
K01493	0	0	0	0	1	0
K01494	1	1	1	1	0	1
K01495	1	2	0	1	1	1
K01496	1	1	1	0	1	1
K01497	0	0	1	0	0	0
K01498	0	0	0	0	0	0
K01499	1	0	0	0	0	0
K01501	0	0	0	0	0	1
K01502	0	0	0	0	0	0
K01505	0	1	0	0	0	0
K01507	1	1	0	0	0	0
K01509	0	0	0	0	0	0
K01510	0	0	0	0	0	0
K01511	0	0	0	0	0	0
K01512	0	1	0	0	1	1
K01513	0	0	0	0	0	0
K01514	0	0	0	0	0	0
K01515	1	0	0	0	1	1
K01517	0	0	0	0	0	0
K01518	0	0	1	0	0	0
K01519	0	0	0	0	0	0
K01520	0	1	1	1	0	1
K01521	0	0	0	0	0	0
K01522	0	0	0	0	0	0
K01523	1	1	1	0	0	0
K01524	1	2	2	0	0	0
K01525	0	0	0	0	0	1
K01526	0	0	0	0	0	0
K01527	0	0	0	0	0	0
K01528	0	0	0	0	0	0
K01530	0	0	0	0	0	0
K01531	0	0	0	0	0	0
K01533	0	1	1	0	0	0
K01534	0	0	0	0	0	0
K01535	0	0	0	0	0	0
K01536	0	0	0	0	0	0
K01537	0	1	0	0	0	0
K01538	0	0	0	0	0	0
K01539	0	0	0	0	0	0
K01540	0	0	0	0	0	0
K01541	0	0	0	0	0	0
K01542	0	0	0	0	0	0
K01543	0	0	0	0	0	0
K01544	0	0	0	0	0	0
K01545	0	0	0	0	0	0
K01546	0	0	0	0	0	0
K01547	0	0	0	0	0	0
K01548	0	0	0	0	0	0
K01549	0	0	0	0	0	0
K01551	0	0	0	0	0	0
K01555	0	0	1	1	0	0
K01556	0	0	1	0	0	0
K01557	0	0	0	0	0	0
K01558	0	0	0	0	0	0
K01560	1	5	2	0	0	1
K01561	0	1	0	0	0	0
K01562	0	0	0	0	0	0
K01563	0	0	0	0	0	0
K01565	4	0	0	0	0	0
K01567	0	0	0	0	0	0
K01568	0	0	1	0	0	0
K01569	0	0	0	0	0	0
K01571	0	1	0	0	0	0
K01572	0	0	0	0	0	0
K01573	0	0	0	0	0	0
K01574	0	0	0	0	0	0
K01575	0	0	0	0	0	0
K01576	0	0	0	0	0	0
K01577	0	1	0	0	0	0
K01578	0	1	0	0	0	0
K01579	1	0	0	0	0	0
K01580	1	0	0	0	0	0
K01581	1	0	0	0	0	0
K01582	0	0	0	0	0	0
K01583	0	0	0	0	0	0
K01584	0	0	0	0	0	0
K01585	1	0	0	0	0	0
K01586	1	1	1	0	0	1
K01587	0	0	0	0	0	0
K01588	1	1	1	1	1	1
K01589	1	1	1	0	1	0
K01590	0	0	0	0	0	0
K01591	1	1	1	2	1	1
K01592	0	0	0	0	0	0
K01593	0	0	0	0	0	0
K01594	0	0	0	0	0	0
K01595	0	0	0	0	0	0
K01596	0	0	0	0	0	0
K01597	0	0	0	0	0	0
K01598	0	0	0	0	0	0
K01599	1	1	1	1	0	1
K01601	0	0	0	0	0	0
K01602	0	0	0	0	0	0
K01607	0	3	5	0	0	0
K01608	0	1	0	0	0	0
K01609	1	1	1	1	1	1
K01610	1	1	1	0	1	1
K01611	0	0	0	0	0	0
K01612	0	0	0	0	0	0
K01613	0	1	0	0	0	1
K01615	0	0	0	0	0	0
K01616	0	0	0	0	0	0
K01617	0	0	0	0	0	0
K01619	1	0	1	0	0	0
K01620	0	2	2	1	0	1
K01621	0	0	0	0	0	0
K01622	0	0	0	0	1	0
K01623	0	1	1	0	0	1
K01624	1	0	1	0	0	0
K01625	0	0	1	0	0	0
K01626	1	1	1	1	0	1
K01627	1	1	1	1	0	1
K01628	1	1	0	0	0	0
K01629	0	0	0	0	0	0
K01630	0	0	0	0	0	0
K01631	1	0	2	0	0	1
K01633	0	1	1	0	0	0
K01634	0	0	0	0	0	0
K01635	0	0	0	0	0	0
K01637	0	0	0	0	0	1
K01638	0	1	1	0	0	1
K01639	1	0	0	0	0	0
K01640	0	1	1	0	0	1
K01641	0	0	0	0	1	0
K01643	0	0	0	0	0	0
K01644	0	3	0	0	1	1
K01645	0	0	0	0	0	0
K01646	0	0	0	0	0	0
K01647	2	2	2	1	1	1
K01648	0	0	0	0	0	0
K01649	2	2	2	2	2	1
K01652	1	5	8	2	1	4
K01653	1	1	0	1	1	1
K01654	0	0	0	0	0	0
K01655	0	0	0	0	0	0
K01656	0	0	0	0	0	0
K01657	1	1	1	1	1	1
K01658	2	1	1	1	1	1
K01659	0	0	0	0	0	0
K01661	0	0	0	0	0	0
K01662	1	1	1	0	0	1
K01663	0	0	0	0	0	0
K01664	0	0	0	0	0	0
K01665	1	0	1	0	0	0
K01666	0	0	0	0	0	0
K01667	0	0	0	0	0	0
K01668	0	0	0	0	0	0
K01669	3	1	1	0	0	0
K01670	0	0	0	0	0	0
K01671	0	0	0	0	0	0
K01672	0	0	0	0	0	0
K01673	2	1	0	0	0	0
K01674	0	0	0	0	0	0
K01676	0	0	0	1	0	0
K01677	0	0	0	0	0	0
K01678	0	0	0	0	0	0
K01679	1	1	1	0	0	1
K01681	1	1	1	1	1	0
K01682	0	0	0	0	0	1
K01683	0	0	0	0	0	0
K01684	0	0	0	1	0	0
K01685	0	0	1	0	0	0
K01686	0	0	0	0	0	0
K01687	1	2	1	1	1	1
K01689	1	1	1	1	1	1
K01690	0	0	1	1	0	0
K01691	0	0	0	0	0	0
K01692	0	6	1	0	0	1
K01693	1	1	2	0	1	1
K01694	0	0	0	0	0	0
K01695	1	1	1	1	1	1
K01696	1	1	1	1	1	1
K01697	0	0	0	1	0	1
K01698	1	1	1	1	1	0
K01699	0	0	0	0	0	0
K01702	0	0	0	0	0	0
K01703	1	3	1	1	2	1
K01704	1	3	1	1	2	1
K01705	0	0	0	0	0	0
K01706	0	0	0	0	0	0
K01707	0	0	0	0	0	0
K01708	0	0	0	0	0	0
K01709	0	0	1	0	0	0
K01710	0	0	1	0	0	1
K01711	2	1	1	0	0	0
K01712	0	0	1	0	0	0
K01713	0	1	1	0	0	0
K01714	3	5	3	3	0	2
K01715	0	4	2	0	0	0
K01716	0	1	1	1	0	1
K01719	0	1	1	0	1	1
K01720	1	2	0	0	0	1
K01721	0	1	1	0	0	0
K01723	0	0	0	0	0	0
K01724	1	1	1	0	1	1
K01725	0	0	0	0	0	0
K01727	0	0	0	0	0	0
K01728	0	0	0	0	0	0
K01729	0	0	0	0	0	0
K01730	0	0	0	0	0	0
K01731	0	0	0	0	0	0
K01732	0	0	0	0	0	0
K01733	1	2	1	1	2	1
K01734	0	0	0	0	0	0
K01735	1	1	1	1	0	1
K01736	1	1	1	1	1	1
K01737	2	1	1	0	1	0
K01738	1	2	2	0	1	1
K01739	1	0	0	0	0	0
K01740	0	1	1	1	0	1
K01741	0	0	0	0	0	0
K01744	0	0	1	0	1	0
K01745	0	0	1	0	0	0
K01746	0	0	0	0	0	0
K01749	1	1	1	1	1	1
K01750	0	3	3	0	0	0
K01751	0	0	1	0	0	1
K01752	0	0	1	0	0	0
K01753	0	0	0	0	0	0
K01754	1	5	4	1	1	0
K01755	1	2	1	1	1	1
K01756	1	1	1	0	1	0
K01757	0	0	0	0	0	0
K01758	1	0	1	1	0	2
K01759	0	8	3	0	1	0
K01760	0	0	0	0	0	0
K01761	0	0	1	0	0	0
K01762	0	0	0	0	0	0
K01763	0	0	0	0	0	0
K01764	0	0	0	0	0	0
K01766	0	0	0	0	0	0
K01768	3	6	9	0	1	1
K01769	0	0	0	0	0	0
K01770	1	0	0	0	0	1
K01771	0	0	0	0	0	0
K01772	1	1	1	0	0	1
K01773	0	0	0	0	0	0
K01775	0	1	0	1	0	1
K01776	0	1	1	0	1	0
K01777	0	2	1	1	0	0
K01778	1	1	1	1	0	1
K01779	0	4	2	0	0	0
K01781	0	0	0	0	0	0
K01782	2	1	1	0	0	1
K01783	1	1	1	1	0	1
K01784	1	7	3	1	2	1
K01785	2	0	0	0	0	0
K01786	0	0	0	0	0	0
K01787	0	0	0	0	0	0
K01788	0	0	0	0	0	0
K01790	0	1	1	0	0	0
K01791	0	0	0	0	0	0
K01792	0	0	0	0	0	0
K01793	0	0	0	0	0	0
K01794	0	0	0	0	0	0
K01795	0	0	0	0	0	0
K01796	0	0	0	0	0	0
K01799	0	0	2	0	0	1
K01800	0	0	1	1	0	0
K01801	0	0	0	0	0	0
K01802	0	2	3	1	1	0
K01803	1	1	1	1	1	1
K01804	0	0	0	0	0	0
K01805	0	0	0	0	0	0
K01807	0	1	1	0	1	1
K01808	1	0	1	0	0	0
K01809	1	0	0	0	0	0
K01810	1	1	1	1	0	1
K01811	0	0	0	0	0	0
K01812	1	0	0	0	0	0
K01813	0	0	0	0	0	0
K01814	1	1	3	1	1	2
K01815	0	0	0	0	0	0
K01816	2	1	0	0	0	0
K01817	1	1	1	1	0	1
K01818	1	0	0	0	0	0
K01819	0	0	0	0	0	0
K01820	0	0	0	0	0	0
K01821	0	0	1	0	1	0
K01822	0	0	0	0	0	0
K01823	0	0	1	0	1	1
K01824	0	0	0	0	0	0
K01825	0	0	0	0	0	0
K01826	0	1	3	0	0	2
K01827	0	0	0	0	0	0
K01829	0	1	1	0	0	0
K01830	0	0	0	0	0	0
K01831	0	0	0	0	0	0
K01832	0	0	0	0	0	0
K01833	0	0	0	0	0	0
K01834	0	1	0	1	0	0
K01835	0	0	0	0	0	0
K01836	0	0	0	0	0	0
K01837	0	0	0	0	0	0
K01838	0	0	0	0	0	0
K01839	0	0	1	0	0	0
K01840	2	0	0	0	1	0
K01841	0	0	0	0	0	0
K01843	0	0	0	0	0	0
K01844	0	0	0	0	0	0
K01845	1	1	2	0	2	1
K01846	0	0	0	0	0	0
K01847	0	2	1	0	0	1
K01848	0	0	0	0	1	0
K01849	0	0	0	0	1	0
K01850	0	0	0	0	0	0
K01851	0	0	0	0	0	0
K01852	0	0	0	0	0	0
K01853	0	0	0	0	0	0
K01854	0	0	2	0	0	0
K01855	0	0	0	0	0	0
K01856	0	0	0	0	0	0
K01857	0	0	1	0	0	0
K01858	1	0	0	0	1	0
K01859	0	0	0	0	0	0
K01860	0	0	0	0	0	0
K01865	0	0	0	0	0	0
K01866	1	1	1	1	1	1
K01867	1	1	1	1	1	1
K01868	1	1	1	1	1	1
K01869	1	1	1	1	1	1
K01870	1	1	1	1	1	1
K01872	1	1	1	1	1	0
K01873	1	1	1	1	1	1
K01874	1	1	1	1	1	1
K01875	1	1	1	1	1	1
K01876	1	1	1	1	2	1
K01878	0	1	0	1	0	1
K01879	0	1	1	1	0	1
K01880	1	0	0	0	1	0
K01881	1	1	1	1	1	1
K01883	1	2	0	1	1	1
K01884	0	0	0	0	0	0
K01885	2	1	2	2	1	1
K01886	0	1	0	0	0	1
K01887	1	1	1	1	1	1
K01889	1	1	1	1	1	1
K01890	1	1	1	1	1	1
K01892	1	1	1	1	1	1
K01893	0	0	0	0	0	0
K01894	0	1	1	0	0	0
K01895	1	3	4	1	2	2
K01896	0	0	0	0	0	0
K01897	0	3	4	1	0	3
K01899	0	0	0	0	0	0
K01900	0	0	0	0	0	0
K01902	1	3	2	1	1	1
K01903	1	3	1	1	1	1
K01904	0	0	0	0	0	0
K01905	0	0	0	0	0	0
K01906	0	0	0	0	0	0
K01907	0	1	0	1	0	1
K01908	0	1	1	0	0	1
K01909	1	0	0	0	0	0
K01910	0	0	0	0	0	0
K01911	0	0	0	0	0	0
K01912	1	1	1	0	0	1
K01914	0	0	0	0	0	0
K01915	1	3	4	4	2	4
K01916	0	1	1	1	1	0
K01917	0	0	0	0	0	0
K01918	1	1	1	0	0	1
K01919	0	1	1	1	0	1
K01920	0	1	1	1	0	1
K01921	0	2	1	1	0	1
K01922	0	0	0	0	0	0
K01923	1	2	1	1	1	1
K01924	0	2	1	1	0	1
K01925	0	1	1	1	0	1
K01926	1	0	0	0	0	0
K01928	1	1	0	1	0	1
K01929	0	1	1	1	0	1
K01930	0	0	0	0	0	0
K01931	0	0	0	0	0	0
K01933	1	1	1	1	1	1
K01934	0	1	0	1	1	1
K01935	0	1	1	0	1	0
K01937	1	1	1	1	1	1
K01938	0	1	1	1	0	1
K01939	1	1	1	1	1	1
K01940	1	1	1	0	1	1
K01941	0	2	2	0	0	0
K01942	0	0	0	0	0	0
K01945	1	1	1	1	1	1
K01946	0	0	0	0	0	0
K01947	0	0	0	0	0	0
K01948	0	0	0	0	0	0
K01950	1	0	0	0	0	1
K01951	1	3	3	2	3	3
K01952	2	2	3	0	3	1
K01953	0	4	1	0	2	0
K01954	0	0	0	0	0	0
K01955	1	1	1	1	1	1
K01956	1	1	1	1	1	1
K01958	1	0	1	1	0	0
K01959	0	0	0	0	0	0
K01960	0	0	0	0	0	0
K01961	1	2	2	1	0	1
K01962	0	1	1	1	0	1
K01963	1	1	1	1	0	1
K01964	0	0	0	0	0	0
K01965	0	1	1	0	0	1
K01966	0	2	1	0	0	1
K01968	0	1	1	0	0	1
K01969	0	1	1	0	0	1
K01971	0	0	0	0	0	0
K01972	1	1	1	1	0	1
K01973	0	0	0	0	0	0
K01974	0	0	0	0	0	0
K01975	0	1	0	0	0	1
K01988	0	0	0	0	0	0
K01989	0	0	0	0	0	0
K01990	8	1	2	1	2	1
K01991	0	1	3	0	0	0
K01992	6	1	2	2	2	1
K01993	0	0	0	0	0	0
K01994	0	0	0	0	0	0
K01995	0	9	6	2	1	4
K01996	0	9	5	2	1	4
K01997	1	10	5	3	1	4
K01998	1	10	5	2	1	4
K01999	1	11	6	3	2	4
K02000	0	1	3	1	0	2
K02001	0	1	4	1	0	2
K02002	0	1	4	1	0	3
K02003	2	2	2	0	0	2
K02004	2	2	2	0	0	2
K02005	1	1	0	0	0	0
K02006	0	0	1	0	0	0
K02007	0	0	1	0	0	0
K02008	0	0	1	0	0	0
K02009	0	0	1	0	0	0
K02010	0	2	1	2	0	1
K02011	0	2	1	2	0	1
K02012	0	2	2	2	0	2
K02013	0	3	2	0	0	1
K02014	0	3	0	0	0	0
K02015	0	3	3	0	0	1
K02016	1	3	3	0	0	1
K02017	0	1	0	0	0	0
K02018	0	1	1	0	0	0
K02019	0	0	0	0	0	0
K02020	0	1	1	0	0	0
K02021	0	1	2	0	0	1
K02022	0	2	4	0	0	0
K02024	0	0	0	0	0	0
K02025	0	2	4	5	0	0
K02026	0	2	3	5	0	0
K02027	0	2	3	4	0	0
K02028	1	3	4	3	0	0
K02029	1	6	10	6	0	0
K02030	1	4	7	3	0	0
K02031	0	5	3	1	0	1
K02032	0	3	3	1	1	1
K02033	1	8	8	2	1	4
K02034	1	11	9	3	1	4
K02035	1	10	10	4	1	6
K02036	1	1	1	1	1	0
K02037	1	1	1	1	1	0
K02038	1	1	1	1	1	0
K02039	1	1	1	1	1	0
K02040	1	1	2	1	0	0
K02041	0	4	0	0	1	0
K02042	0	5	0	0	1	0
K02043	0	0	0	0	0	0
K02044	0	4	0	0	1	0
K02045	0	0	0	0	0	0
K02046	0	0	0	0	0	0
K02047	0	0	0	0	0	0
K02048	0	0	0	0	0	0
K02049	0	2	2	0	1	0
K02050	0	3	3	0	1	0
K02051	0	3	2	0	1	0
K02052	0	0	3	0	0	2
K02053	0	0	3	0	0	2
K02054	0	0	3	0	0	2
K02055	0	2	5	0	0	2
K02056	0	0	3	1	0	1
K02057	0	0	5	3	0	2
K02058	0	0	2	3	0	1
K02062	0	0	1	0	0	1
K02063	0	0	1	0	0	1
K02064	0	0	1	0	0	1
K02065	1	1	2	1	0	1
K02066	1	1	2	1	0	1
K02067	1	1	1	0	0	1
K02068	0	0	0	0	0	0
K02069	0	1	0	0	0	1
K02071	0	0	0	0	0	0
K02072	0	0	0	0	0	0
K02073	0	0	0	0	0	0
K02074	0	0	0	0	0	0
K02075	0	0	0	0	0	0
K02076	0	0	0	0	0	0
K02077	1	0	0	0	0	0
K02078	2	2	2	1	0	1
K02079	0	0	0	0	0	0
K02080	0	0	0	0	0	0
K02081	0	0	1	0	0	0
K02082	0	0	1	0	0	0
K02083	0	0	0	0	0	0
K02084	0	0	0	0	0	0
K02085	0	0	0	0	0	0
K02086	0	0	0	0	0	0
K02087	0	0	0	0	0	0
K02088	0	0	0	0	0	0
K02089	0	0	0	0	0	0
K02090	0	0	0	0	0	0
K02091	0	0	0	0	0	0
K02092	0	0	0	0	0	0
K02093	0	0	0	0	0	0
K02094	0	0	0	0	0	0
K02095	0	0	0	0	0	0
K02096	0	0	0	0	0	0
K02097	0	0	0	0	0	0
K02098	0	0	0	0	0	0
K02099	0	1	0	0	0	0
K02100	0	0	0	0	0	0
K02101	0	0	0	1	0	0
K02103	0	0	0	0	0	0
K02104	0	0	0	0	0	0
K02105	0	0	0	0	0	0
K02106	0	0	0	0	0	0
K02107	0	0	0	0	0	0
K02108	1	1	1	1	0	1
K02109	0	1	2	0	0	1
K02110	1	1	1	1	0	1
K02111	1	1	1	1	0	1
K02112	1	1	1	1	0	1
K02113	1	1	1	1	0	1
K02114	1	1	1	1	0	1
K02115	1	1	1	1	0	1
K02116	0	0	1	0	0	0
K02117	0	0	0	0	1	0
K02118	0	0	0	0	1	0
K02119	0	0	0	0	1	0
K02120	0	0	0	0	1	0
K02121	0	0	0	0	1	0
K02122	0	0	0	0	1	0
K02123	0	0	0	0	1	0
K02124	0	0	0	0	1	0
K02125	0	0	0	0	0	0
K02126	0	0	0	0	0	0
K02127	0	0	0	0	0	0
K02128	0	0	0	0	0	0
K02129	0	0	0	0	0	0
K02130	0	0	0	0	0	0
K02131	0	0	0	0	0	0
K02132	0	0	0	0	0	0
K02133	0	0	0	0	0	0
K02134	0	0	0	0	0	0
K02135	0	0	0	0	0	0
K02136	0	0	0	0	0	0
K02137	0	0	0	0	0	0
K02138	0	0	0	0	0	0
K02139	0	0	0	0	0	0
K02140	0	0	0	0	0	0
K02141	0	0	0	0	0	0
K02142	0	0	0	0	0	0
K02143	0	0	0	0	0	0
K02144	0	0	0	0	0	0
K02145	0	0	0	0	0	0
K02146	0	0	0	0	0	0
K02147	0	0	0	0	0	0
K02148	0	0	0	0	0	0
K02149	0	0	0	0	0	0
K02150	0	0	0	0	0	0
K02151	0	0	0	0	0	0
K02152	0	0	0	0	0	0
K02153	0	0	0	0	0	0
K02154	0	0	0	0	0	0
K02155	0	0	0	0	0	0
K02156	0	0	0	0	0	0
K02157	0	0	0	0	0	0
K02158	0	0	0	0	0	0
K02159	0	0	0	0	0	0
K02160	1	3	2	1	0	1
K02161	0	0	0	0	0	0
K02162	0	0	0	0	0	0
K02163	0	0	0	0	0	0
K02164	0	0	1	0	0	0
K02165	0	0	0	0	0	0
K02166	0	0	0	0	0	0
K02167	0	0	2	0	0	0
K02168	0	0	1	0	0	1
K02169	0	1	1	0	0	0
K02170	0	1	0	0	0	0
K02171	0	0	0	0	0	0
K02172	0	0	0	0	0	0
K02173	0	0	0	0	0	0
K02174	0	0	0	0	0	0
K02175	0	0	0	0	0	0
K02176	0	0	0	0	0	0
K02177	0	0	0	0	0	0
K02178	0	0	0	0	0	0
K02179	0	0	0	0	0	0
K02180	0	0	0	0	0	0
K02181	0	0	0	0	0	0
K02182	0	0	0	0	0	0
K02183	0	0	0	0	0	0
K02184	0	0	0	0	0	0
K02185	0	0	0	0	0	0
K02186	0	0	0	0	0	0
K02187	0	0	0	0	0	0
K02188	0	1	0	1	1	0
K02189	0	0	1	0	1	0
K02190	0	0	0	0	0	0
K02191	0	0	0	0	1	0
K02192	0	0	0	0	0	0
K02193	0	1	1	1	0	1
K02194	0	1	1	1	0	1
K02195	0	1	1	1	0	1
K02196	0	1	1	0	0	1
K02197	0	1	1	1	0	1
K02198	0	1	1	1	0	1
K02199	0	1	1	1	0	1
K02200	0	2	2	0	0	1
K02201	0	0	0	0	1	0
K02202	0	0	0	0	0	0
K02203	0	0	0	0	0	0
K02204	0	1	0	1	0	0
K02205	0	0	0	0	0	0
K02206	0	0	0	0	0	0
K02207	0	0	0	0	0	0
K02208	0	0	0	0	0	0
K02209	0	0	0	0	0	0
K02210	0	0	0	0	0	0
K02211	0	0	0	0	0	0
K02212	0	0	0	0	0	0
K02213	0	0	0	0	0	0
K02214	0	0	0	0	0	0
K02215	0	0	0	0	0	0
K02216	0	0	0	0	0	0
K02217	1	0	0	0	1	0
K02218	0	0	0	0	0	0
K02219	0	0	0	0	0	0
K02220	0	0	0	0	0	0
K02221	0	1	1	1	0	1
K02222	0	0	0	0	0	0
K02223	0	0	0	0	0	0
K02224	0	2	0	1	1	0
K02225	0	0	1	0	0	0
K02226	0	0	2	1	0	0
K02227	0	1	1	1	1	0
K02228	0	0	1	0	0	0
K02229	0	0	1	0	0	0
K02230	0	1	1	1	0	0
K02231	0	1	1	0	0	0
K02232	0	1	1	1	1	0
K02233	0	1	1	0	1	0
K02234	0	2	3	0	0	0
K02235	0	0	0	0	0	0
K02236	0	0	0	0	0	0
K02237	0	0	0	0	0	0
K02238	1	1	1	1	0	1
K02239	0	0	0	0	0	0
K02240	0	0	0	0	0	0
K02241	0	0	0	0	0	0
[truncated: 18,007 more rows]

## Sheet: Pfam_annotations
Pfam ID	H2_metabat_bins_UBA1268_sp002694955	IB1_shallow_maxbin_bins_UBA2767	IB1_shallow_metabat_bins_Ruegeria	IB1_deep_metabat_bins_JABSOH01	IB2_shallow_metabat_bins_Nitrosopumilus_sp900620265	M3_metabat_bins_LS-SOB
PF10417.8	0	1	1	0	0	0
PF12574.7	0	0	0	0	0	0
PF09847.8	0	0	0	0	0	0
PF00244.19	0	0	0	0	0	0
PF16998.4	0	1	0	0	0	0
PF00389.29	4	10	7	3	2	1
PF02826.18	4	11	11	3	2	2
PF00198.22	1	2	2	2	0	2
PF16078.4	0	1	1	0	0	0
PF04029.13	1	0	0	0	0	0
PF16620.4	0	0	0	0	0	0
PF05635.10	0	0	0	0	0	0
PF08521.9	0	0	1	0	0	0
PF08793.9	0	0	0	0	0	0
PF11591.7	0	0	0	0	0	0
PF01257.18	1	2	2	2	0	2
PF08975.9	0	0	0	0	0	0
PF03390.14	0	0	0	0	0	0
PF03171.19	0	0	1	0	0	0
PF13532.5	0	1	1	0	0	2
PF13640.5	0	4	3	0	0	2
PF13661.5	0	0	0	0	0	0
PF13759.5	0	6	1	0	0	1
PF10014.8	0	0	0	0	0	0
PF13239.5	0	1	0	0	0	0
PF13563.5	0	0	1	0	1	0
PF03475.13	0	0	0	0	0	0
PF06983.12	0	1	0	0	0	0
PF06052.11	0	0	1	0	0	0
PF12578.7	0	0	0	0	0	0
PF00803.17	0	0	0	0	0	0
PF01073.18	0	0	0	0	0	0
PF06725.10	0	1	1	0	0	1
PF02829.13	0	0	0	0	0	0
PF10605.8	0	0	0	0	0	0
PF00725.21	2	3	6	0	1	3
PF02737.17	2	3	6	0	1	3
PF16121.4	0	0	0	0	0	0
PF16122.4	0	0	0	0	0	0
PF04419.13	0	0	0	0	0	0
PF03061.21	1	7	6	1	0	4
PF13279.5	1	1	1	0	0	3
PF13622.5	0	1	2	0	0	0
PF12729.6	0	2	0	0	0	0
PF04476.12	1	0	0	0	0	0
PF05902.12	0	0	0	0	0	0
PF01812.19	0	1	0	1	1	1
PF06189.11	0	0	0	0	0	1
PF09038.9	0	0	0	0	0	0
PF03491.12	0	0	0	0	0	0
PF07694.11	0	0	0	0	0	0
PF01367.19	1	1	1	1	0	2
PF02739.15	1	1	1	1	0	2
PF05761.13	0	0	0	0	0	0
PF02872.17	0	1	2	0	0	0
PF02096.19	1	1	1	1	0	1
PF01591.17	0	0	0	0	0	0
PF00393.18	1	0	0	0	0	0
PF02495.16	0	0	0	0	0	0
PF02294.17	0	0	0	0	0	0
PF07698.10	1	0	0	0	0	0
PF07696.10	0	2	0	0	0	0
PF07695.10	0	1	0	0	0	0
PF07697.10	1	0	0	0	0	0
PF00001.20	0	0	0	0	0	0
PF00002.23	0	0	0	0	0	0
PF00003.21	0	0	0	0	0	0
PF13853.5	0	0	0	0	0	0
PF02949.19	0	0	0	0	0	0
PF08395.11	0	0	0	0	0	0
PF02117.15	0	0	0	0	0	0
PF10292.8	0	0	0	0	0	0
PF02175.15	0	0	0	0	0	0
PF10316.8	0	0	0	0	0	0
PF10317.8	0	0	0	0	0	0
PF10318.8	0	0	0	0	0	0
PF10327.8	0	0	0	0	0	0
PF10319.8	0	0	0	0	0	0
PF10320.8	0	0	0	0	0	0
PF10321.8	0	0	0	0	0	0
PF10322.8	0	0	0	0	0	0
PF10323.8	0	0	0	0	0	0
PF10324.8	0	0	0	0	0	0
PF10328.8	0	0	0	0	0	0
PF10325.8	0	0	0	0	0	0
PF10326.8	0	0	0	0	0	0
PF14402.5	0	0	0	0	0	0
PF17028.4	0	0	0	0	0	0
PF07388.10	0	0	0	0	0	0
PF07966.11	0	0	0	0	0	0
PF08792.9	0	0	0	0	0	0
PF00207.21	1	0	0	0	0	0
PF07678.13	0	0	0	0	0	0
PF01835.18	1	0	0	0	1	0
PF07703.13	0	0	0	0	0	0
PF07677.13	0	0	0	0	0	0
PF00004.28	5	7	8	4	7	4
PF09820.8	0	0	0	0	0	0
PF12846.6	0	0	0	0	0	0
PF13086.5	0	2	0	1	1	0
PF13087.5	0	2	0	2	1	0
PF13166.5	0	0	1	1	0	0
PF13173.5	0	0	0	0	0	0
PF13175.5	0	3	0	0	8	0
PF13191.5	0	1	3	1	1	1
PF13207.5	0	0	0	0	2	0
PF13238.5	0	0	0	0	1	1
PF13245.5	0	0	0	0	0	0
PF07724.13	3	5	4	2	0	4
PF13304.5	0	1	0	0	4	2
PF13401.5	2	0	1	0	1	0
PF13476.5	1	0	0	0	1	0
PF13479.5	0	0	0	0	0	0
PF13481.5	0	1	1	1	0	1
PF13500.5	0	3	1	1	2	0
PF13514.5	1	0	0	0	0	0
PF13521.5	0	0	0	0	0	0
PF13555.5	0	0	0	0	0	0
PF07726.10	3	2	1	1	0	0
PF13604.5	1	1	1	0	0	0
PF13614.5	1	1	5	1	0	1
PF13654.5	0	0	0	0	0	0
PF13671.5	0	2	2	0	1	0
PF13872.5	0	0	0	0	0	0
PF14516.5	0	0	0	0	0	0
PF07728.13	0	1	5	2	1	1
PF12774.6	0	0	0	0	0	0
PF12775.6	0	0	0	0	0	0
PF12780.6	0	0	0	0	0	0
PF12781.6	0	0	0	0	0	0
PF14363.5	0	0	0	0	0	0
PF16193.4	1	1	1	1	0	0
PF09821.8	0	0	0	0	0	0
PF08298.10	0	0	0	0	0	0
PF04611.11	0	0	0	0	0	0
PF03306.12	0	0	0	0	0	0
PF05282.10	0	0	0	0	0	0
PF08142.11	0	0	0	0	0	0
PF03417.15	0	0	1	0	0	0
PF07247.11	0	0	0	0	0	0
PF13339.5	0	0	0	0	0	0
PF00696.27	4	4	4	3	5	3
PF00324.20	0	0	0	0	0	0
PF13520.5	1	2	2	0	0	1
PF13906.5	0	0	0	0	0	0
PF08403.9	0	0	0	0	0	0
PF06684.10	0	0	3	0	0	0
PF01490.17	0	0	0	0	0	0
PF07336.10	0	0	0	0	0	0
PF12430.7	0	0	0	0	0	0
PF02496.15	0	0	0	0	0	0
PF14156.5	0	0	0	0	0	0
PF00950.16	3	3	3	1	1	1
PF03109.15	0	1	1	1	1	0
PF01061.23	2	2	2	3	2	1
PF12679.6	3	0	1	0	0	0
PF12698.6	1	0	0	0	0	0
PF12730.6	0	0	0	0	0	0
PF13346.5	1	0	0	0	0	0
PF06182.10	2	0	0	0	0	0
PF09818.8	0	0	0	0	0	0
PF09819.8	0	0	0	0	0	0
PF16962.4	0	0	0	0	0	0
PF00664.22	2	7	15	2	0	4
PF06472.14	0	0	0	0	0	0
PF13748.5	0	0	0	0	0	0
PF04392.11	0	0	0	0	0	0
PF00005.26	33	85	104	51	13	42
PF09822.8	1	0	0	0	0	0
PF03886.12	0	1	1	0	0	0
PF06541.10	0	0	0	0	0	0
PF14510.5	0	0	0	0	0	0
PF16949.4	1	0	0	0	0	0
PF16326.4	2	1	2	0	0	0
PF12848.6	3	2	2	1	0	0
PF12407.7	0	0	0	0	0	0
PF05270.12	0	0	0	0	0	0
PF03806.12	0	1	0	0	0	0
PF00561.19	3	9	8	0	0	0
PF02230.15	0	0	1	1	0	1
PF07859.12	18	2	4	0	0	0
PF08386.9	0	0	0	0	0	0
PF12695.6	0	0	0	0	0	0
PF12697.6	3	10	7	1	0	3
PF12715.6	0	0	0	0	0	0
PF06259.11	0	0	0	0	0	0
PF10081.8	0	0	0	0	0	0
PF15420.5	0	0	0	0	0	0
PF04083.15	0	0	0	0	0	0
PF02517.15	1	2	3	1	1	0
PF08843.10	0	0	0	0	3	0
PF09407.9	0	0	0	0	0	0
PF09952.8	0	0	0	0	0	0
PF11459.7	0	0	0	0	0	0
PF17194.3	0	0	0	0	0	0
PF13338.5	0	0	0	0	0	0
PF10899.7	0	0	0	0	0	0
PF16873.4	0	0	0	0	0	0
PF14253.5	0	0	0	0	0	0
PF07751.10	0	0	0	0	0	0
PF14355.5	0	0	0	0	0	0
PF07815.13	0	0	0	0	0	0
PF16182.4	0	0	0	0	0	0
PF03992.15	1	4	3	0	1	0
PF09441.9	0	0	0	0	0	0
PF05145.11	0	1	0	0	0	0
PF14250.5	0	0	0	0	0	0
PF07280.10	0	0	0	0	0	0
PF05814.10	0	0	0	0	0	0
PF05820.10	0	0	0	0	0	0
PF16177.4	1	2	2	2	2	3
PF13000.6	0	0	0	0	0	0
PF00887.18	0	0	0	0	0	0
PF03255.13	0	1	1	1	0	1
PF08326.11	0	0	0	0	0	0
PF13822.5	0	0	0	0	0	0
PF16671.4	0	0	0	0	0	0
PF14733.5	0	0	0	0	0	0
PF06315.10	0	0	0	0	0	1
PF00871.16	1	0	1	0	0	0
PF09290.10	0	0	0	0	0	0
PF08882.10	0	0	0	0	0	0
PF02550.14	0	0	0	0	0	0
PF13336.5	0	1	0	0	0	0
PF00583.24	6	14	12	2	4	3
PF13673.6	1	4	2	0	0	2
PF13720.5	2	1	1	1	0	1
PF13880.5	0	0	0	0	0	0
PF03421.15	0	0	0	0	0	0
PF17013.4	0	0	0	0	0	0
PF05301.10	0	0	0	0	0	0
PF00797.16	0	0	0	0	0	0
PF13302.6	0	5	6	1	0	1
PF13420.6	1	1	1	1	0	1
PF13444.5	1	1	2	0	0	0
PF13480.6	0	4	0	0	0	0
PF13508.6	0	0	1	1	0	0
PF13523.5	0	0	0	0	0	0
PF13527.6	0	0	1	0	0	0
PF14542.5	0	0	0	0	0	0
PF08674.9	0	0	0	0	0	0
PF15270.5	0	0	0	0	0	0
PF03767.13	0	1	0	0	0	0
PF12689.6	0	0	0	0	0	0
PF05054.11	0	0	0	0	0	0
PF00330.19	2	4	2	2	3	2
PF06434.12	0	0	0	0	0	1
PF11791.7	0	0	0	0	0	1
PF00694.18	2	4	2	2	3	1
PF01756.18	0	0	0	0	0	0
PF06857.10	0	0	0	0	0	0
PF05777.11	0	0	0	0	0	0
PF06313.10	0	0	0	0	0	0
PF01648.19	2	1	2	1	0	1
PF04336.11	0	0	0	0	0	0
PF08545.9	2	1	2	1	0	1
PF08541.9	2	1	2	1	0	1
PF10766.8	0	0	0	0	0	0
PF00873.18	4	8	5	1	0	2
PF01842.24	6	5	4	1	3	3
PF09192.9	0	0	0	0	0	0
PF05058.11	0	0	0	0	0	0
PF16102.4	0	0	0	0	0	0
PF00976.17	0	0	0	0	0	0
PF00022.18	0	0	0	0	0	0
PF14408.5	0	0	0	0	0	0
PF17003.4	0	0	0	0	0	0
PF11657.7	0	0	0	0	0	0
PF11498.7	0	0	0	0	0	0
PF01064.22	0	0	0	0	0	0
PF16840.4	0	0	0	0	0	0
PF10000.8	0	0	0	0	0	0
PF13291.5	0	1	1	1	0	1
PF13710.5	0	1	0	1	0	1
PF13740.5	0	0	0	0	1	0
PF13840.5	1	1	1	1	1	1
PF01643.16	0	0	0	0	0	0
PF00441.23	2	15	12	0	0	4
PF08028.10	0	0	0	0	0	0
PF12806.6	0	1	2	0	0	1
PF02770.18	2	15	12	0	0	4
PF02771.15	2	14	11	0	0	4
PF14749.5	0	0	0	0	0	0
PF12590.7	0	0	0	0	0	0
PF12186.7	0	0	0	0	0	0
PF12418.7	0	0	1	0	0	1
PF00708.17	0	1	0	0	1	1
PF01553.20	4	3	4	1	0	1
PF16076.4	0	0	0	0	0	0
PF02551.14	0	0	0	0	0	0
PF00698.20	2	1	3	2	0	1
PF02273.14	0	0	0	0	0	0
PF01757.21	1	1	1	1	0	0
PF16214.4	0	0	0	0	0	0
PF09793.8	0	0	0	0	0	0
PF10198.8	0	0	0	0	0	0
PF16698.4	0	0	0	0	0	0
PF08516.11	0	0	0	0	0	0
PF05986.13	0	0	0	0	0	0
PF10199.8	0	0	0	0	0	0
PF01602.19	0	0	0	0	0	0
PF00928.20	0	0	0	0	0	0
PF02805.15	0	0	1	0	0	0
PF06314.10	0	0	2	0	0	0
PF13382.5	0	0	1	0	1	0
PF03352.12	0	1	2	0	1	0
PF04008.13	0	0	0	0	0	0
PF02438.15	0	0	0	0	0	0
PF03052.14	0	0	0	0	0	0
PF02703.13	0	0	0	0	0	0
PF01691.15	0	0	0	0	0	0
PF01696.16	0	0	0	0	0	0
PF04623.11	0	0	0	0	0	0
PF06040.10	0	0	0	0	0	0
PF05248.11	0	0	0	0	0	0
PF03376.13	0	0	0	0	0	0
PF04834.11	0	0	0	0	0	0
PF03307.13	0	0	0	0	0	0
PF02440.14	0	0	0	0	0	0
PF02439.14	0	0	0	0	0	0
PF05385.10	0	0	0	0	0	0
PF04528.12	0	0	0	0	0	0
PF06931.10	0	0	0	0	0	0
PF04881.12	0	0	0	0	0	0
PF01065.18	0	0	0	0	0	0
PF03678.13	0	0	0	0	0	0
PF02456.14	0	0	0	0	0	0
PF00541.16	0	0	0	0	0	0
PF01686.16	0	0	0	0	0	0
PF03955.13	0	0	0	0	0	0
PF03910.12	0	0	0	0	0	0
PF01310.17	0	0	0	0	0	0
PF05829.11	0	0	0	0	0	0
PF00608.16	0	0	0	0	0	0
PF02459.14	0	0	0	0	0	0
PF03228.13	0	0	0	0	0	0
PF16579.4	0	0	0	0	0	0
PF01295.17	0	0	0	0	0	0
PF00709.20	1	1	1	1	1	1
PF12633.6	0	0	0	0	0	0
PF04439.11	0	0	0	0	0	0
PF16812.4	0	0	0	0	0	0
PF09085.9	0	0	0	0	0	0
PF04619.11	0	0	0	0	0	0
PF16747.4	0	0	0	0	0	0
PF03257.12	0	0	0	0	0	0
PF08240.11	2	11	13	1	6	7
PF16884.4	0	0	0	0	0	0
PF13823.5	0	0	0	0	0	0
PF00106.24	4	8	14	2	5	0
PF13561.5	8	32	29	8	1	8
PF00107.25	3	11	14	1	6	7
PF13602.5	0	0	0	0	0	0
PF11559.7	0	0	0	0	0	0
PF15202.5	0	0	0	0	0	0
PF06377.10	0	0	0	0	0	0
PF00406.21	1	1	2	1	0	2
PF05191.13	0	1	2	0	0	2
PF05221.16	1	1	1	1	1	1
PF00670.20	1	1	2	1	1	1
PF08132.10	0	0	0	0	0	0
PF02675.14	0	0	0	0	0	0
PF07757.12	0	0	0	0	0	0
PF01941.18	0	0	0	0	0	0
PF03496.13	0	0	0	0	0	0
PF04587.14	0	0	0	0	0	0
PF03747.13	1	0	1	0	0	0
PF10397.8	1	1	1	0	1	0
PF08509.10	0	0	0	0	0	0
PF16701.4	0	0	0	0	0	0
PF06355.12	0	0	0	0	0	0
PF17049.4	0	0	0	0	0	0
PF01117.19	0	0	0	0	0	0
PF05110.12	0	0	0	0	0	0
PF14591.5	0	0	0	0	0	0
PF14556.5	0	0	0	0	0	0
PF05775.11	0	0	0	0	0	0
PF15339.5	0	0	0	0	0	0
PF03969.15	0	1	1	0	0	1
PF07792.11	0	0	0	0	0	0
PF08493.9	0	0	0	0	0	0
PF01314.17	0	1	0	0	0	2
PF02730.14	0	1	0	0	0	2
PF02420.14	0	0	0	0	0	0
PF03756.12	0	0	0	0	0	0
PF08731.10	0	0	0	0	0	0
PF11786.7	0	0	0	0	0	0
PF11787.7	0	0	0	0	0	0
PF11785.7	0	0	0	0	0	0
PF12249.7	0	0	0	0	0	0
PF12250.7	0	0	0	0	0	0
PF04671.11	0	0	0	0	0	0
PF17366.1	0	0	0	0	0	0
PF05641.11	0	0	0	0	0	0
PF07468.10	0	0	0	0	0	0
PF17558.1	0	0	0	0	0	0
PF09171.9	0	0	0	0	0	0
PF05039.11	0	0	0	0	0	0
PF10427.8	0	0	0	0	0	0
PF06376.11	0	0	0	0	0	0
PF04647.14	0	0	0	0	0	0
PF05931.10	0	0	0	0	0	0
PF04730.11	0	0	0	0	0	0
PF11440.7	0	0	0	0	0	0
PF06396.10	0	0	0	0	0	0
PF09229.10	0	0	0	0	0	0
PF14412.5	0	0	0	0	0	0
PF17327.1	0	0	0	0	0	0
PF00578.20	7	6	4	3	4	2
PF13911.5	0	0	0	0	0	0
PF08327.10	0	5	3	0	0	0
PF09236.9	0	0	0	0	0	0
PF01594.15	1	2	2	1	0	2
PF15334.5	0	0	0	0	0	0
PF01808.17	1	1	1	1	0	1
PF16168.4	0	0	0	0	0	0
PF14186.5	0	0	0	0	0	0
PF08910.9	0	0	0	0	0	0
PF14962.5	0	0	0	0	0	0
PF14721.5	0	0	0	0	0	0
PF04548.15	0	0	0	0	0	0
PF13772.5	0	0	0	0	0	0
PF06316.10	0	0	0	0	0	0
PF10315.8	0	0	0	0	0	0
PF11489.7	0	0	0	0	0	0
PF01987.16	0	0	0	0	0	0
PF17096.4	0	0	0	0	0	0
PF17050.4	0	0	0	0	0	0
PF16780.4	0	0	0	0	0	0
PF03915.12	0	0	0	0	0	0
PF10592.8	0	0	0	0	1	0
PF00731.19	1	1	1	1	2	1
PF00586.23	3	3	3	3	3	1
PF02769.21	3	3	3	3	2	2
PF15298.5	0	0	0	0	0	0
PF14469.5	0	0	0	0	0	0
PF15304.5	0	0	0	0	0	0
PF10469.8	0	0	0	0	0	0
PF10470.8	0	0	0	0	0	0
PF04988.11	0	0	0	0	0	0
PF05716.12	0	0	0	0	0	0
PF12443.7	0	0	0	0	0	0
PF00490.20	1	1	1	1	1	0
PF01262.20	2	2	2	0	0	2
PF05222.14	2	2	3	0	0	2
PF06610.12	0	0	0	0	0	0
PF11839.7	0	0	0	0	0	0
PF00842.20	0	1	1	1	0	1
PF01168.19	1	5	6	3	0	2
PF09135.10	0	0	0	0	0	0
PF01918.20	0	0	0	0	1	0
PF04326.13	0	2	0	1	1	1
PF08027.10	0	0	0	0	0	0
PF16720.4	0	0	0	0	0	0
PF11606.7	0	0	0	0	0	0
PF00171.21	7	12	28	6	0	6
PF01081.18	0	0	2	0	0	0
PF00596.20	3	2	6	1	0	1
PF01263.19	2	0	0	0	0	0
PF00248.20	4	4	3	2	2	1
PF11266.7	0	0	0	0	0	0
PF01315.21	0	2	6	0	0	1
PF02738.17	0	2	8	0	0	1
PF03752.12	0	0	0	0	0	0
PF12165.7	0	0	0	0	0	0
PF15924.4	0	0	0	0	0	0
PF08660.10	0	0	1	0	0	0
PF05208.12	0	0	0	0	0	0
PF03155.14	0	0	0	0	0	0
PF11182.7	0	0	0	0	0	0
PF13372.5	0	0	0	0	0	0
PF05426.11	1	0	0	0	0	0
PF08787.10	0	0	0	0	0	0
PF16822.4	0	1	0	0	0	0
PF13949.5	0	0	0	0	0	0
PF06029.10	0	0	0	0	0	0
PF14864.5	0	0	0	0	0	0
PF14863.5	0	0	0	0	0	0
PF00245.19	0	0	0	0	0	0
PF03561.14	0	0	0	0	0	1
PF05953.11	0	0	0	0	0	0
PF06351.10	0	0	0	0	0	0
PF05549.10	0	0	0	0	0	0
PF04864.12	0	0	0	0	0	0
PF15309.5	0	0	0	0	0	0
PF11744.7	0	0	0	0	0	0
PF04030.13	0	0	0	0	0	0
PF17527.1	0	0	0	0	0	0
PF06401.10	0	0	0	0	0	0
PF06400.10	0	0	0	0	0	0
PF00128.23	3	0	0	1	0	0
PF02806.17	1	0	0	0	0	0
PF02903.13	0	0	0	0	0	0
PF09071.9	0	0	0	0	0	0
PF07821.11	0	0	0	0	0	0
PF04168.11	1	1	0	0	0	0
PF14456.5	0	0	0	0	0	0
PF06964.11	0	0	0	0	0	0
PF09261.10	0	0	0	0	0	0
PF17480.1	0	0	0	0	0	0
PF08829.9	0	0	0	0	0	0
PF02883.19	0	0	0	0	0	0
PF02296.15	0	0	0	0	0	0
PF01589.15	0	0	0	0	0	0
PF00943.18	0	0	0	0	0	0
PF01563.15	0	0	0	0	0	0
PF03229.12	0	0	0	0	0	0
PF02816.17	0	0	0	0	0	0
PF01120.16	8	0	0	0	0	0
PF02232.14	0	0	0	0	0	0
PF09608.9	0	1	1	1	0	0
PF15729.4	0	0	0	0	0	0
PF15299.5	0	0	0	0	0	0
PF10369.8	1	1	0	1	1	1
PF16541.4	0	0	0	0	0	0
PF11092.7	0	0	0	0	0	0
PF02430.14	0	0	0	0	0	0
PF07344.10	0	0	0	0	0	0
PF03913.12	0	0	0	0	0	0
PF12475.7	0	0	0	0	0	0
PF05111.11	0	0	0	0	0	0
PF02948.14	0	0	0	0	0	0
PF15757.4	0	0	0	0	0	0
PF12190.7	0	0	0	0	0	0
PF04709.11	0	0	0	0	0	0
PF01425.20	2	9	8	1	1	2
PF12123.7	0	0	0	0	0	0
PF01510.24	0	2	1	0	0	1
PF01520.17	0	1	1	1	0	1
PF05382.12	0	0	0	0	0	0
PF12671.6	0	0	0	0	0	0
PF02274.16	0	0	1	0	0	1
PF01979.19	2	7	11	2	4	5
PF04909.13	1	3	4	1	0	0
PF07969.10	1	5	5	0	0	0
PF12224.7	0	0	0	0	0	0
PF09663.9	0	0	0	0	0	0
PF11741.7	0	1	1	1	0	1
PF10706.8	0	0	0	0	0	0
PF10023.8	0	0	0	0	0	0
PF00155.20	8	13	25	6	6	5
PF00202.20	4	12	17	3	4	7
PF01063.18	2	4	4	2	2	2
PF00266.18	4	10	12	2	5	6
PF12897.6	0	1	0	0	0	1
PF01593.23	7	1	2	0	0	0
PF02293.14	0	1	1	0	0	0
PF10997.7	0	0	0	0	0	0
PF01871.16	0	0	0	0	0	0
PF00909.20	2	1	2	1	1	2
PF14828.5	0	0	0	0	0	0
PF10423.8	0	0	1	0	0	0
PF02461.15	0	0	0	0	0	0
PF04896.11	0	0	0	0	1	0
PF03782.16	0	0	0	0	0	0
PF00501.27	7	18	21	3	2	11
PF13193.5	1	15	17	1	2	6
PF14535.5	1	1	1	0	0	1
PF17113.4	0	0	0	0	0	0
PF16561.4	0	0	0	0	0	0
PF04739.14	0	0	0	0	0	0
PF05195.15	0	0	0	0	0	1
PF12859.6	0	0	0	0	0	0
PF03256.15	0	0	0	0	0	0
PF15243.5	0	0	0	0	0	0
PF17256.1	0	0	0	0	0	0
PF08672.10	0	0	0	0	0	0
PF12895.6	1	0	0	0	2	1
PF12896.6	0	0	0	0	0	0
PF12894.6	1	0	0	0	0	0
PF12862.6	0	0	0	0	0	0
PF04049.12	0	0	0	0	0	0
PF12856.6	0	0	0	0	0	0
PF10471.8	0	0	0	0	0	0
PF01821.17	0	0	0	0	0	0
PF02166.15	0	0	0	0	0	0
PF06369.11	0	0	0	0	0	0
PF03139.14	0	0	0	0	0	0
PF09582.9	0	0	0	0	0	0
PF01094.27	0	0	0	0	3	0
PF12240.7	0	0	0	0	0	0
PF08174.10	0	0	0	0	0	0
PF16018.4	0	0	0	0	0	0
PF00023.29	0	0	0	0	0	0
PF07260.10	0	0	0	0	0	0
PF12796.6	1	2	1	0	0	1
PF13606.5	0	0	0	0	0	0
PF13637.5	1	1	0	0	0	0
PF13857.5	0	1	0	0	0	0
PF03702.13	0	0	1	0	0	1
PF00191.19	0	0	0	0	0	0
PF04547.11	0	0	0	0	0	0
PF16178.4	0	0	0	0	0	0
PF10731.8	0	0	0	0	0	0
PF00212.17	0	0	0	0	0	0
PF03452.13	0	0	0	0	0	0
PF03374.13	0	0	0	0	0	0
PF08346.11	0	0	0	0	0	0
PF03861.13	0	0	0	0	0	0
PF07651.15	0	0	0	0	0	0
PF09156.9	0	0	0	0	0	0
PF03497.15	0	0	0	0	0	0
PF05587.12	0	0	0	0	0	0
PF04715.12	2	1	1	1	1	1
PF10796.8	0	0	0	0	0	0
PF15777.4	0	0	0	0	0	0
PF02522.13	0	0	1	0	0	0
PF08264.12	3	4	3	3	4	4
PF11410.7	0	0	0	0	0	0
PF11402.7	0	0	0	0	0	0
PF11641.7	0	0	0	0	0	0
PF16364.4	0	0	0	0	0	0
PF09255.9	0	0	0	0	0	0
PF08105.10	0	0	0	0	0	0
PF08106.10	0	0	0	0	0	0
PF08107.10	0	0	0	0	0	0
PF08108.10	0	0	0	0	0	0
PF08109.10	0	0	0	0	0	0
PF08110.11	0	0	0	0	0	0
PF08129.10	0	0	0	0	0	0
PF08130.10	0	0	0	0	0	0
PF08225.10	0	0	0	0	0	0
PF08256.10	0	0	0	0	0	0
PF14861.5	0	0	0	0	0	0
PF16047.4	0	0	0	0	0	0
PF16048.4	0	0	0	0	0	0
PF16049.4	0	0	0	0	0	0
PF16839.4	0	0	0	0	0	0
PF08018.10	0	0	0	0	0	0
PF08023.11	0	0	0	0	0	0
PF08025.10	0	0	0	0	0	0
PF08024.10	0	0	0	0	0	0
PF08026.10	0	0	0	0	0	0
PF08036.10	0	0	0	0	0	0
PF08102.10	0	0	0	0	0	0
PF08103.10	0	0	0	0	0	0
PF08104.10	0	0	0	0	0	0
PF03230.12	0	0	0	0	0	0
PF02822.13	0	0	0	0	0	0
PF03589.12	0	0	0	0	0	0
PF05586.10	0	0	0	0	0	0
PF15721.4	0	0	0	0	0	0
PF03098.14	0	0	0	0	0	0
PF01786.16	0	0	0	0	0	0
PF15001.5	0	0	0	0	0	0
PF15745.4	0	0	0	0	0	0
PF00847.19	0	0	0	0	0	0
PF14796.5	0	0	0	0	0	0
PF06375.10	0	0	0	0	0	0
PF14807.5	0	0	0	0	0	0
PF11289.7	0	0	0	0	0	0
PF02558.15	0	3	2	0	0	0
PF08546.10	0	3	2	0	0	0
PF02424.14	3	0	2	0	0	0
PF05839.10	0	0	0	0	0	0
PF05841.10	0	0	0	0	0	0
PF14921.5	0	0	0	0	0	0
PF05972.10	0	0	0	0	0	0
PF05956.10	0	0	0	0	0	0
PF16689.4	0	0	0	0	0	0
PF05923.11	0	0	0	0	0	0
PF16634.4	0	0	0	0	0	0
PF16635.4	0	0	0	0	0	0
PF16636.4	0	0	0	0	0	0
PF16630.4	0	0	0	0	0	0
PF16633.4	0	0	0	0	0	0
PF16977.4	0	0	0	0	0	0
PF15360.5	0	0	0	0	0	0
PF04110.12	0	0	0	0	0	0
PF04108.11	0	0	0	0	0	0
PF04106.11	0	0	0	0	0	0
PF04111.11	0	0	0	0	0	0
PF04109.15	0	0	0	0	0	0
PF01636.22	1	5	7	1	0	2
PF06105.11	0	0	0	0	0	0
PF14557.5	0	0	0	0	0	0
PF04655.13	0	0	1	0	0	0
PF05918.10	0	0	0	0	0	0
PF00807.16	0	0	0	0	0	0
PF11671.7	0	0	0	0	0	0
PF05355.10	0	0	0	0	0	0
PF05778.11	0	0	0	0	0	0
PF05418.10	0	0	0	0	0	0
PF04711.12	0	0	0	0	0	0
PF12491.7	0	0	0	0	0	0
PF05240.13	0	0	0	0	0	0
PF08210.10	0	0	0	0	0	0
PF04691.11	0	0	0	0	0	0
PF15119.5	0	0	0	0	0	0
PF01333.18	0	0	0	0	0	0
PF16639.4	0	0	0	0	0	0
PF05461.10	0	0	0	0	0	0
PF01442.17	0	1	0	0	0	0
PF15148.5	0	0	0	0	0	0
PF07464.10	0	0	0	0	0	0
PF11032.7	0	0	0	0	0	0
PF09769.8	0	0	0	0	0	0
PF05634.10	0	0	0	0	0	0
PF10515.8	0	0	0	0	0	0
PF12924.6	0	0	0	0	0	0
PF12925.6	0	0	0	0	0	0
PF02177.15	0	0	0	0	0	0
PF12716.6	0	0	0	0	0	0
PF12139.7	0	1	0	0	0	1
PF01583.19	2	1	1	0	1	1
PF03440.13	0	0	0	0	0	0
PF10351.8	0	0	0	0	0	0
PF06079.10	0	0	0	0	0	0
PF01261.23	22	2	6	2	1	0
PF07582.11	1	0	0	0	0	0
PF16399.4	0	0	0	0	0	0
PF12489.7	0	0	0	0	0	0
PF09206.10	0	0	0	0	0	0
PF12625.6	0	1	1	0	0	0
PF02610.14	0	0	0	0	0	0
PF11762.7	0	0	0	0	0	0
PF04602.11	0	0	0	0	0	0
PF14896.5	0	0	0	0	0	0
PF02311.18	1	1	0	0	0	0
PF14525.5	1	0	1	0	0	0
PF06719.12	0	0	1	0	0	0
PF06081.10	0	0	0	0	0	0
PF11728.7	0	0	0	0	0	0
PF10334.8	0	0	0	0	0	0
PF10337.8	0	0	0	0	0	0
PF09692.9	0	0	0	0	0	0
PF09757.8	0	0	0	0	0	0
PF03869.13	0	0	0	0	0	0
PF12942.6	0	0	0	0	1	0
PF01951.15	0	0	0	0	1	0
PF01917.15	0	0	0	0	0	0
PF04659.12	0	0	0	0	0	0
PF06819.10	0	0	0	0	0	0
PF06847.10	0	0	0	0	0	0
PF08394.9	0	0	0	0	0	0
PF03079.13	1	0	0	0	0	0
PF07275.10	0	0	0	0	0	0
PF07573.10	0	0	0	0	0	0
PF17296.1	0	0	0	0	0	0
PF00798.17	0	0	0	0	0	0
PF17290.1	0	0	0	0	0	0
PF00843.16	0	0	0	0	0	0
PF06317.10	0	0	0	0	0	0
PF00025.20	0	0	0	0	0	0
PF14949.5	0	0	0	0	0	0
PF06456.12	0	0	0	0	0	0
PF01412.17	0	0	0	0	0	0
PF00491.20	0	6	14	1	1	2
PF00764.18	1	1	1	0	1	1
PF01960.17	1	1	2	1	0	1
PF03308.15	0	1	1	0	1	2
PF15346.5	0	0	0	0	0	0
PF08699.9	0	0	0	0	0	0
PF16488.4	0	0	0	0	0	0
PF16487.4	0	0	0	0	0	0
PF16486.4	0	0	0	0	0	0
PF11581.7	0	0	0	0	0	0
PF01316.20	0	0	0	0	0	0
PF02863.17	0	0	0	0	0	0
PF03485.15	1	1	1	1	1	1
PF15441.5	0	0	0	0	0	0
PF01388.20	0	0	0	0	0	0
PF06770.10	0	0	0	0	0	0
PF15840.4	0	0	0	0	0	0
PF11527.7	0	0	0	0	0	0
PF15062.5	0	0	0	0	0	0
PF00514.22	0	0	0	0	0	0
PF09003.9	0	0	0	0	0	0
PF12167.7	0	0	0	0	0	0
PF13356.5	0	0	1	0	0	0
PF14657.5	0	0	0	0	0	0
PF17293.1	0	0	0	0	0	0
PF10208.8	0	0	0	0	0	0
PF04826.12	0	0	0	0	0	0
PF16186.4	0	0	0	0	0	0
PF16629.4	0	0	0	0	0	0
PF07302.10	0	0	0	0	0	0
PF11723.7	0	0	0	0	0	0
PF15684.4	0	0	0	0	0	0
PF05856.11	0	0	0	0	0	0
PF12120.7	0	0	0	0	0	0
PF02752.21	0	0	0	0	0	0
PF00339.28	0	0	0	0	0	0
PF04959.12	0	0	0	0	0	0
PF02374.14	0	0	0	0	0	0
PF02040.14	0	0	0	0	0	0
PF03960.14	0	1	2	0	0	1
PF06953.10	0	0	0	0	0	0
PF03773.12	0	1	1	0	0	0
PF11449.7	0	0	0	0	0	0
PF09824.8	0	0	0	0	0	0
PF01129.17	0	0	0	0	0	0
PF01606.15	0	0	0	0	0	0
PF00951.17	0	0	0	0	0	0
PF02497.14	0	0	0	0	0	0
PF16749.4	0	0	0	0	0	0
PF01481.15	0	0	0	0	0	0
PF04161.12	0	0	0	0	0	0
PF01731.19	0	0	0	0	0	0
PF05935.10	0	0	0	1	0	0
PF14269.5	0	0	0	0	0	0
PF17425.1	0	0	0	0	0	0
PF00858.23	0	0	0	0	0	0
PF04266.13	0	0	0	0	1	0
PF08688.9	0	0	0	0	0	0
PF08687.10	0	0	0	0	0	0
PF04729.12	0	0	0	0	0	0
PF01671.15	0	0	0	0	0	0
PF05568.10	0	0	0	0	0	0
PF05293.10	0	0	0	0	0	0
PF06556.10	0	0	0	0	0	0
PF15780.4	0	0	0	0	0	0
PF15323.5	0	0	0	0	0	0
PF09010.9	0	0	0	0	0	0
PF08328.10	0	0	0	0	0	1
PF14698.5	1	2	1	1	1	1
PF05170.13	0	3	2	1	0	2
PF13109.5	0	0	0	0	0	0
PF13502.5	1	2	2	2	0	1
PF03590.14	0	0	0	0	0	0
PF01037.20	0	5	14	0	8	1
PF00733.20	0	4	1	0	2	0
PF00026.22	0	0	0	0	0	0
PF06826.11	0	1	1	0	0	0
PF05279.10	0	0	0	0	0	0
PF16993.4	0	0	0	0	0	0
PF16929.4	0	0	0	0	0	0
PF03780.12	0	0	0	0	0	0
PF16996.4	0	0	0	0	0	0
PF17000.4	0	0	0	0	0	0
PF00710.19	0	2	0	1	1	0
PF01112.17	0	0	0	0	0	0
PF06089.11	0	1	1	0	0	1
PF17641.1	0	0	0	0	0	0
PF14521.5	0	0	0	0	0	0
PF05118.14	0	0	1	1	0	0
PF02261.15	1	0	0	0	0	0
PF01177.21	0	6	5	0	1	1
PF14669.5	0	0	0	0	0	0
PF09668.9	0	0	0	0	0	0
PF13650.5	0	0	0	4	0	0
PF06392.10	0	0	0	0	0	0
PF07100.10	0	0	0	0	0	0
PF04958.11	0	0	0	0	0	0
PF01400.23	0	0	0	0	0	0
PF04996.11	0	0	0	0	0	0
PF04952.13	0	0	1	1	0	0
PF03115.13	0	0	0	0	0	0
PF12226.7	0	0	0	0	0	0
PF16580.4	0	0	0	0	0	0
PF13919.5	0	0	0	0	0	0
PF15321.5	0	0	0	0	0	0
PF14196.5	0	0	0	0	0	0
PF04377.14	0	1	0	0	0	1
PF04376.12	0	1	0	0	0	1
PF16788.4	0	0	0	0	0	0
PF07855.11	0	0	0	0	0	0
PF10377.8	0	0	0	0	0	0
PF10033.8	0	0	0	0	0	0
PF10186.8	0	0	0	0	0	0
PF08614.10	0	0	0	0	0	0
PF12744.6	0	0	0	0	0	0
PF11700.7	1	1	1	0	0	1
PF09451.9	0	0	0	0	0	0
PF13329.5	0	0	0	0	0	0
PF09795.8	0	0	0	0	0	0
PF16420.4	0	0	0	0	0	0
PF02991.15	0	0	0	0	0	0
PF09333.10	0	0	0	0	0	0
PF03078.14	0	0	0	0	0	0
PF07737.10	0	0	0	0	0	0
PF03477.15	1	2	1	1	2	1
PF02222.21	1	1	1	0	1	0
PF08442.9	1	3	2	1	1	1
PF02655.13	2	0	0	0	0	0
PF13535.5	0	0	0	0	0	0
PF13549.5	0	3	1	0	2	1
PF00217.18	1	0	0	0	0	0
PF02807.14	0	0	0	0	0	0
PF01747.16	0	1	1	0	1	1
PF00231.18	1	1	1	1	0	1
PF05176.13	0	0	0	0	0	0
PF00895.19	0	0	0	0	0	0
PF00119.19	1	1	1	1	0	1
PF00006.24	4	4	4	4	2	3
PF00306.26	1	1	1	1	0	1
PF02874.22	2	2	2	3	2	2
PF16886.4	0	0	0	0	1	0
PF00430.17	1	2	2	2	0	1
PF00137.20	1	1	1	1	1	1
PF01813.16	0	0	0	0	1	0
PF00401.19	0	0	0	0	0	1
PF02823.15	1	1	1	1	0	1
PF05680.11	0	0	0	0	0	0
PF04627.12	0	0	0	0	0	0
PF08112.10	0	0	0	0	0	0
PF01990.16	0	0	0	0	1	0
PF05511.10	0	0	0	0	0	0
PF04718.14	0	0	0	0	0	0
PF03899.14	0	0	0	0	0	1
PF04911.11	0	0	0	0	0	0
PF05827.11	0	0	0	0	0	0
PF16594.4	0	0	0	0	0	0
PF06644.10	0	0	0	0	0	0
PF07542.10	0	1	1	0	0	0
PF12921.6	0	0	0	0	0	0
PF02038.15	0	0	0	0	0	0
PF06745.12	0	0	0	0	0	0
PF12156.7	0	0	0	0	0	0
PF01637.17	0	0	0	0	0	0
PF09527.9	0	1	1	1	0	0
PF14397.5	0	0	0	0	0	0
PF15632.5	0	2	0	0	0	0
PF14305.5	0	0	0	0	0	0
PF14398.5	0	0	0	0	0	0
PF12966.6	0	0	0	0	0	0
PF03029.16	0	0	0	0	1	0
PF03668.14	0	0	1	0	0	1
PF01171.19	1	1	2	1	1	1
PF12424.7	0	0	0	0	0	0
PF10775.8	0	0	0	0	0	0
PF14960.5	0	0	0	0	0	0
PF05493.12	0	0	0	0	0	0
PF09830.8	0	0	0	0	0	0
PF16829.4	0	0	0	0	0	0
PF05353.10	0	0	0	0	0	0
PF03154.14	0	0	0	0	0	0
PF15445.5	0	0	0	0	0	0
PF06232.10	0	0	0	0	0	0
PF11263.7	0	0	0	0	0	0
PF03769.14	0	0	0	0	0	0
PF03768.14	0	0	0	0	0	0
PF08037.10	0	0	0	0	0	0
PF11512.7	0	0	0	0	0	0
PF07287.10	0	1	0	0	0	0
PF09759.8	0	0	0	0	0	0
PF12547.7	0	0	0	0	0	0
PF08098.10	0	0	0	0	0	0
PF02178.18	0	0	0	0	0	0
PF15187.5	0	0	0	0	0	0
PF11583.7	0	0	0	0	0	0
PF09041.9	0	0	0	0	0	0
PF03472.14	0	3	5	0	0	0
PF00765.16	0	1	3	0	0	0
PF03987.14	0	0	0	0	0	0
PF10381.8	0	0	0	0	0	0
PF03986.12	0	0	0	0	0	0
PF03797.18	0	3	1	0	0	0
PF06677.11	0	0	0	0	1	0
PF15336.5	0	0	0	0	0	0
PF02041.15	0	0	0	0	0	0
PF05703.10	0	0	0	0	0	0
PF02519.13	0	0	0	0	0	0
PF05564.11	0	0	0	0	0	0
PF06507.12	0	0	0	0	0	0
PF02309.15	0	0	0	0	0	0
PF17198.3	0	0	0	0	0	0
PF03708.13	0	0	0	0	0	0
PF01382.16	0	0	0	0	0	0
PF11599.7	0	0	0	0	0	0
PF09794.8	0	0	0	0	0	0
PF05394.10	0	0	0	0	0	0
PF05655.10	0	0	0	0	0	0
PF11725.7	0	0	0	0	0	0
PF11529.7	0	0	0	0	0	0
PF09143.9	0	0	0	0	0	0
PF11592.7	0	0	0	0	0	0
PF09046.9	0	0	0	0	0	0
PF16847.4	0	0	0	0	0	0
PF05627.10	0	0	0	0	0	0
PF06536.10	0	0	0	0	0	0
PF05512.10	0	0	0	0	0	0
PF05448.11	2	0	0	0	0	0
PF08517.11	0	0	0	0	0	0
PF16646.4	0	0	0	0	0	0
PF08833.9	0	0	0	0	0	0
PF10211.8	0	0	0	0	0	0
PF03591.13	0	0	2	0	0	0
PF05437.11	0	0	1	0	0	0
PF16558.4	0	0	0	0	0	0
PF01356.18	0	0	0	0	0	0
PF02137.17	0	0	0	0	0	0
PF00962.21	0	0	1	0	0	1
PF08451.10	0	0	0	0	0	0
PF09713.9	0	0	0	0	0	0
PF02216.15	0	0	0	0	0	0
PF04182.11	0	0	0	0	0	0
PF02246.14	0	0	0	0	0	0
PF02310.18	1	4	4	2	3	4
PF02607.16	1	1	1	1	2	1
PF06522.10	0	0	0	0	0	0
PF11473.7	0	0	0	0	0	0
PF09066.9	0	0	0	0	0	0
PF17623.1	0	0	0	0	0	0
PF02362.20	0	0	0	0	0	0
PF17057.4	0	0	0	0	0	0
PF03483.16	1	1	1	1	0	1
PF03484.14	1	1	1	1	1	1
PF01603.19	0	0	0	0	0	0
PF07162.10	0	0	0	0	0	0
PF07886.10	0	1	0	0	0	0
PF06989.11	0	0	0	0	0	0
PF08840.10	0	0	0	0	0	0
PF07234.10	0	0	0	0	0	0
PF02673.17	0	1	1	1	0	1
PF05791.10	0	0	0	0	0	0
PF05968.10	0	0	0	0	0	0
PF07707.14	0	0	0	0	0	0
PF13004.6	0	0	0	0	0	0
PF10432.8	0	0	0	0	1	0
PF12173.7	0	0	0	0	0	0
PF01721.17	0	0	0	0	0	0
PF10439.8	0	0	0	0	0	0
PF09221.9	0	0	0	0	0	0
PF11758.7	0	0	0	0	0	0
PF14406.5	0	0	0	0	0	0
PF04519.12	0	9	1	1	0	1
PF08379.9	0	1	0	0	0	0
PF06143.10	0	0	0	0	0	0
PF04798.11	0	0	0	0	0	0
PF06096.10	0	0	0	0	0	0
PF04786.11	0	0	0	0	0	0
PF05274.10	0	0	0	0	0	0
PF04639.11	0	0	0	0	0	0
PF04850.11	0	0	0	0	0	0
PF12259.7	0	0	0	0	0	0
PF03258.13	0	0	0	0	0	0
PF04700.11	0	0	0	0	0	0
PF03273.12	0	0	0	0	0	0
PF04735.11	0	0	0	0	0	0
PF05290.10	0	0	0	0	0	0
PF07206.10	0	0	0	0	0	0
PF06385.11	0	0	0	0	0	0
PF03041.13	0	0	0	0	0	0
PF05847.10	0	0	0	0	0	0
PF04838.11	0	0	0	0	0	0
PF11792.7	0	0	0	0	0	0
PF06061.10	0	0	0	0	0	0
PF05314.10	0	0	0	0	0	0
PF05073.11	0	0	0	0	0	0
PF04766.11	0	0	0	0	0	0
PF05214.11	0	0	0	0	0	0
PF05112.11	0	0	0	0	0	0
PF04878.12	0	0	0	0	0	0
PF04583.11	0	0	0	0	0	0
PF08404.9	0	0	0	0	0	0
PF04513.11	0	0	0	0	0	0
PF04512.11	0	0	0	0	0	0
PF05311.10	0	0	0	0	0	0
PF05883.10	0	0	0	0	0	0
PF05789.10	0	0	0	0	0	0
PF04501.11	0	0	0	0	0	0
PF08475.9	0	0	0	0	0	0
PF04913.11	0	0	0	0	0	0
PF02043.16	0	0	0	0	0	0
PF00308.17	1	1	2	1	0	2
PF08299.10	2	2	1	1	0	1
PF00216.20	1	2	3	3	0	3
PF01311.19	1	1	1	1	0	0
PF01312.18	1	2	1	1	0	0
PF01313.18	1	1	1	1	0	0
PF05088.11	0	1	0	1	0	1
PF01152.20	0	0	1	0	0	0
PF00296.19	0	1	3	0	2	0
PF05592.10	0	0	0	0	0	0
PF17389.1	0	0	0	0	0	0
PF17390.1	0	0	0	0	0	0
PF08531.9	0	0	0	0	0	0
PF01036.17	1	0	0	0	0	0
PF09501.9	0	0	0	0	0	0
PF01103.22	1	1	3	1	0	1
PF01338.17	0	0	0	0	0	0
PF02397.15	0	4	2	0	0	0
PF02961.13	0	0	0	0	0	0
PF04684.12	0	0	0	0	0	0
PF12031.7	0	0	0	0	0	0
PF09256.9	0	0	0	0	0	0
PF02179.15	0	0	0	0	0	0
PF08180.10	0	0	0	0	0	0
PF01426.17	0	0	0	0	0	0
PF06861.10	0	0	0	0	0	0
PF06211.11	0	0	0	0	0	0
PF02923.14	0	0	0	0	0	0
PF07565.12	0	0	0	0	0	0
PF01145.24	1	3	4	2	1	2
PF13421.5	0	0	1	0	0	0
PF16200.4	0	1	1	0	0	0
PF06639.10	0	0	0	0	0	0
PF05529.11	0	0	0	0	0	0
PF03114.17	0	0	0	0	0	0
PF01337.17	0	0	0	0	0	0
PF15462.5	0	0	0	0	0	0
PF00967.16	0	0	0	0	0	0
PF10455.8	0	0	0	0	0	0
PF16746.4	0	0	0	0	0	0
PF10456.8	0	0	0	0	0	0
PF16774.4	0	0	0	0	0	0
PF04865.13	0	0	0	0	0	0
PF01586.15	0	0	0	0	0	0
PF05466.11	0	0	0	0	0	0
PF15915.4	0	0	0	0	0	0
PF07001.10	0	0	0	0	0	0
PF07584.10	2	1	2	1	0	0
PF13584.5	0	1	1	0	0	0
PF06968.12	1	2	1	0	1	0
PF01027.19	0	1	1	1	0	1
PF12811.6	1	0	0	0	0	0
PF08031.11	0	0	1	0	0	0
PF14777.5	0	0	0	0	0	0
PF07289.10	0	0	0	0	0	0
PF15272.5	0	0	0	0	0	0
PF15271.5	0	0	0	0	0	0
PF07642.10	3	0	0	0	0	0
PF10082.8	0	1	0	0	0	0
PF07585.10	1	0	0	0	0	0
PF14779.5	0	0	0	0	0	0
PF14782.5	0	0	0	0	0	0
PF14783.5	0	0	0	0	0	0
PF14781.5	0	0	0	0	0	0
PF06726.11	0	0	0	0	0	0
PF05700.10	0	0	0	0	0	0
PF12490.7	0	0	0	0	0	0
PF12399.7	0	11	6	2	1	4
PF02028.16	0	0	3	1	0	1
PF15461.5	1	0	0	0	0	0
PF10436.8	0	0	0	0	0	0
PF07284.10	0	0	0	0	0	0
PF02327.16	0	0	0	0	0	0
PF13862.5	0	0	0	0	0	0
PF00452.18	0	0	0	0	0	0
PF12201.7	0	0	0	0	0	0
PF15286.5	0	0	0	0	0	0
PF10514.8	0	0	0	0	0	0
PF11502.7	0	0	0	0	0	0
PF12304.7	0	0	0	0	0	0
PF15318.5	0	0	0	0	0	0
PF08945.9	0	0	0	0	0	0
PF04714.12	0	0	0	0	0	0
PF09257.9	0	0	0	0	0	0
PF07572.11	0	0	0	0	0	0
PF15808.4	0	0	0	0	0	0
PF09036.9	0	0	0	0	0	0
PF01869.19	0	0	1	1	0	0
PF08740.10	0	0	1	0	0	0
PF03170.12	0	0	0	0	0	0
PF05420.10	0	0	0	0	0	0
PF14439.5	0	0	0	0	0	0
PF14442.5	0	0	0	0	0	0
PF08072.10	0	0	0	0	0	0
PF16204.4	0	0	0	0	0	0
PF10684.8	0	0	0	0	0	0
PF06208.10	0	0	0	0	0	0
PF16520.4	0	0	0	0	0	0
PF06515.10	0	0	0	0	0	0
PF06595.10	0	0	0	0	0	0
PF06407.10	0	0	0	0	0	0
PF02138.17	0	0	0	0	0	0
PF17454.1	0	0	0	0	0	0
PF10523.8	0	0	0	0	0	0
PF03594.12	0	0	1	0	0	1
PF07255.10	0	0	0	0	0	0
PF05744.10	0	0	0	0	0	0
PF05687.12	0	0	0	0	0	0
PF02944.19	0	0	0	0	0	0
PF01062.20	0	0	1	0	0	0
PF17035.4	0	0	0	0	0	0
PF03494.12	0	0	0	0	0	0
PF10996.7	0	0	0	0	2	0
PF00144.23	4	4	2	0	0	0
PF13354.5	0	0	0	0	0	0
PF16458.4	0	0	0	0	0	0
PF12125.7	0	0	0	0	0	0
PF10435.8	0	0	0	0	0	0
PF13363.5	0	0	0	0	0	0
PF13364.5	0	0	0	0	0	0
PF16523.4	0	0	0	0	0	0
PF01212.20	0	2	2	1	0	1
PF13229.5	3	1	1	0	0	0
PF17030.4	0	0	0	0	0	0
PF09826.8	1	0	0	0	1	0
PF14350.5	0	0	0	0	0	0
PF08667.9	0	0	0	0	0	0
PF00407.18	0	0	0	0	0	0
PF04538.11	0	0	0	0	0	0
PF02929.16	0	0	0	0	0	0
PF15285.5	0	0	0	0	0	0
PF02180.16	0	0	0	0	0	0
PF10403.8	0	0	0	0	0	0
PF10404.8	0	0	0	0	0	0
PF10405.8	0	0	0	0	0	0
PF14215.5	0	0	0	0	0	0
PF09730.8	0	0	0	0	0	0
PF06393.10	0	0	0	0	0	0
PF02369.15	0	0	0	0	0	0
PF02368.17	0	0	0	0	0	0
PF07523.11	0	0	0	0	0	0
PF12245.7	0	0	0	0	0	0
PF13750.5	0	0	1	0	0	0
PF13754.5	0	0	0	0	0	0
PF16640.4	0	0	0	0	0	0
PF07532.10	0	0	0	0	0	0
PF13205.5	0	0	0	0	0	0
PF04775.13	0	0	0	0	0	0
PF09166.9	0	0	0	0	0	0
PF06773.10	0	0	0	0	0	0
PF06859.11	0	0	0	0	0	0
PF03495.13	0	0	0	0	0	0
PF17475.1	0	0	0	0	0	0
PF17476.1	0	0	0	0	0	0
PF02084.14	0	0	0	0	0	0
PF08149.10	0	0	0	0	0	0
PF00351.20	0	0	0	0	0	0
PF15368.5	0	0	0	0	0	0
PF02785.18	2	4	5	2	1	3
PF00289.21	2	4	5	2	1	3
PF00364.21	5	8	8	4	1	5
PF13533.5	4	2	2	0	0	0
PF03744.12	0	0	0	0	0	0
PF02632.13	0	0	1	1	0	1
PF06832.11	0	0	0	0	0	0
PF00653.20	0	0	0	0	0	0
PF12356.7	0	0	0	0	0	0
PF04197.11	0	0	0	0	0	0
PF01766.16	0	0	0	0	0	0
PF01767.15	0	0	0	0	0	0
PF01768.15	0	0	0	0	0	0
PF03042.13	0	0	0	0	0	0
PF05858.11	0	0	0	0	0	0
PF05853.11	0	1	3	1	0	2
PF03493.17	0	0	0	0	0	0
PF17324.1	0	0	0	0	0	0
PF07467.10	0	0	0	0	0	0
PF16507.4	0	0	0	0	0	0
PF16547.4	0	0	0	0	0	0
PF16202.4	0	0	0	0	0	0
PF11642.7	0	0	0	0	0	0
PF15753.4	0	0	0	0	0	0
PF10046.8	0	0	0	0	0	0
PF12754.6	0	0	0	0	0	0
PF17183.3	0	0	0	0	0	0
PF04940.11	0	2	0	0	0	0
PF05289.10	0	0	0	0	0	0
PF00936.18	2	0	0	0	0	0
PF15185.5	0	0	0	0	0	0
PF04380.12	0	1	1	0	0	1
PF09132.9	0	0	0	0	0	0
PF02608.13	0	0	2	2	0	1
PF15282.5	0	0	0	0	0	0
PF11968.7	0	0	0	0	0	0
PF12496.7	0	0	0	0	0	0
PF06553.11	0	0	0	0	0	0
PF02012.19	0	0	0	0	0	0
PF13088.5	5	0	0	0	0	0
PF13859.5	0	0	0	0	0	0
PF15892.4	1	0	0	0	0	0
PF15899.4	0	0	0	0	0	0
PF14873.5	0	0	0	0	0	0
PF04076.12	0	0	0	0	0	0
PF07441.10	0	0	0	0	0	0
PF08955.9	0	0	0	0	0	0
PF08977.9	0	0	0	0	0	0
PF01722.17	0	2	2	1	0	2
PF02044.16	0	0	0	0	0	0
PF05298.10	0	0	0	0	0	0
PF08096.10	0	0	0	0	0	0
PF04972.16	1	2	0	0	0	1
PF08145.11	0	0	0	0	0	0
PF15280.5	0	0	0	0	0	0
PF10157.8	0	0	0	0	0	0
PF16088.4	0	0	0	0	0	0
PF10167.8	0	0	0	0	0	0
PF10512.8	0	0	0	0	0	0
PF14957.5	0	0	0	0	0	0
PF05714.10	0	0	0	0	0	0
PF06238.10	0	0	0	0	0	0
PF02414.14	0	0	0	0	0	0
PF02999.13	0	0	0	0	0	0
PF04160.11	0	0	0	0	0	0
PF05628.11	0	0	0	0	0	0
PF05262.10	0	0	0	0	0	0
PF03183.12	0	0	0	0	0	0
PF03978.12	0	0	0	0	0	0
PF12298.7	0	0	0	0	0	0
PF05588.10	0	0	0	0	0	0
PF00228.19	0	0	0	0	0	0
PF08146.11	0	0	0	0	0	0
PF00528.21	7	58	82	47	6	30
PF02653.15	3	20	19	10	2	10
PF06139.11	0	0	0	0	0	0
PF08000.10	0	0	0	0	0	0
PF03703.13	1	0	0	0	0	0
PF14470.5	0	0	0	0	0	0
PF06713.10	0	0	0	0	0	0
PF10882.7	0	0	0	0	0	0
PF10756.8	0	0	0	0	0	0
PF02237.16	0	0	1	0	0	1
PF03099.18	2	1	2	1	1	2
PF16917.4	0	2	1	0	0	0
PF09825.8	0	0	0	0	0	0
PF08947.9	0	0	0	0	0	0
PF05633.10	0	0	0	0	0	0
PF17044.4	0	0	0	0	0	0
PF11564.7	0	0	0	0	0	0
PF15516.5	0	0	0	0	0	0
PF06753.11	0	0	0	0	0	0
PF02485.20	0	0	2	0	0	0
PF05525.12	0	0	0	0	0	0
PF07576.11	0	0	0	0	0	0
PF13882.5	0	0	0	0	0	0
PF09169.9	0	0	0	0	0	0
PF09103.9	0	0	0	0	0	0
PF09104.9	0	0	0	0	0	0
PF00634.17	0	0	0	0	0	0
PF00533.25	2	1	1	1	0	1
PF16589.4	0	0	0	0	0	0
PF12820.6	0	0	0	0	0	0
PF17105.4	0	0	0	0	0	0
PF06113.11	0	0	0	0	0	0
PF08647.10	0	0	0	0	0	0
PF07741.12	0	0	0	0	0	0
PF14965.5	0	0	0	0	0	0
PF04089.13	0	0	0	0	0	0
PF04427.17	0	0	0	0	0	0
PF07533.15	0	0	0	0	0	0
PF09607.9	0	0	0	0	0	0
PF14384.5	0	0	0	0	0	0
PF04365.12	0	0	0	0	0	0
PF02498.16	0	0	0	0	0	0
PF03097.17	0	0	0	0	0	0
PF14961.5	0	0	0	0	0	0
PF00439.24	0	0	0	0	0	0
PF01318.17	0	0	0	0	0	0
PF01573.15	0	0	0	0	0	0
PF07524.12	0	0	0	0	0	0
PF17027.4	0	0	0	0	0	0
PF10104.8	0	0	0	0	0	0
PF05244.10	0	0	0	0	0	0
PF08381.10	0	0	0	0	0	0
PF16627.4	0	0	0	0	0	0
PF13713.5	0	0	0	0	0	0
PF03909.16	0	0	0	0	0	0
PF07832.10	0	0	0	0	0	0
PF10079.8	0	0	0	0	0	0
PF12280.7	0	0	0	0	0	0
PF04450.11	0	0	0	0	0	0
PF05432.10	0	0	0	0	0	0
PF08201.10	0	0	0	0	0	0
PF13991.5	0	0	0	0	0	0
PF16716.4	0	0	0	0	0	0
PF06616.10	0	0	0	0	0	0
PF12690.6	0	0	0	0	0	0
PF03092.15	0	1	0	0	0	0
PF03704.16	0	0	0	0	0	0
PF00651.30	0	0	0	0	0	0
PF02214.21	0	0	0	0	0	0
PF16017.4	0	0	0	0	0	0
PF09270.9	0	0	0	0	0	0
PF07742.11	0	0	0	0	0	0
PF00779.18	0	0	0	0	0	0
PF05232.11	0	0	2	0	0	0
PF03437.14	0	0	0	0	0	0
PF14399.5	0	0	0	0	0	0
PF04514.11	0	0	0	0	0	0
PF09405.9	0	0	0	0	0	0
PF05560.10	0	0	0	0	0	0
PF09736.8	0	0	0	0	0	0
PF09073.9	0	0	0	0	0	0
PF04426.11	0	0	0	0	0	0
PF04425.11	0	0	0	0	0	0
PF05307.10	0	0	0	0	0	0
PF03557.14	0	0	0	0	0	0
PF03563.12	0	0	0	0	0	0
PF01104.16	0	0	0	0	0	0
PF03231.12	0	0	0	0	0	0
PF00952.16	0	0	0	0	0	0
PF04196.11	0	0	0	0	0	0
PF03181.14	0	0	0	0	0	0
PF09792.8	0	0	0	0	0	0
PF04681.11	0	0	0	0	0	0
PF05291.10	0	0	0	0	0	0
PF00170.20	0	0	0	0	0	0
PF07716.14	0	0	0	0	0	0
PF12498.7	0	0	0	0	0	0
PF03131.16	0	0	0	0	0	0
PF01453.23	0	0	0	0	0	0
PF15617.5	0	0	0	0	0	0
PF08782.9	0	0	0	0	0	0
PF07654.14	0	0	0	0	0	0
PF17615.1	0	0	0	0	0	0
PF00386.20	0	0	0	0	0	0
PF00130.21	0	0	0	0	0	0
PF03107.15	0	0	0	0	0	0
PF07975.11	0	0	0	0	0	0
PF00168.29	0	0	0	0	0	0
PF11618.7	0	0	0	0	0	0
PF05790.14	0	0	0	0	0	0
PF08205.11	0	0	0	0	0	0
PF01413.18	0	0	0	0	0	0
PF06662.12	0	0	0	0	0	0
PF01681.16	0	0	0	0	0	0
PF10170.8	0	0	0	0	0	0
PF08742.10	0	0	0	0	0	0
PF15019.5	0	0	0	0	0	0
PF09678.9	0	0	0	0	0	0
PF14159.5	0	0	0	0	0	0
PF15335.5	0	0	0	0	0	0
PF12515.7	0	0	0	0	0	0
PF15895.4	0	0	0	0	0	0
PF12736.6	0	0	0	0	0	0
PF15367.5	0	0	0	0	0	0
PF16885.4	0	0	0	0	0	0
PF17201.3	0	0	0	0	0	0
PF09732.8	0	0	0	0	0	0
PF10312.8	0	0	0	0	0	0
PF03596.12	0	0	0	0	0	0
PF00028.16	1	0	0	0	0	0
PF12733.6	0	0	0	0	0	32
PF08266.11	0	0	0	0	0	0
PF16184.4	0	1	0	0	0	0
PF01049.16	0	0	0	0	0	0
PF16492.4	0	0	0	0	0	0
PF08758.10	0	0	0	0	0	0
PF15974.4	0	0	0	0	0	0
PF09232.9	0	0	0	0	0	0
PF07440.11	0	0	0	0	0	0
PF11600.7	0	0	0	0	0	0
PF15512.5	0	0	0	0	0	0
PF04857.19	0	0	0	0	0	0
PF15539.5	0	0	0	0	0	0
PF15557.5	0	0	0	0	0	0
PF12253.7	0	0	0	0	0	0
PF12265.7	0	0	0	0	0	0
PF17052.4	0	0	0	0	0	0
PF11615.7	0	0	0	0	0	0
PF13117.5	0	0	0	0	0	0
PF03507.12	0	0	0	0	0	0
PF16567.4	0	0	0	0	0	0
PF15066.5	0	0	0	0	0	0
PF03135.13	0	0	0	0	0	0
PF16707.4	0	0	0	0	0	0
PF03524.14	0	1	0	0	0	0
PF14585.5	0	0	0	0	0	0
PF07337.10	0	0	0	0	0	0
PF09053.9	0	0	0	0	0	0
PF07180.10	0	0	0	0	0	0
PF03185.14	0	0	0	0	0	0
PF04847.11	0	0	0	0	0	0
PF11535.7	0	0	0	0	0	0
PF07888.10	0	0	0	0	0	0
PF06387.10	0	0	0	0	0	0
PF00214.18	0	0	0	0	0	0
PF02029.14	0	0	0	0	0	0
PF05042.12	0	0	0	0	0	0
PF00915.19	0	0	0	0	0	0
PF08435.10	0	0	0	0	0	0
PF05752.10	0	0	0	0	0	0
PF08405.10	0	0	0	0	0	0
PF07887.10	0	0	0	0	0	0
PF16025.4	0	0	0	0	0	0
PF01067.21	0	0	0	0	0	0
PF00748.18	0	0	0	0	0	0
PF16648.4	0	0	0	0	0	0
PF00402.17	0	0	0	0	0	0
PF00262.17	0	0	0	0	0	0
PF05556.10	0	0	0	0	0	0
PF01216.16	0	0	0	0	0	0
PF03160.13	1	0	0	1	0	4
PF13944.5	0	0	0	0	0	0
PF15170.5	0	0	0	0	0	0
PF02888.15	0	0	0	0	0	0
PF08332.9	1	0	0	0	0	1
PF14963.5	0	0	0	0	0	0
PF05538.10	0	0	0	0	0	0
PF07373.10	0	0	0	0	0	0
PF07537.10	0	0	0	0	0	0
PF17095.4	0	0	0	0	0	0
PF11971.7	0	0	0	0	0	0
PF08683.10	0	0	0	0	0	0
PF10562.8	0	0	0	0	0	0
PF07839.10	0	0	0	0	0	0
PF05792.12	0	0	0	0	0	0
PF11766.7	0	0	0	0	0	0
PF00188.25	0	3	2	0	0	0
PF15255.5	0	0	0	0	0	0
PF07918.10	0	0	0	0	0	0
PF12153.7	0	0	0	0	0	0
PF11735.7	0	0	0	0	0	0
PF12287.7	0	0	0	0	0	0
PF11729.7	0	0	0	0	0	0
PF16903.4	0	0	0	0	0	0
PF04451.11	0	0	0	0	0	0
PF17071.4	0	0	0	0	0	0
PF05159.13	0	0	2	0	0	0
PF14052.5	0	0	0	0	0	0
PF05704.11	0	0	0	0	0	0
PF14102.5	0	0	0	0	0	0
PF06251.10	0	0	0	0	0	0
PF14504.5	0	0	0	0	0	0
PF08603.10	0	0	0	0	0	0
PF01302.24	0	0	0	0	0	0
PF01213.18	0	0	0	0	0	0
PF16861.4	0	1	0	0	0	0
PF02543.14	0	1	0	0	0	0
PF13715.5	0	0	0	0	0	0
PF01039.21	1	4	3	1	1	3
PF13620.5	6	0	1	0	0	0
PF02977.14	0	0	0	0	0	0
PF05388.10	0	0	0	0	0	0
PF00194.20	0	0	0	0	0	0
PF10645.8	0	0	0	0	0	0
PF01256.16	1	1	1	1	1	1
PF08261.11	0	0	0	0	0	0
PF00619.20	0	0	0	0	0	0
PF07705.10	0	0	0	0	0	0
PF16739.4	0	0	0	0	0	0
PF02559.15	1	2	2	2	0	1
PF01623.16	0	0	0	0	0	0
PF11531.7	0	0	0	0	0	0
PF16000.4	0	0	0	0	0	0
PF08462.9	0	0	0	0	0	0
PF00755.19	0	0	0	0	0	0
PF04240.11	0	0	0	0	0	0
PF09150.9	0	0	0	0	0	0
PF01864.16	0	0	0	0	0	0
PF06373.10	0	0	0	0	0	0
PF07779.11	0	0	0	0	0	0
PF09559.9	0	0	0	0	0	0
PF16593.4	0	0	0	0	0	0
PF16595.4	0	0	0	0	0	0
PF16592.4	0	0	0	0	0	0
PF12366.7	0	0	0	0	0	0
PF15927.4	0	0	0	0	0	0
PF00363.17	0	0	0	0	0	0
PF00997.17	0	0	0	0	0	0
PF16907.4	0	0	0	0	0	0
PF16632.4	0	0	0	0	0	0
PF16600.4	0	0	0	0	0	0
PF08172.11	0	0	0	0	0	0
PF14526.5	0	0	0	0	0	0
PF10174.8	0	0	0	0	0	0
PF06241.11	0	0	0	0	0	0
PF09651.9	0	0	0	0	0	0
PF09670.9	0	0	0	0	0	0
PF01867.15	0	0	0	0	0	0
PF09707.9	0	0	0	0	0	0
PF01930.16	0	0	0	0	0	0
PF09704.9	0	0	0	0	0	0
PF01881.15	0	0	0	0	0	0
PF05107.11	0	0	0	0	0	0
PF09700.9	0	0	0	0	0	0
PF09701.9	0	0	0	0	0	0
PF09703.9	0	0	0	0	0	0
PF09702.9	0	0	0	0	0	0
PF09709.9	0	0	0	0	0	0
PF03378.14	0	0	0	0	0	0
PF09659.9	0	0	0	0	0	0
PF09711.9	0	0	0	0	0	0
PF09620.9	0	0	0	0	0	0
PF09657.9	0	0	0	0	0	0
PF09658.9	0	0	0	0	0	0
PF09611.9	0	0	0	0	0	0
PF09614.9	0	0	0	0	0	0
PF09615.9	0	0	0	0	0	0
PF09618.9	0	0	0	0	0	0
PF09344.9	0	0	0	0	0	0
PF09706.9	0	0	0	0	0	0
PF09455.9	0	0	0	0	0	0
PF09617.9	0	0	0	0	0	0
PF09609.9	0	0	0	0	0	0
PF09623.9	0	0	0	0	0	0
PF16813.4	0	0	0	0	0	0
PF09484.9	0	0	0	0	0	0
PF09652.9	0	0	0	0	0	0
PF00302.17	0	0	0	0	0	0
PF00199.18	0	0	1	0	0	0
PF06628.11	0	0	0	0	0	0
PF00666.16	0	0	0	0	0	0
PF08773.10	0	0	0	0	0	0
PF13246.5	0	1	0	0	0	0
PF00689.20	0	1	0	0	0	0
PF00690.25	0	1	0	0	0	0
PF01545.20	1	1	0	1	0	1
PF15149.5	0	0	0	0	0	0
PF15020.5	0	0	0	0	0	0
PF15064.5	0	0	0	0	0	0
PF03123.14	0	0	0	0	0	0
PF04731.11	0	0	0	0	0	0
PF16792.4	0	0	0	0	0	0
PF08931.9	0	0	0	0	0	0
PF02413.16	0	0	0	0	0	0
PF16838.4	0	0	0	0	0	0
PF03233.12	0	0	0	0	0	0
PF03310.12	0	0	0	0	0	0
PF01693.15	0	0	0	0	0	0
PF01146.16	0	0	0	0	0	0
PF04771.11	0	0	0	0	0	0
PF08763.10	0	0	0	0	0	0
PF14798.5	0	0	0	0	0	0
PF02275.17	1	2	0	0	0	0
PF08406.9	0	0	1	0	0	1
PF06154.10	0	0	0	0	0	0
PF03914.16	0	0	0	0	0	0
PF02045.14	0	0	0	0	0	0
PF00808.22	0	0	0	0	1	0
PF08143.10	0	0	0	0	0	0
PF02312.16	0	0	0	0	0	0
PF01656.22	0	2	3	1	1	1
PF02570.14	0	1	1	1	1	0
PF01888.16	0	1	0	1	1	0
PF01890.15	0	1	1	1	1	0
PF11761.7	0	0	0	0	1	0
PF11760.7	0	1	0	1	1	0
PF02571.13	0	1	1	1	0	0
PF06180.10	0	0	0	0	0	0
PF01891.15	0	0	1	0	0	0
PF02553.14	0	0	0	0	0	0
PF02361.15	0	0	1	0	0	0
PF01903.16	1	2	1	1	1	1
PF01955.17	0	0	0	0	0	0
PF07434.10	0	0	0	0	0	0
PF02262.15	0	0	0	0	0	0
PF02761.13	0	0	0	0	0	0
PF02762.13	0	0	0	0	0	0
PF14683.5	0	0	0	0	0	0
PF16738.4	0	0	0	0	0	0
PF09212.9	0	0	0	0	0	0
PF15886.4	0	0	0	0	0	0
PF09478.9	0	0	0	0	0	0
PF16760.4	0	0	0	0	0	0
PF16841.4	1	0	0	0	0	0
PF06452.10	0	0	0	0	0	0
PF16011.4	0	0	0	0	0	0
PF00734.17	0	0	0	0	0	0
PF02013.15	0	0	0	0	0	0
PF03425.12	0	0	0	0	0	0
PF01607.23	0	0	0	0	0	0
PF03426.13	0	0	0	0	0	0
PF03424.13	0	0	0	0	0	0
PF03427.12	0	0	0	0	0	0
PF00553.18	2	0	0	0	0	0
PF00686.18	0	0	0	0	0	0
PF03370.12	0	0	0	0	0	0
PF03423.12	0	0	0	0	0	0
PF16824.4	0	0	0	0	0	0
PF00942.17	0	0	0	0	0	0
PF16990.4	0	0	0	0	0	0
PF02922.17	2	0	0	0	0	0
PF02018.16	2	0	0	0	0	0
PF02839.13	0	0	0	0	0	0
PF14600.5	0	0	0	0	0	0
PF03422.14	0	0	0	0	0	0
PF03442.13	0	0	0	0	0	0
PF12192.7	0	0	0	0	0	0
PF07960.10	0	0	0	0	0	0
PF11120.7	0	0	0	0	0	0
PF11658.7	0	0	0	0	0	0
PF17038.4	0	0	0	0	0	0
PF17037.4	0	0	0	0	0	0
PF06564.11	0	1	0	0	0	0
PF10945.7	0	0	0	0	0	0
PF17036.4	0	0	0	0	0	0
PF17040.4	0	0	0	0	0	0
PF10995.7	0	0	0	0	0	0
PF00571.27	7	10	7	6	4	4
PF09490.9	0	0	0	0	1	0
PF06755.11	0	0	0	0	0	0
PF09489.9	0	0	0	0	1	0
PF17218.2	0	0	0	0	0	0
PF04942.13	0	0	0	0	0	0
PF15768.4	0	0	0	0	0	0
PF16516.4	0	0	0	0	0	0
PF15625.5	0	0	0	0	0	0
PF11105.7	0	0	0	0	0	0
PF12046.7	0	0	0	0	0	0
PF11152.7	0	0	0	0	0	0
PF15964.4	0	0	0	0	0	0
PF07860.10	0	0	0	0	0	0
PF15799.4	0	0	0	0	0	0
PF07362.11	0	0	0	0	0	0
PF01845.16	0	0	0	0	0	0
PF15188.5	0	0	0	0	0	0
PF15794.4	0	0	0	0	0	0
PF15810.4	0	0	0	0	0	0
PF06244.11	0	0	0	0	0	0
PF15254.5	0	0	0	0	0	0
PF14923.5	0	0	0	0	0	0
PF14915.5	0	0	0	0	0	0
PF15450.5	0	0	0	0	0	0
PF15921.4	0	0	0	0	0	0
PF15804.4	0	0	0	0	0	0
PF15674.4	0	0	0	0	0	0
PF15669.4	0	0	0	0	0	0
PF14989.5	0	0	0	0	0	0
PF15295.5	0	0	0	0	0	0
PF10152.8	0	0	0	0	0	0
PF15236.5	0	0	0	0	0	0
PF15374.5	0	0	0	0	0	0
PF15818.4	0	0	0	0	0	0
PF14917.5	0	0	0	0	0	0
PF14968.5	0	0	0	0	0	0
PF10226.8	0	0	0	0	0	0
PF14916.5	0	0	0	0	0	0
PF15482.5	0	0	0	0	0	0
PF02754.15	0	2	1	0	0	3
PF16942.4	0	0	0	0	0	0
PF16545.4	0	0	0	0	0	0
PF03379.12	0	1	1	1	0	1
PF04995.13	0	1	1	0	0	1
PF03100.14	0	1	1	1	0	1
PF16327.4	0	1	1	1	0	1
PF03918.13	0	1	1	0	0	1
PF03150.13	1	0	2	0	0	0
PF15748.4	0	0	0	0	0	0
PF15013.5	0	0	0	0	0	0
PF06203.13	0	0	0	0	0	0
PF09425.9	0	0	0	0	0	0
PF04103.14	0	0	0	0	0	0
PF04505.11	0	0	0	0	0	0
PF14984.5	0	0	0	0	0	0
PF06365.11	0	0	0	0	0	0
PF01130.20	0	0	0	0	0	0
PF09191.9	0	0	0	0	0	0
PF12567.7	0	0	0	0	0	0
PF04549.13	0	0	0	0	0	0
PF15116.5	0	0	0	0	0	0
PF12301.7	0	0	0	0	0	0
PF06153.10	0	0	0	0	0	0
PF16853.4	0	0	0	0	0	0
PF08045.10	0	0	0	0	0	0
PF06395.10	0	0	0	0	0	0
PF17246.1	0	0	0	0	0	0
PF17245.1	0	0	0	0	0	0
PF17244.1	0	0	0	0	0	0
PF09507.9	0	0	0	0	0	0
PF08564.9	0	0	0	0	0	0
PF08565.10	0	0	0	0	0	0
PF03234.13	0	0	0	0	0	0
PF02724.13	0	0	0	0	0	0
PF02933.16	0	0	0	0	3	0
PF02359.17	0	0	0	0	3	0
PF16856.4	0	0	0	0	0	0
PF03381.14	0	0	0	0	0	0
PF09079.10	0	0	0	0	1	0
PF05179.13	0	0	0	0	0	0
PF16050.4	0	0	0	0	0	0
PF10563.8	0	0	0	0	0	0
PF11731.7	0	0	0	0	0	0
PF02611.14	0	0	0	0	0	0
PF16010.4	0	0	0	0	0	0
PF03598.14	0	0	0	0	0	0
PF03599.15	0	0	0	0	0	0
PF02234.18	0	0	0	0	0	0
PF07262.10	0	0	0	0	0	0
PF09806.8	0	0	0	0	0	0
PF03261.14	0	0	0	0	0	0
PF05706.11	0	0	0	0	0	0
PF05995.11	0	0	0	0	0	0
PF01066.20	0	3	2	2	1	3
PF08009.10	0	1	0	0	0	0
PF16715.4	0	0	0	0	0	0
PF05174.11	0	0	0	0	0	0
PF15213.5	0	0	0	0	0	0
PF08839.10	0	0	0	0	0	0
PF16679.4	0	0	0	0	0	0
PF03498.13	0	0	0	0	0	0
PF15359.5	0	0	0	0	0	0
PF16368.4	0	0	0	0	0	0
PF16366.4	0	0	0	0	0	0
PF14997.5	0	0	0	0	0	0
PF00272.18	0	0	0	0	0	0
PF10729.8	0	0	0	0	0	0
PF12662.6	0	0	0	0	0	0
PF02927.13	0	0	0	0	0	0
PF03500.12	0	0	0	0	0	0
PF00150.17	0	1	0	0	0	0
PF12876.6	0	0	0	0	0	0
PF03552.13	0	0	0	0	0	0
PF03040.13	0	0	0	0	0	0
PF10511.8	0	0	0	0	0	0
PF15677.4	0	0	0	0	0	0
PF09026.9	0	0	0	0	0	0
PF04218.12	0	0	0	0	0	0
PF11699.7	0	0	0	0	0	0
PF15620.5	0	0	0	0	0	0
PF10490.8	0	0	0	0	0	0
PF10473.8	0	0	0	0	0	0
PF10481.8	0	0	0	0	0	0
PF05837.11	0	0	0	0	0	0
PF07778.10	0	0	0	0	0	0
PF11802.7	0	0	0	0	0	0
PF13092.5	0	0	0	0	0	0
PF11111.7	0	0	0	0	0	0
PF05238.12	0	0	0	0	0	0
PF09496.9	0	0	0	0	0	0
PF13096.5	0	0	0	0	0	0
PF13094.5	0	0	0	0	0	0
PF06729.11	0	0	0	0	0	0
PF15630.5	0	0	0	0	0	0
PF15511.5	0	0	0	0	0	0
PF16171.4	0	0	0	0	0	0
PF13097.5	0	0	0	0	0	0
PF15510.5	0	0	0	0	0	0
PF09415.9	0	0	0	0	0	0
PF15622.5	0	0	0	0	0	0
PF09287.9	0	0	0	0	0	0
PF15308.5	0	0	0	0	0	0
PF14933.5	0	0	0	0	0	0
PF16574.4	0	0	0	0	0	0
PF16846.4	0	0	0	0	0	0
PF15007.5	0	0	0	0	0	0
PF14073.5	0	0	0	0	0	0
PF14197.5	0	0	0	0	0	0
PF06657.12	0	0	0	0	0	0
PF17045.4	0	0	0	0	0	0
PF15627.5	0	0	0	0	0	0
PF05875.11	0	1	1	0	0	0
PF04734.12	0	0	0	0	0	0
PF17048.4	0	0	0	0	0	0
PF07249.11	0	0	0	0	0	0
PF05932.12	0	0	0	0	0	0
PF15661.4	0	0	0	0	0	0
PF05264.10	0	0	0	0	0	0
PF09443.9	0	0	0	0	0	0
PF05730.10	0	0	0	0	0	0
PF11526.7	0	0	0	0	0	0
PF14396.5	0	0	0	0	0	0
PF03859.15	0	0	0	0	0	0
PF10233.8	0	0	0	0	0	0
PF08821.10	0	0	0	0	0	0
PF08617.9	0	0	0	0	0	0
PF03879.13	0	0	0	0	0	0
PF06306.10	0	0	0	0	0	0
PF00307.30	0	0	0	0	0	0
PF06150.11	0	0	0	0	0	0
PF04752.11	0	1	2	1	0	1
PF05235.13	1	0	0	0	0	0
PF02431.14	0	0	0	0	0	0
PF16035.4	0	0	0	0	0	0
PF16036.4	0	0	0	0	0	0
PF02797.14	1	1	0	0	0	0
PF00195.18	1	1	0	0	0	0
PF03502.12	0	0	0	0	0	0
PF05257.15	0	1	1	0	0	0
PF07824.11	0	0	0	0	0	0
PF13144.5	0	1	1	0	0	0
PF09295.9	0	0	0	0	0	0
PF03924.12	0	0	0	0	0	0
PF05226.10	0	1	1	0	0	0
PF05227.12	0	1	0	0	0	0
PF05228.12	0	0	0	0	0	0
PF17149.3	0	0	0	0	0	0
PF17150.3	0	0	0	0	0	0
PF17151.3	0	0	0	0	0	0
PF17152.3	0	0	0	0	0	0
PF17153.3	0	0	0	0	0	0
PF12770.6	1	0	0	0	0	0
PF03173.12	0	0	0	0	0	0
PF03174.12	0	0	0	0	0	0
PF13290.5	0	0	0	0	0	0
PF06747.12	0	0	0	0	0	0
PF04420.13	0	0	0	0	0	0
PF08074.10	0	0	0	0	0	0
PF08073.11	0	0	0	0	0	0
PF01339.16	2	1	0	0	0	0
PF04509.11	0	0	0	0	0	0
PF03975.12	1	0	0	0	0	0
PF04283.11	0	0	0	0	0	0
PF01739.17	3	1	0	0	0	0
PF03705.14	2	1	0	0	0	0
PF01584.18	7	2	0	0	0	2
PF13690.5	0	0	0	0	0	0
PF09078.10	0	0	0	0	0	0
PF04344.12	0	3	0	0	0	0
PF05679.15	0	0	0	0	0	0
PF16981.4	0	0	0	0	0	0
PF14645.5	0	0	0	0	0	0
PF06483.10	0	0	0	0	0	0
PF11434.7	0	0	0	0	0	0
PF15355.5	0	0	0	0	0	0
PF08329.9	0	0	0	0	0	0
PF00187.18	0	0	0	0	0	0
PF00379.22	0	0	0	0	0	0
PF01644.16	0	0	0	0	0	0
PF08407.10	0	0	0	0	0	0
PF03142.14	0	0	0	0	0	0
PF07548.10	0	0	0	0	0	0
PF09675.9	0	0	0	0	0	0
PF01308.16	0	0	0	0	0	0
PF03503.12	0	0	0	0	0	0
PF03504.12	0	0	0	0	0	0
PF02415.16	0	0	0	0	0	0
PF05475.10	0	0	0	0	0	0
PF13541.5	1	2	2	2	0	2
PF00504.20	0	0	0	0	0	0
PF07224.10	0	0	0	0	0	1
PF12740.6	1	0	0	0	0	0
PF14476.5	0	0	0	0	0	0
PF11098.7	0	0	0	0	0	0
PF06598.10	0	0	0	0	0	0
PF06778.11	1	0	0	0	1	0
PF02962.14	0	0	1	0	0	1
PF09193.9	0	0	0	0	0	0
PF01633.19	0	0	0	0	0	0
PF04428.13	0	0	0	0	0	0
PF12411.7	0	0	2	0	0	0
PF04515.11	0	0	0	0	0	0
PF09129.10	0	0	0	0	0	0
PF14592.5	0	0	0	0	0	0
PF06566.10	0	0	0	0	0	0
PF04968.11	0	0	0	0	0	0
PF05961.10	0	0	0	0	0	0
PF05846.11	0	0	0	0	0	0
PF05941.12	0	0	0	0	0	0
PF06015.11	0	0	0	0	0	0
PF05966.11	0	0	0	0	0	0
PF05989.11	0	0	0	0	0	0
PF06138.11	0	0	0	0	0	0
PF05796.11	0	0	0	0	0	0
PF06129.11	0	0	0	0	0	0
PF05803.11	0	0	0	0	0	0
PF05864.11	0	0	0	0	0	0
PF12624.6	0	0	0	0	0	0
PF01723.15	0	0	0	0	0	0
PF03964.14	0	0	0	0	0	0
PF05387.10	0	0	0	0	0	0
PF05836.11	0	0	0	0	0	0
PF00425.17	2	2	3	1	1	1
PF01264.20	1	1	1	1	1	1
PF04345.12	0	0	0	0	0	0
PF10216.8	0	0	0	0	0	0
PF07452.11	0	0	1	0	0	0
PF05535.11	0	0	0	0	0	0
PF02417.14	0	1	1	0	0	0
PF09828.8	0	1	1	0	0	0
PF00385.23	0	0	0	0	0	0
PF13889.5	0	0	0	0	0	0
PF01393.18	0	0	0	0	0	0
PF12271.7	0	0	0	0	0	0
PF16892.4	0	0	0	0	0	0
PF06573.10	0	0	0	0	0	0
PF06228.12	0	0	0	0	0	0
PF13585.5	0	0	0	0	0	0
PF07538.10	0	0	0	0	0	0
PF09649.9	0	0	0	0	0	0
PF06294.10	0	0	0	0	0	0
PF07347.11	0	0	0	0	0	0
PF08547.11	2	0	0	0	0	0
PF05093.12	0	0	0	0	0	0
PF15673.4	0	0	0	0	0	0
PF09774.8	0	0	0	0	0	0
PF02017.14	0	0	0	0	0	0
PF16766.4	0	0	0	0	0	0
PF16374.4	0	0	0	0	0	0
PF08134.10	0	0	0	0	0	0
PF00878.17	0	0	0	0	0	0
PF02464.16	1	1	1	1	0	1
PF15800.4	0	0	0	0	0	0
PF02443.14	0	0	0	0	0	0
PF06022.10	0	0	0	0	0	0
PF10197.8	0	0	0	0	0	0
PF04487.11	0	0	0	0	0	0
PF04223.11	0	0	0	0	0	0
PF01874.15	1	0	0	0	0	0
PF03600.15	2	2	4	1	0	2
PF16980.4	1	0	0	1	0	0
PF16114.4	0	0	0	0	0	0
PF08218.10	0	0	0	0	0	0
PF00285.20	2	2	2	1	1	1
PF05520.10	0	0	0	0	0	0
PF12431.7	0	0	0	0	0	0
PF03802.13	0	0	0	0	0	0
PF12605.7	0	0	0	0	0	0
PF15011.5	0	0	0	0	0	0
PF15297.5	0	0	0	0	0	0
PF01111.18	0	0	0	0	0	0
PF01214.17	0	0	0	0	0	0
PF03805.12	0	0	0	0	0	0
PF14769.5	0	0	0	0	0	0
PF12348.7	0	0	0	0	0	0
PF04021.11	0	0	0	0	0	0
PF00637.19	0	0	0	0	0	0
PF09268.9	0	0	0	0	0	0
PF15045.5	0	0	0	0	0	0
PF13838.5	0	0	0	0	0	0
PF01086.16	0	0	0	0	0	0
PF01394.19	0	0	0	0	0	0
PF01217.19	0	0	0	0	0	0
PF13903.5	0	0	0	0	0	0
PF06653.10	0	0	0	0	0	0
PF05452.10	0	0	0	0	0	0
PF07062.11	0	0	0	0	0	0
PF08434.10	0	0	0	0	0	0
PF07675.10	0	0	0	0	0	0
PF03505.13	0	0	0	0	0	0
PF12032.7	0	0	0	0	0	0
PF16641.4	0	0	0	0	0	0
PF15675.4	0	0	0	0	0	0
PF02487.16	0	0	0	0	0	0
PF15014.5	0	0	0	0	0	0
[truncated: 14,713 more rows]
