# Supplementary material for: Metabolic reconstruction of the near complete microbiome of the model sponge Ianthella basta
Source: Environ Microbiol. 2022 Dec 23;25(3):646–60. doi: 10.1111/1462-2920.16302 (PMC10947273; doi:10.1111/1462-2920.16302)
Supplement: Supplementary file 9 — Table S5. Secondary metabolite clusters identified in each of the six MAGs retrieved from Ianthella basta used for metabolic reconstruction. MAG IDs consist of the MAG ID from Table S1 combined with the lowest resolved taxonomy as per GTDB taxonomy Release 202. [file EMI-25-646-s007.xlsx]

## Sheet: Sheet1
MAG ID	BGC	BGC type	Most similar known (MIBiG)	Similarity (photocluster to region)	Compound	MIBiG accession number	Predicted core structure (Norine)	Norine similarity	Activity	PFAM hit	PFAM description of core	Score	E-value
IB2_shallow_metabat_bins_Nitrosopumilus_sp900620265	1	RRE-containing	Other	0.16	A-102395	BGC0001191.1	NA	NA	NA	PF01883.19	Iron-sulfur cluster assembly protein	65.9	2.7e-18
M3_metabat_bins_LS-SOB	NA	NA	NA	NA	NA	NA	NA	NA	NA	NA	NA	NA	NA
IB1_deep_metabat_bins_JABSOH01	NA	NA	NA	NA	NA	NA	NA	NA	NA	NA	NA	NA	NA
IB1_shallow_metabat_bins_Ruegeria	1	betalactone
	2	hserlactone
	3	hserlactone
	4	hserlactone
	5	Chemical hybrid: NRPS-like, T1PKS, NRPS
	6	Bacteriocin
	7	NRPS
	8	hserlactone
	9	LAP
	10	TfuA-related
	11	NRPS-like
IB1_shallow_maxbin_bins_UBA2767	1	betalactone
	2	RiPP-like
	3	RiPP-like
	4	T3PKS
H2_metabat_bins_UBA1268_sp002694955	1	NRPS-like	Polyketide	1	1-heptadecene	BGC0001164	NA	NA	NA	PF00501.28	AMP-binding enzyme	293.7	1.8e-87
	2	T3PKS	Polyketide	0.26	hierridin B, hierridin C	BGC0001962.1	NA	NA	NA	PF00195.19	Chalcone and stilbene synthases, N-terminal domain	93.9	9.2e-27
	3	terpene	NRP	0.19	malleobactin A, malleobactin B, malleobactin C, malleobactin D	BGC0000386.1	NA	NA	NA	PF13249.6	Squalene-hopene cyclase N-terminal domain	311.7	4e-93
	4	NRPS-like	Other	0.14	Biotin	BGC0001239.1/BGC0001238.1	NA	NA	NA	PF01553.21	Acyltransferase	27.9	1.4e-06
