# Supplementary material for: Metabolic reconstruction of the near complete microbiome of the model sponge Ianthella basta
Source: Environ Microbiol. 2022 Dec 23;25(3):646–60. doi: 10.1111/1462-2920.16302 (PMC10947273; doi:10.1111/1462-2920.16302)
Supplement: Supplementary file 10 — Table S6. Taxonomy and function of all putative viral contigs in the metagenomic assemblies of Ianthella basta. Metagenomic assemblies containing the codes H1, H2, or M1‐M4 originated from the six sequencing runs on Ianthella basta from Moeller et al. (2019). For metagenomic assemblies from this study: IB stands for Ianthella basta followed by the replicate number and whether the individual was deeply or shallowly sequenced. Taxonomy was included for each viral contig based on its match against previously recovered I. basta viral sequences and the viral component of the RefSeq NR database. Further information included in the table is whether the viral contig was binned in one of the symbiont genomes, whether the contig was phage or prophage and to what category it belonged. Viral contigs that contained multiple gene annotations are highlighted in pink. [file EMI-25-646-s004.xlsx]

## Sheet: Function all sequences
Metagenomic assembly	Match Ianthella viral sequences?	Taxonomy	Match RefSeq NR	Taxonomy	Binned in	(Pro)phage	Category	Contig	Function
H1	No		No			Prophage	3	VIRSorter_NODE_1_length_242652_cov_78.238119-circular-gene_57-gene_156	_10 PF13274: / DUF4065 / Protein of unknown function (DUF4065)
H1	No		No			Prophage	3	VIRSorter_NODE_1_length_242652_cov_78.238119-circular-gene_57-gene_156	_22 PF07927: / HicA_toxin / HicA toxin of bacterial toxin-antitoxin,
H1	No		No			Prophage	3	VIRSorter_NODE_1_length_242652_cov_78.238119-circular-gene_57-gene_156	_24 K17081: PHB2; prohibitin 2
H1	No		No			Prophage	3	VIRSorter_NODE_1_length_242652_cov_78.238119-circular-gene_57-gene_156	_40 PF16403: E-set / DUF5011 / Domain of unknown function (DUF5011)
H1	No		No			Prophage	3	VIRSorter_NODE_1_length_242652_cov_78.238119-circular-gene_57-gene_156	_45 PF13462: Thioredoxin / Thioredoxin_4 / Thioredoxin
H1	No		No			Prophage	3	VIRSorter_NODE_1_length_242652_cov_78.238119-circular-gene_57-gene_156	_104 K00762: pyrE; orotate phosphoribosyltransferase [EC:2.4.2.10]
H1	No		No			Prophage	3	VIRSorter_NODE_1_length_242652_cov_78.238119-circular-gene_57-gene_156	_108 PF13274: / DUF4065 / Protein of unknown function (DUF4065)
H1	No		No			Prophage	3	VIRSorter_NODE_1_length_242652_cov_78.238119-circular-gene_57-gene_156	_120 PF08761: MazG / dUTPase_2 / dUTPase
H1	No		No			Prophage	3	VIRSorter_NODE_1_length_242652_cov_78.238119-circular-gene_57-gene_156	_156 K03330: gatE; glutamyl-tRNA(Gln) amidotransferase subunit E [EC:6.3.5.7]
H1	No		No			Prophage	3	VIRSorter_NODE_1_length_242652_cov_78.238119-circular-gene_160-gene_259	_177 PF13086: P-loop_NTPase / AAA_11 / AAA domain
H1	No		No			Prophage	3	VIRSorter_NODE_1_length_242652_cov_78.238119-circular-gene_160-gene_259	_187 K06223: dam; DNA adenine methylase [EC:2.1.1.72]
H1	No		No			Prophage	3	VIRSorter_NODE_1_length_242652_cov_78.238119-circular-gene_160-gene_259	_206 PF01025: / GrpE / GrpE
H1	No		No			Prophage	3	VIRSorter_NODE_1_length_242652_cov_78.238119-circular-gene_160-gene_259	_252 K03785: aroD; 3-dehydroquinate dehydratase I [EC:4.2.1.10]
H1	No		No			Prophage	3	VIRSorter_NODE_1_length_242652_cov_78.238119-circular-gene_160-gene_259	_265 PF05063: NADP_Rossmann / MT-A70 / MT-A70
H1	No		No			Prophage	3	VIRSorter_NODE_1_length_242652_cov_78.238119-circular-gene_160-gene_259	_276 K04488: iscU, nifU; nitrogen fixation protein NifU and related proteins
H1	No		No			Prophage	3	VIRSorter_NODE_1_length_242652_cov_78.238119-circular-gene_160-gene_259	_279 K00571: E2.1.1.72; site-specific DNA-methyltransferase (adenine-specific) [EC:2.1.1.72]
H1	No		No			Prophage	3	VIRSorter_NODE_1_length_242652_cov_78.238119-circular-gene_160-gene_259	_280 K00590: E2.1.1.113; site-specific DNA-methyltransferase (cytosine-N4-specific) [EC:2.1.1.113]
H1	No		No			Prophage	3	VIRSorter_NODE_1_length_242652_cov_78.238119-circular-gene_160-gene_259	_281 K00571: E2.1.1.72; site-specific DNA-methyltransferase (adenine-specific) [EC:2.1.1.72]
H1	No		No			Prophage	3	VIRSorter_NODE_1_length_242652_cov_78.238119-circular-gene_160-gene_259	_284 K00571: E2.1.1.72; site-specific DNA-methyltransferase (adenine-specific) [EC:2.1.1.72]
H1	No		No			Prophage	3	VIRSorter_NODE_1_length_242652_cov_78.238119-circular-gene_160-gene_259	_289 K00571: E2.1.1.72; site-specific DNA-methyltransferase (adenine-specific) [EC:2.1.1.72]
H1	No		No			Prophage	3	VIRSorter_NODE_1_length_242652_cov_78.238119-circular-gene_291-gene_435	_293 K13581: ccrM; modification methylase [EC:2.1.1.72]
H1	No		No			Prophage	3	VIRSorter_NODE_1_length_242652_cov_78.238119-circular-gene_291-gene_435	_294 PF01555: NADP_Rossmann / N6_N4_Mtase / DNA methylase
H1	No		No			Prophage	3	VIRSorter_NODE_1_length_242652_cov_78.238119-circular-gene_291-gene_435	_296 K00558: DNMT1, dcm; DNA (cytosine-5)-methyltransferase 1 [EC:2.1.1.37]
H1	No		No			Prophage	3	VIRSorter_NODE_1_length_242652_cov_78.238119-circular-gene_291-gene_435	_307 K00558: DNMT1, dcm; DNA (cytosine-5)-methyltransferase 1 [EC:2.1.1.37]
H1	No		No			Prophage	3	VIRSorter_NODE_1_length_242652_cov_78.238119-circular-gene_291-gene_435	_309 K00558: DNMT1, dcm; DNA (cytosine-5)-methyltransferase 1 [EC:2.1.1.37]
H1	No		No			Prophage	3	VIRSorter_NODE_1_length_242652_cov_78.238119-circular-gene_291-gene_435	_319 K02683: priS, pri1, priA; DNA primase small subunit [EC:2.7.7.-]
H1	No		No			Prophage	3	VIRSorter_NODE_1_length_242652_cov_78.238119-circular-gene_291-gene_435	_336 PF01507: HUP / PAPS_reduct / Phosphoadenosine phosphosulfate reductase family
H1	No		No			Prophage	3	VIRSorter_NODE_1_length_242652_cov_78.238119-circular-gene_291-gene_435	_338 PF07505: / DUF5131 / Protein of unknown function (DUF5131)
H1	No		No			Prophage	3	VIRSorter_NODE_1_length_242652_cov_78.238119-circular-gene_291-gene_435	_346 PF01507: HUP / PAPS_reduct / Phosphoadenosine phosphosulfate reductase family
H1	No		No			Prophage	3	VIRSorter_NODE_1_length_242652_cov_78.238119-circular-gene_291-gene_435	_352 K10896: FANCM; fanconi anemia group M protein
H1	No		No			Prophage	3	VIRSorter_NODE_1_length_242652_cov_78.238119-circular-gene_291-gene_435	_365 PF13307: P-loop_NTPase / Helicase_C_2 / Helicase C-terminal domain
H1	No		No			Prophage	3	VIRSorter_NODE_1_length_242652_cov_78.238119-circular-gene_291-gene_435	_370 K02319: pol; DNA polymerase, archaea type [EC:2.7.7.7]
H1	No		No			Prophage	3	VIRSorter_NODE_1_length_242652_cov_78.238119-circular-gene_291-gene_435	_389 K04802: PCNA; proliferating cell nuclear antigen
H1	No		No			Prophage	3	VIRSorter_NODE_1_length_242652_cov_78.238119-circular-gene_291-gene_435	_406 PF04343: / DUF488 / Protein of unknown function, DUF488
H1	No		No			Prophage	3	VIRSorter_NODE_1_length_242652_cov_78.238119-circular-gene_291-gene_435	_432 PF01555: NADP_Rossmann / N6_N4_Mtase / DNA methylase
H1	No		No			Prophage	3	VIRSorter_NODE_1_length_242652_cov_78.238119-circular-gene_438-gene_479	_441 PF00300: His_phosphatase / His_Phos_1 / Histidine phosphatase superfamily (branch 1)
H1	No		No			Prophage	3	VIRSorter_NODE_1_length_242652_cov_78.238119-circular-gene_438-gene_479	_442 K18882: priL, pri2, priB; DNA primase large subunit [EC:2.7.7.-]
H1	No		No			Prophage	3	VIRSorter_NODE_1_length_242652_cov_78.238119-circular-gene_438-gene_479	_455 PF05063: NADP_Rossmann / MT-A70 / MT-A70
H1	No		No			Prophage	3	VIRSorter_NODE_1_length_242652_cov_78.238119-circular-gene_438-gene_479	_460 K19465: MGME1, DDK1; mitochondrial genome maintenance exonuclease 1 [EC:3.1.-.-]
H1	No		No			Prophage	3	VIRSorter_NODE_1_length_242652_cov_78.238119-circular-gene_438-gene_479	_469 PF01844: His-Me_finger / HNH / HNH endonuclease
H1	No		No			Phage	2	VIRSorter_NODE_170_length_12037_cov_12.373393	_14 K00558: DNMT1, dcm; DNA (cytosine-5)-methyltransferase 1 [EC:2.1.1.37] PF00145: NADP_Rossmann / DNA_methylase / C-5 cytosine-specific DNA methylase
H1	No		No			Phage	2	VIRSorter_NODE_170_length_12037_cov_12.373393	_15 K00571: E2.1.1.72; site-specific DNA-methyltransferase (adenine-specific) [EC:2.1.1.72] PF01555: NADP_Rossmann / N6_N4_Mtase / DNA methylase
H1	No		No			Phage	2	VIRSorter_NODE_170_length_12037_cov_12.373393	_24 PF05869: / Dam / DNA N-6-adenine-methyltransferase (Dam)
H1	No		No		UBA1268 - Planctomycete	Phage	3	VIRSorter_NODE_174_length_11863_cov_50.157182	_3 PF07505.10: DUF
H1	No		No		UBA1268 - Planctomycete	Phage	3	VIRSorter_NODE_174_length_11863_cov_50.157182	_4 PF01844.22: homing endonucleases
H1	No		No			Phage	2	VIRSorter_NODE_1791_length_2357_cov_3.845786	_2 PF00268: Ferritin / Ribonuc_red_sm / Ribonucleotide reductase, small chain
H1	No		No			Phage	2	VIRSorter_NODE_1791_length_2357_cov_3.845786	_1 K00525: E1.17.4.1A, nrdA, nrdE; ribonucleoside-diphosphate reductase alpha chain [EC:1.17.4.1] PF02867: PFL-like / Ribonuc_red_lgC / Ribonucleotide reductase, barrel domain PF02867: PFL-like / Ribonuc_red_lgC / Ribonucleotide reductase, barrel domain PF02867: PFL-like / Ribonuc_red_lgC / Ribonucleotide reductase, barrel domain
H1	No		No			Phage	3	VIRSorter_NODE_208_length_10223_cov_12.675059	Hypothetical proteins
H1	No		No			Phage	3	VIRSorter_NODE_26_length_40142_cov_9.618380	_15 PF01193: RBP11-like / RNA_pol_L / RNA polymerase Rpb3/Rpb11 dimerisation domain
H1	No		No			Phage	3	VIRSorter_NODE_26_length_40142_cov_9.618380	_27 K01493: comEB; dCMP deaminase [EC:3.5.4.12] PF00383: CDA / dCMP_cyt_deam_1 / Cytidine and deoxycytidylate deaminase zinc-binding region
H1	No		No			Phage	3	VIRSorter_NODE_26_length_40142_cov_9.618380	_32 K01682: acnB; aconitate hydratase 2 / 2-methylisocitrate dehydratase [EC:4.2.1.3 4.2.1.99] PF00330: / Aconitase / Aconitase family (aconitate hydratase) PF06434: Leu-IlvD / Aconitase_2_N / Aconitate hydratase 2 N-terminus PF11791: / Aconitase_B_N / Aconitate B N-terminal domain
H1	No		No			Phage	3	VIRSorter_NODE_26_length_40142_cov_9.618380	_35 PF00388: PLC / PI-PLC-X / Phosphatidylinositol-specific phospholipase C, X domain
H1	No		No			Phage	3	VIRSorter_NODE_26_length_40142_cov_9.618380	_36 PF16903: Nucleoplasmin / Capsid_N / Major capsid protein N-terminus PF04451: Hexon / Capsid_NCLDV / Large eukaryotic DNA virus major capsid protein
H1	No		No			Phage	3	VIRSorter_NODE_26_length_40142_cov_9.618380	_40 PF00535: GT-A / Glycos_transf_2 / Glycosyl transferase family 2
H1	No		No			Phage	3	VIRSorter_NODE_26_length_40142_cov_9.618380	_43 PF00004: P-loop_NTPase / AAA / ATPase family associated with various cellular activities (AAA)
H1	No		No			Phage	2	VIRSorter_NODE_39291_length_457_cov_1.007463	Hypothetical proteins
H1	No		No			Phage	2	VIRSorter_NODE_45354_length_432_cov_1.106101	Hypothetical proteins
H1	No		No			Phage	1	VIRSorter_NODE_961_length_3613_cov_5.145025	_2 PF00166: GroES / Cpn10 / Chaperonin 10 Kd subunit
H1	No		No			Phage	1	VIRSorter_NODE_961_length_3613_cov_5.145025	_3 K04077: groEL, HSPD1; chaperonin GroEL PF00118: / Cpn60_TCP1 / TCP-1/cpn60 chaperonin family
H1	No		No			Phage	1	VIRSorter_NODE_961_length_3613_cov_5.145025	_5 PF13884: / Peptidase_S74 / Chaperone of endosialidase
H1	No		No			Phage	2	VIRSorter_NODE_966_length_3591_cov_4.715215	Hypothetical proteins
H1	No		No		UBA1268 - Planctomycete	Phage	3	VIRSorter_NODE_99_length_18677_cov_5.506820	_2 PF07460.10: NUMOD3 motif
H1	No		No		UBA1268 - Planctomycete	Phage	3	VIRSorter_NODE_99_length_18677_cov_5.506820	_3 PF00166.20: Chaperonin 10 Kd subunit
H1	No		No		UBA1268 - Planctomycete	Phage	3	VIRSorter_NODE_99_length_18677_cov_5.506820	_4 K04077: chaperonin GroEL PF00118.23: TCP-1/cpn60 chaperonin family
H1	No		No		UBA1268 - Planctomycete	Phage	3	VIRSorter_NODE_99_length_18677_cov_5.506820	_7 PF00940.18: DNA-dependent RNA polymerase
H1	No		No		UBA1268 - Planctomycete	Phage	3	VIRSorter_NODE_99_length_18677_cov_5.506820	_19 PF12855.6: ECL1/2/3 zinc binding proteins
H1	Yes	Cellulophaga phage phi38.1 (Podovirus - Caudovirales)	Yes	Tevenvirinae Klebsiella phage (Caudovirales)	UBA1268 - Planctomycete	Phage	2	VIRSorter_NODE_149_length_14019_cov_5.421226-cat_2	Hypothetical proteins
H1	Yes	Cellulophaga phage phi38.1 (Podovirus - Caudovirales)	Yes	Unclassified dsDNA virus	UBA1268 - Planctomycete	Phage	2	VIRSorter_NODE_150_length_13840_cov_4.892782-cat_2	Hypothetical proteins
H1	Yes	Myovirus (bacteriophage - Caudovirales)	Yes	Siphoviridae or Myoviridae (Caudovirales)		Phage	2	VIRSorter_NODE_17215_length_649_cov_1.200337-cat_2	Hypothetical proteins
H1	Yes	Cellulophaga phage phi14.2 (Podovirus - Caudovirales)	Yes	Unclassified		Phage	2	VIRSorter_NODE_2447_length_1902_cov_3.128316-cat_2	_4 PF01370: NADP_Rossmann / Epimerase / NAD dependent epimerase/dehydratase family
H1	Yes	Cellulophaga phage phi14.2 (Podovirus - Caudovirales)	Yes	Unclassified		Phage	3	VIRSorter_NODE_2447_length_1902_cov_3.128316-cat_2	_3 K03648: UNG, UDG; uracil-DNA glycosylase [EC:3.2.2.27]
H1	Yes	Synechococcus phage S-SKS (Siphoviridae)	Yes	Synechococcus phage S-SKS (Siphoviridae)		Phage	2	VIRSorter_NODE_6423_length_1053_cov_2.209419-cat_2	Hypothetical proteins
H1	Yes	Unclassified dsDNA virus	Yes	Unclassified	JABSOH01 - Alphaproteobacterium	Phage	2	VIRSorter_NODE_663_length_4604_cov_27.161574-cat_2	K02341: DNA polymerase III subunit delta PF13177.5: DNA polymerase III, delta subunit
H1	Yes	unclassified Myoviridae (Caudovirales)	Yes	unclassified Myoviridae (Caudovirales)		Phage	2	VIRSorter_NODE_6654_length_1032_cov_2.022518-cat_2	Hypothetical proteins
H1	Yes	Cellulophaga phage phi14.2 (Podovirus - Caudovirales)	Yes	Unclassified		Phage	2	VIRSorter_NODE_780_length_4108_cov_4.943499-cat_2	_1 PF09967: vWA-like / DUF2201 / VWA-like domain (DUF2201) PF13203: Peptidase_MA / DUF2201_N / Putative metallopeptidase domain
H2	Yes	Synechococcus phage S-SKS (Siphoviridae)	Yes	Myoviridae		Phage	2	VIRSorter_NODE_1560_length_2620_cov_3.767251-cat_2	_6 PF00268: Ferritin / Ribonuc_red_sm / Ribonucleotide reductase, small chain
H2	Yes	Myoviridae	Yes	Myoviridae		Phage	2	VIRSorter_NODE_2169_length_2101_cov_2.333333-cat_2	Hypothetical proteins
H2	Yes	Synechococcus phage S-SKS (Siphoviridae)	Yes	Myoviridae		Phage	2	VIRSorter_NODE_2649_length_1880_cov_4.978082-cat_2	Hypothetical proteins
H2	Yes	Burkholderia phage BcepB1A (Myoviridae)	Yes	Unclassified		Phage	2	VIRSorter_NODE_508_length_5909_cov_5.430817-cat_2	_1 PF13262: / DUF4054 / Protein of unknown function (DUF4054)
H2	Yes	Burkholderia phage BcepB1A (Myoviridae)	Yes	Unclassified		Phage	2	VIRSorter_NODE_508_length_5909_cov_5.430817-cat_2	_3 PF09950: Phage-coat / DUF2184 / Uncharacterized protein conserved in bacteria (DUF2184)
H2	Yes	Burkholderia phage BcepB1A (Myoviridae)	Yes	Unclassified		Phage	2	VIRSorter_NODE_508_length_5909_cov_5.430817-cat_2	_6 PF09979: / DUF2213 / Uncharacterized protein conserved in bacteria (DUF2213)
H2	Yes	Unclassified P2-like viruses (Myoviridae)	Yes	Unclassified Lavidaviridae (virophage)		Prophage	2	VIRSorter_NODE_54_length_33408_cov_7.554853-circular_gene_2_gene_24-822-24476-cat_5	_29 PF13532: Cupin / 2OG-FeII_Oxy_2 / 2OG-Fe(II) oxygenase superfamily
H2	Yes	Unclassified P2-like viruses (Myoviridae)	Yes	Unclassified Lavidaviridae (virophage)		Prophage	2	VIRSorter_NODE_54_length_33408_cov_7.554853-circular_gene_2_gene_24-822-24476-cat_5	_3 PF08706: / D5_N / D5 N terminal like
H2	Yes	Unclassified	Yes	Unclassified		Phage	2	VIRSorter_NODE_7040_length_1258_cov_1.917706-cat_2	Hypothetical proteins
H2	Yes	Unclassified	Yes	Unclassified	JABSOH01 - Alphaproteobacterium	Prophage	3	VIRSorter_NODE_1_length_241038_cov_68.364387-circular_gene_248_gene_476-108652-240599-cat_6	_250 K00558: DNA (cytosine-5)-methyltransferase 1
H2	Yes	Unclassified	Yes	Unclassified	JABSOH01 - Alphaproteobacterium	Prophage	3	VIRSorter_NODE_1_length_241038_cov_68.364387-circular_gene_248_gene_476-108652-240599-cat_6	_250 PF00145.16: DNA_methylase
H2	Yes	Unclassified	Yes	Unclassified	JABSOH01 - Alphaproteobacterium	Prophage	3	VIRSorter_NODE_1_length_241038_cov_68.364387-circular_gene_248_gene_476-108652-240599-cat_6	_252 K00558: DNA (cytosine-5)-methyltransferase 1
H2	Yes	Unclassified	Yes	Unclassified	JABSOH01 - Alphaproteobacterium	Prophage	3	VIRSorter_NODE_1_length_241038_cov_68.364387-circular_gene_248_gene_476-108652-240599-cat_6	_252 PF00145.16: DNA_methylase
H2	Yes	Unclassified	Yes	Unclassified	JABSOH01 - Alphaproteobacterium	Prophage	3	VIRSorter_NODE_1_length_241038_cov_68.364387-circular_gene_248_gene_476-108652-240599-cat_6	_262 K02683: DNA primase small subunit
H2	Yes	Unclassified	Yes	Unclassified	JABSOH01 - Alphaproteobacterium	Prophage	3	VIRSorter_NODE_1_length_241038_cov_68.364387-circular_gene_248_gene_476-108652-240599-cat_6	_262 PF01896.18: DNA_primase_S
H2	Yes	Unclassified	Yes	Unclassified	JABSOH01 - Alphaproteobacterium	Prophage	3	VIRSorter_NODE_1_length_241038_cov_68.364387-circular_gene_248_gene_476-108652-240599-cat_6	_262 PF01896.18: DNA_primase_S
H2	Yes	Unclassified	Yes	Unclassified	JABSOH01 - Alphaproteobacterium	Prophage	3	VIRSorter_NODE_1_length_241038_cov_68.364387-circular_gene_248_gene_476-108652-240599-cat_6	_262 PF01896.18: DNA_primase_S
H2	Yes	Unclassified	Yes	Unclassified	JABSOH01 - Alphaproteobacterium	Prophage	3	VIRSorter_NODE_1_length_241038_cov_68.364387-circular_gene_248_gene_476-108652-240599-cat_6	_269 PF02201.17: SWIB
H2	Yes	Unclassified	Yes	Unclassified	JABSOH01 - Alphaproteobacterium	Prophage	3	VIRSorter_NODE_1_length_241038_cov_68.364387-circular_gene_248_gene_476-108652-240599-cat_6	_279 PF01507.18: PAPS_reduct
H2	Yes	Unclassified	Yes	Unclassified	JABSOH01 - Alphaproteobacterium	Prophage	3	VIRSorter_NODE_1_length_241038_cov_68.364387-circular_gene_248_gene_476-108652-240599-cat_6	_281 PF07505.10: DUF5131
H2	Yes	Unclassified	Yes	Unclassified	JABSOH01 - Alphaproteobacterium	Prophage	3	VIRSorter_NODE_1_length_241038_cov_68.364387-circular_gene_248_gene_476-108652-240599-cat_6	_289 PF01507.18: PAPS_reduct
H2	Yes	Unclassified	Yes	Unclassified	JABSOH01 - Alphaproteobacterium	Prophage	3	VIRSorter_NODE_1_length_241038_cov_68.364387-circular_gene_248_gene_476-108652-240599-cat_6	_295 K10896: fanconi anemia group M protein
H2	Yes	Unclassified	Yes	Unclassified	JABSOH01 - Alphaproteobacterium	Prophage	3	VIRSorter_NODE_1_length_241038_cov_68.364387-circular_gene_248_gene_476-108652-240599-cat_6	_295 PF00270.28: DEAD
H2	Yes	Unclassified	Yes	Unclassified	JABSOH01 - Alphaproteobacterium	Prophage	3	VIRSorter_NODE_1_length_241038_cov_68.364387-circular_gene_248_gene_476-108652-240599-cat_6	_295 PF00270.28: DEAD
H2	Yes	Unclassified	Yes	Unclassified	JABSOH01 - Alphaproteobacterium	Prophage	3	VIRSorter_NODE_1_length_241038_cov_68.364387-circular_gene_248_gene_476-108652-240599-cat_6	_295 PF00270.28: DEAD
H2	Yes	Unclassified	Yes	Unclassified	JABSOH01 - Alphaproteobacterium	Prophage	3	VIRSorter_NODE_1_length_241038_cov_68.364387-circular_gene_248_gene_476-108652-240599-cat_6	_295 PF00271.30: Helicase_C
H2	Yes	Unclassified	Yes	Unclassified	JABSOH01 - Alphaproteobacterium	Prophage	3	VIRSorter_NODE_1_length_241038_cov_68.364387-circular_gene_248_gene_476-108652-240599-cat_6	_295 PF04851.14: ResIII
H2	Yes	Unclassified	Yes	Unclassified	JABSOH01 - Alphaproteobacterium	Prophage	3	VIRSorter_NODE_1_length_241038_cov_68.364387-circular_gene_248_gene_476-108652-240599-cat_6	_295 PF04851.14: ResIII
H2	Yes	Unclassified	Yes	Unclassified	JABSOH01 - Alphaproteobacterium	Prophage	3	VIRSorter_NODE_1_length_241038_cov_68.364387-circular_gene_248_gene_476-108652-240599-cat_6	_308 PF13307.5: Helicase_C_2
H2	Yes	Unclassified	Yes	Unclassified	JABSOH01 - Alphaproteobacterium	Prophage	3	VIRSorter_NODE_1_length_241038_cov_68.364387-circular_gene_248_gene_476-108652-240599-cat_6	_308 PF04851.14: ResIII
H2	Yes	Unclassified	Yes	Unclassified	JABSOH01 - Alphaproteobacterium	Prophage	3	VIRSorter_NODE_1_length_241038_cov_68.364387-circular_gene_248_gene_476-108652-240599-cat_6	_308 PF04851.14: ResIII
H2	Yes	Unclassified	Yes	Unclassified	JABSOH01 - Alphaproteobacterium	Prophage	3	VIRSorter_NODE_1_length_241038_cov_68.364387-circular_gene_248_gene_476-108652-240599-cat_6	_313 K02319: DNA polymerase, archaea type
H2	Yes	Unclassified	Yes	Unclassified	JABSOH01 - Alphaproteobacterium	Prophage	3	VIRSorter_NODE_1_length_241038_cov_68.364387-circular_gene_248_gene_476-108652-240599-cat_6	_313 PF00136.20: DNA_pol_B
H2	Yes	Unclassified	Yes	Unclassified	JABSOH01 - Alphaproteobacterium	Prophage	3	VIRSorter_NODE_1_length_241038_cov_68.364387-circular_gene_248_gene_476-108652-240599-cat_6	_313 PF03104.18: DNA_pol_B_exo1
H2	Yes	Unclassified	Yes	Unclassified	JABSOH01 - Alphaproteobacterium	Prophage	3	VIRSorter_NODE_1_length_241038_cov_68.364387-circular_gene_248_gene_476-108652-240599-cat_6	_313 PF03104.18: DNA_pol_B_exo1
H2	Yes	Unclassified	Yes	Unclassified	JABSOH01 - Alphaproteobacterium	Prophage	3	VIRSorter_NODE_1_length_241038_cov_68.364387-circular_gene_248_gene_476-108652-240599-cat_6	_319 PF03604.12: DNA_RNApol_7kD
H2	Yes	Unclassified	Yes	Unclassified	JABSOH01 - Alphaproteobacterium	Prophage	3	VIRSorter_NODE_1_length_241038_cov_68.364387-circular_gene_248_gene_476-108652-240599-cat_6	_319 PF03604.12: DNA_RNApol_7kD
H2	Yes	Unclassified	Yes	Unclassified	JABSOH01 - Alphaproteobacterium	Prophage	3	VIRSorter_NODE_1_length_241038_cov_68.364387-circular_gene_248_gene_476-108652-240599-cat_6	_332 K04802: proliferating cell nuclear antigen
H2	Yes	Unclassified	Yes	Unclassified	JABSOH01 - Alphaproteobacterium	Prophage	3	VIRSorter_NODE_1_length_241038_cov_68.364387-circular_gene_248_gene_476-108652-240599-cat_6	_332 PF02747.14: PCNA_C
H2	Yes	Unclassified	Yes	Unclassified	JABSOH01 - Alphaproteobacterium	Prophage	3	VIRSorter_NODE_1_length_241038_cov_68.364387-circular_gene_248_gene_476-108652-240599-cat_6	_332 PF02747.14: PCNA_C
H2	Yes	Unclassified	Yes	Unclassified	JABSOH01 - Alphaproteobacterium	Prophage	3	VIRSorter_NODE_1_length_241038_cov_68.364387-circular_gene_248_gene_476-108652-240599-cat_6	_332 PF00705.17: PCNA_N
H2	Yes	Unclassified	Yes	Unclassified	JABSOH01 - Alphaproteobacterium	Prophage	3	VIRSorter_NODE_1_length_241038_cov_68.364387-circular_gene_248_gene_476-108652-240599-cat_6	_349 PF04343.12: DUF488
H2	Yes	Unclassified	Yes	Unclassified	JABSOH01 - Alphaproteobacterium	Prophage	3	VIRSorter_NODE_1_length_241038_cov_68.364387-circular_gene_248_gene_476-108652-240599-cat_6	_375 PF01555.17: N6_N4_Mtase
H2	Yes	Unclassified	Yes	Unclassified	JABSOH01 - Alphaproteobacterium	Prophage	3	VIRSorter_NODE_1_length_241038_cov_68.364387-circular_gene_248_gene_476-108652-240599-cat_6	_384 PF00300.21: His_Phos_1
H2	Yes	Unclassified	Yes	Unclassified	JABSOH01 - Alphaproteobacterium	Prophage	3	VIRSorter_NODE_1_length_241038_cov_68.364387-circular_gene_248_gene_476-108652-240599-cat_6	_385 K18882: DNA primase large subunit
H2	Yes	Unclassified	Yes	Unclassified	JABSOH01 - Alphaproteobacterium	Prophage	3	VIRSorter_NODE_1_length_241038_cov_68.364387-circular_gene_248_gene_476-108652-240599-cat_6	_385 PF04104.13: DNA_primase_lrg
H2	Yes	Unclassified	Yes	Unclassified	JABSOH01 - Alphaproteobacterium	Prophage	3	VIRSorter_NODE_1_length_241038_cov_68.364387-circular_gene_248_gene_476-108652-240599-cat_6	_398 PF05063.13: MT-A70
H2	Yes	Unclassified	Yes	Unclassified	JABSOH01 - Alphaproteobacterium	Prophage	3	VIRSorter_NODE_1_length_241038_cov_68.364387-circular_gene_248_gene_476-108652-240599-cat_6	_403 K19465: mitochondrial genome maintenance exonuclease 1
H2	Yes	Unclassified	Yes	Unclassified	JABSOH01 - Alphaproteobacterium	Prophage	3	VIRSorter_NODE_1_length_241038_cov_68.364387-circular_gene_248_gene_476-108652-240599-cat_6	_403 PF12705.6: PDDEXK_1
H2	Yes	Unclassified	Yes	Unclassified	JABSOH01 - Alphaproteobacterium	Prophage	3	VIRSorter_NODE_1_length_241038_cov_68.364387-circular_gene_248_gene_476-108652-240599-cat_6	_403 PF12705.6: PDDEXK_1
H2	Yes	Unclassified	Yes	Unclassified	JABSOH01 - Alphaproteobacterium	Prophage	3	VIRSorter_NODE_1_length_241038_cov_68.364387-circular_gene_248_gene_476-108652-240599-cat_6	_412 PF01844.22: HNH
H2	Yes	Unclassified	Yes	Unclassified	JABSOH01 - Alphaproteobacterium	Prophage	3	VIRSorter_NODE_1_length_241038_cov_68.364387-circular_gene_248_gene_476-108652-240599-cat_6	_412 PF13395.5: HNH_4
H2	Yes	Unclassified	Yes	Unclassified	JABSOH01 - Alphaproteobacterium	Prophage	3	VIRSorter_NODE_1_length_241038_cov_68.364387-circular_gene_248_gene_476-108652-240599-cat_6	_412 PF14279.5: HNH_5
H2	Yes	Unclassified	Yes	Unclassified	JABSOH01 - Alphaproteobacterium	Prophage	3	VIRSorter_NODE_1_length_241038_cov_68.364387-circular_gene_248_gene_476-108652-240599-cat_6	_412 PF01555.17: N6_N4_Mtase
H2	Yes	Unclassified	Yes	Unclassified	JABSOH01 - Alphaproteobacterium	Prophage	3	VIRSorter_NODE_1_length_241038_cov_68.364387-circular_gene_248_gene_476-108652-240599-cat_6	_437 PF13274.5: DUF4065
H2	Yes	Unclassified	Yes	Unclassified	JABSOH01 - Alphaproteobacterium	Prophage	3	VIRSorter_NODE_1_length_241038_cov_68.364387-circular_gene_248_gene_476-108652-240599-cat_6	_449 PF07927.11: HicA_toxin
H2	Yes	Unclassified	Yes	Unclassified	JABSOH01 - Alphaproteobacterium	Prophage	3	VIRSorter_NODE_1_length_241038_cov_68.364387-circular_gene_248_gene_476-108652-240599-cat_6	_451 K17081: prohibitin 2
H2	Yes	Unclassified	Yes	Unclassified	JABSOH01 - Alphaproteobacterium	Prophage	3	VIRSorter_NODE_1_length_241038_cov_68.364387-circular_gene_248_gene_476-108652-240599-cat_6	_451 PF01145.24: Band_7
H2	Yes	Unclassified	Yes	Unclassified	JABSOH01 - Alphaproteobacterium	Prophage	3	VIRSorter_NODE_1_length_241038_cov_68.364387-circular_gene_248_gene_476-108652-240599-cat_6	_467 PF16403.4: DUF5011
H2	Yes	Unclassified	Yes	Unclassified	JABSOH01 - Alphaproteobacterium	Prophage	3	VIRSorter_NODE_1_length_241038_cov_68.364387-circular_gene_248_gene_476-108652-240599-cat_6	_467 PF16403.4: DUF5011
H2	Yes	Unclassified	Yes	Unclassified	JABSOH01 - Alphaproteobacterium	Prophage	3	VIRSorter_NODE_1_length_241038_cov_68.364387-circular_gene_248_gene_476-108652-240599-cat_6	_467 PF16403.4: DUF5011
H2	Yes	Unclassified	Yes	Unclassified	JABSOH01 - Alphaproteobacterium	Prophage	3	VIRSorter_NODE_1_length_241038_cov_68.364387-circular_gene_248_gene_476-108652-240599-cat_6	_467 PF16403.4: DUF5011
H2	Yes	Unclassified	Yes	Unclassified	JABSOH01 - Alphaproteobacterium	Prophage	3	VIRSorter_NODE_1_length_241038_cov_68.364387-circular_gene_248_gene_476-108652-240599-cat_6	_467 PF16403.4: DUF5011
H2	Yes	Unclassified	Yes	Unclassified	JABSOH01 - Alphaproteobacterium	Prophage	3	VIRSorter_NODE_1_length_241038_cov_68.364387-circular_gene_248_gene_476-108652-240599-cat_6	_467 PF16403.4: DUF5011
H2	Yes	Unclassified	Yes	Unclassified	JABSOH01 - Alphaproteobacterium	Prophage	3	VIRSorter_NODE_1_length_241038_cov_68.364387-circular_gene_248_gene_476-108652-240599-cat_6	_467 PF16403.4: DUF5011
H2	Yes	Unclassified	Yes	Unclassified	JABSOH01 - Alphaproteobacterium	Prophage	3	VIRSorter_NODE_1_length_241038_cov_68.364387-circular_gene_248_gene_476-108652-240599-cat_6	_467 PF16403.4: DUF5011
H2	Yes	Unclassified	Yes	Unclassified	JABSOH01 - Alphaproteobacterium	Prophage	3	VIRSorter_NODE_1_length_241038_cov_68.364387-circular_gene_248_gene_476-108652-240599-cat_6	_467 PF16403.4: DUF5011
H2	Yes	Unclassified	Yes	Unclassified	JABSOH01 - Alphaproteobacterium	Prophage	3	VIRSorter_NODE_1_length_241038_cov_68.364387-circular_gene_248_gene_476-108652-240599-cat_6	_467 PF16403.4: DUF5011
H2	Yes	Unclassified	Yes	Unclassified	JABSOH01 - Alphaproteobacterium	Prophage	3	VIRSorter_NODE_1_length_241038_cov_68.364387-circular_gene_248_gene_476-108652-240599-cat_6	_467 PF16403.4: DUF5011
H2	No		No		JABSOH01 - Alphaproteobacterium	Prophage	3	VIRSorter_NODE_1_length_241038_cov_68.364387-circular-gene_93-gene_192	_101 PF02934.14: GatB_N
H2	No		No		JABSOH01 - Alphaproteobacterium	Prophage	3	VIRSorter_NODE_1_length_241038_cov_68.364387-circular-gene_93-gene_192	_101 PF02637.17: GatB_Yqey
H2	No		No		JABSOH01 - Alphaproteobacterium	Prophage	3	VIRSorter_NODE_1_length_241038_cov_68.364387-circular-gene_93-gene_192	_111 PF04014.17: MazE_antitoxin
H2	No		No		JABSOH01 - Alphaproteobacterium	Prophage	3	VIRSorter_NODE_1_length_241038_cov_68.364387-circular-gene_93-gene_192	_122 PF13086.5: AAA_11
H2	No		No		JABSOH01 - Alphaproteobacterium	Prophage	3	VIRSorter_NODE_1_length_241038_cov_68.364387-circular-gene_93-gene_192	_122 PF13086.5: AAA_11
H2	No		No		JABSOH01 - Alphaproteobacterium	Prophage	3	VIRSorter_NODE_1_length_241038_cov_68.364387-circular-gene_93-gene_192	_122 PF13087.5: AAA_12
H2	No		No		JABSOH01 - Alphaproteobacterium	Prophage	3	VIRSorter_NODE_1_length_241038_cov_68.364387-circular-gene_93-gene_192	_122 PF13245.5: AAA_19
H2	No		No		JABSOH01 - Alphaproteobacterium	Prophage	3	VIRSorter_NODE_1_length_241038_cov_68.364387-circular-gene_93-gene_192	_122 PF13245.5: AAA_19
H2	No		No		JABSOH01 - Alphaproteobacterium	Prophage	3	VIRSorter_NODE_1_length_241038_cov_68.364387-circular-gene_93-gene_192	_122 PF13604.5: AAA_30
H2	No		No		JABSOH01 - Alphaproteobacterium	Prophage	3	VIRSorter_NODE_1_length_241038_cov_68.364387-circular-gene_93-gene_192	_122 PF13604.5: AAA_30
H2	No		No		JABSOH01 - Alphaproteobacterium	Prophage	3	VIRSorter_NODE_1_length_241038_cov_68.364387-circular-gene_93-gene_192	_130 PF02086.14: MethyltransfD12
H2	No		No		JABSOH01 - Alphaproteobacterium	Prophage	3	VIRSorter_NODE_1_length_241038_cov_68.364387-circular-gene_93-gene_192	_149 PF01025.18: GrpE
H2	No		No		JABSOH01 - Alphaproteobacterium	Prophage	3	VIRSorter_NODE_1_length_241038_cov_68.364387-circular-gene_1-gene_67	_45 PF15919.4: HicB_lk_antitox
H2	No		No		JABSOH01 - Alphaproteobacterium	Prophage	3	VIRSorter_NODE_1_length_241038_cov_68.364387-circular-gene_1-gene_67	_49 PF00156.26: Pribosyltran
H2	No		No		JABSOH01 - Alphaproteobacterium	Prophage	3	VIRSorter_NODE_1_length_241038_cov_68.364387-circular-gene_1-gene_67	_53 PF13274.5: DUF4065
H2	No		No		JABSOH01 - Alphaproteobacterium	Prophage	3	VIRSorter_NODE_1_length_241038_cov_68.364387-circular-gene_1-gene_67	_65 PF08761.10: dUTPase_2
H2	No		No		JABSOH01 - Alphaproteobacterium	Prophage	3	VIRSorter_NODE_1_length_241038_cov_68.364387-circular-gene_1-gene_67	_65 PF08761.10: dUTPase_2
H2	No		No		JABSOH01 - Alphaproteobacterium	Prophage	3	VIRSorter_NODE_1_length_241038_cov_68.364387-circular-gene_1-gene_67	_66 PF00565.16: SNase
H2	No		No			Phage	1	VIRSorter_NODE_1074_length_3388_cov_4.295530	_1 K06909: xtmB; phage terminase large subunit PF04466: P-loop_NTPase / Terminase_3 / Phage terminase large subunit
H2	No		No			Phage	2	VIRSorter_NODE_117626_length_389_cov_1.287425	Hypothetical proteins
H2	No		No			Phage	2	VIRSorter_NODE_12237_length_1033_cov_2.262781	Hypothetical proteins
H2	No		No			Phage	2	VIRSorter_NODE_12402_length_1028_cov_2.199383	_1 PF13476: P-loop_NTPase / AAA_23 / AAA domain
H2	No		No			Phage	2	VIRSorter_NODE_12402_length_1028_cov_2.199383	_2 PF11360: / DUF3110 / Protein of unknown function (DUF3110)
H2	No		No			Phage	2	VIRSorter_NODE_1362_length_2868_cov_4.516530	Hypothetical proteins
H2	No		No			Phage	2	VIRSorter_NODE_1389_length_2825_cov_6.318412	Hypothetical proteins
H2	No		No			Phage	2	VIRSorter_NODE_14793_length_966_cov_3.732162	_3 K02706: psbD; photosystem II P680 reaction center D2 protein [EC:1.10.3.9] PF00124: / Photo_RC / Photosynthetic reaction centre protein
H2	No		No			Phage	2	VIRSorter_NODE_15096_length_959_cov_4.335177	Hypothetical proteins
H2	No		No			Phage	2	VIRSorter_NODE_15295_length_955_cov_3.084444	_2 PF07486: / Hydrolase_2 / Cell Wall Hydrolase
H2	No		No			Phage	2	VIRSorter_NODE_16743_length_925_cov_1.947126	_2 K01174: nuc; micrococcal nuclease [EC:3.1.31.1] PF00565: Tudor / SNase / Staphylococcal nuclease homologue
H2	No		No			Phage	2	VIRSorter_NODE_16745_length_925_cov_1.745977	_2 PF02672: / CP12 / CP12 domain
H2	No		No			Phage	1	VIRSorter_NODE_16767_length_924_cov_3.093211	Hypothetical proteins
H2	No		No			Phage	2	VIRSorter_NODE_17945_length_902_cov_2.110980	_1 PF01786: Ferritin / AOX / Alternative oxidase
H2	No		No			Phage	2	VIRSorter_NODE_17945_length_902_cov_2.110980	_2 PF03446: NADP_Rossmann / NAD_binding_2 / NAD binding domain of 6-phosphogluconate dehydrogenase
H2	No		No			Phage	2	VIRSorter_NODE_18509_length_891_cov_1.761962	_2 K01611: speD, AMD1; S-adenosylmethionine decarboxylase [EC:4.1.1.50] PF02675: TBP-like / AdoMet_dc / S-adenosylmethionine decarboxylase
H2	No		No			Phage	2	VIRSorter_NODE_18509_length_891_cov_1.761962	_3 PF14328: / DUF4385 / Domain of unknown function (DUF4385)
H2	No		No			Phage	2	VIRSorter_NODE_18626_length_889_cov_1.502398	Hypothetical proteins
H2	No		No			Phage	2	VIRSorter_NODE_18725_length_887_cov_1.861779	Hypothetical proteins
H2	No		No			Phage	2	VIRSorter_NODE_19645_length_871_cov_2.265931	Hypothetical proteins
H2	No		No			Phage	2	VIRSorter_NODE_20562_length_855_cov_3.932500	Hypothetical proteins
H2	No		No			Phage	2	VIRSorter_NODE_2355_length_2001_cov_7.538541	Hypothetical proteins
H2	No		No			Phage	2	VIRSorter_NODE_25698_length_785_cov_1.442466	_1 PF14328: / DUF4385 / Domain of unknown function (DUF4385)
H2	No		No			Phage	2	VIRSorter_NODE_25698_length_785_cov_1.442466	_2 PF02468: / PsbN / Photosystem II reaction centre N protein (psbN)
H2	No		No			Phage	2	VIRSorter_NODE_26_length_47380_cov_37.563571	_24 PF00940: / RNA_pol / DNA-dependent RNA polymerase
H2	No		No			Phage	2	VIRSorter_NODE_26_length_47380_cov_37.563571	_30 PF00149: Calcineurin / Metallophos / Calcineurin-like phosphoesterase
H2	No		No			Phage	2	VIRSorter_NODE_26_length_47380_cov_37.563571	_8 PF08291: Peptidase_MD / Peptidase_M15_3 / Peptidase M15
H2	No		No			Phage	2	VIRSorter_NODE_26080_length_780_cov_1.321379	_3 PF09116: DNA_clamp / gp45-slide_C / gp45 sliding clamp, C terminal
H2	No		No			Phage	2	VIRSorter_NODE_271_length_9916_cov_6.690904	_4 PF09967: vWA-like / DUF2201 / VWA-like domain (DUF2201) PF13203: Peptidase_MA / DUF2201_N / Putative metallopeptidase domain
H2	No		No			Phage	2	VIRSorter_NODE_2820_length_1825_cov_3.818644	_1 K02706: psbD; photosystem II P680 reaction center D2 protein [EC:1.10.3.9] PF00124: / Photo_RC / Photosynthetic reaction centre protein
H2	No		No			Phage	2	VIRSorter_NODE_2820_length_1825_cov_3.818644	_3 PF00124: / Photo_RC / Photosynthetic reaction centre protein
H2	No		No			Phage	2	VIRSorter_NODE_3040_length_1760_cov_4.000000	_1 PF16805: / Trans_coact / Phage late-transcription coactivator
H2	No		No			Phage	2	VIRSorter_NODE_3040_length_1760_cov_4.000000	_2 K19465: MGME1, DDK1; mitochondrial genome maintenance exonuclease 1 [EC:3.1.-.-]
H2	No		No			Phage	2	VIRSorter_NODE_3040_length_1760_cov_4.000000	_3 PF02562: P-loop_NTPase / PhoH / PhoH-like protein
H2	No		No			Phage	2	VIRSorter_NODE_32320_length_712_cov_1.532725	Hypothetical proteins
H2	No		No			Phage	2	VIRSorter_NODE_32848_length_707_cov_1.375767	Hypothetical proteins
H2	No		No			Phage	2	VIRSorter_NODE_34208_length_695_cov_4_089062	Hypothetical proteins
H2	No		No			Phage	2	VIRSorter_NODE_3514_length_1642_cov_4.725898	_1 PF00112: Peptidase_CA / Peptidase_C1 / Papain family cysteine protease
H2	No		No			Phage	2	VIRSorter_NODE_3514_length_1642_cov_4.725898	_2 PF04542: HTH / Sigma70_r2 / Sigma-70 region 2
H2	No		No			Phage	2	VIRSorter_NODE_35356_length_686_cov_1_351823	Hypothetical proteins
H2	No		No			Phage	2	VIRSorter_NODE_36_length_41917_cov_35.916726	_13 PF08291: Peptidase_MD / Peptidase_M15_3 / Peptidase M15
H2	No		No			Phage	2	VIRSorter_NODE_360_length_7709_cov_34.564411	_2 PF00028: E-set / Cadherin / Cadherin domain
H2	No		No			Phage	2	VIRSorter_NODE_360_length_7709_cov_34.564411	_3 K07336: K07336; PKHD-type hydroxylase [EC:1.14.11.-] PF13640: Cupin / 2OG-FeII_Oxy_3 / 2OG-Fe(II) oxygenase superfamily
H2	No		No			Phage	2	VIRSorter_NODE_360_length_7709_cov_34.564411	_5 K01768: E4.6.1.1; adenylate cyclase [EC:4.6.1.1] PF01590: GAF / GAF / GAF domain PF00211: Nucleot_cyclase / Guanylate_cyc / Adenylate and Guanylate cyclase catalytic domain
H2	No		No			Phage	2	VIRSorter_NODE_362_length_7675_cov_5_078478	Hypothetical proteins
H2	No		No			Phage	1	VIRSorter_NODE_365_length_7633_cov_7.306281	_5 PF13884: / Peptidase_S74 / Chaperone of endosialidase
H2	No		No			Phage	1	VIRSorter_NODE_365_length_7633_cov_7.306281	_7 PF00118: / Cpn60_TCP1 / TCP-1/cpn60 chaperonin family
H2	No		No			Phage	1	VIRSorter_NODE_3778_length_1597_cov_3.583658	_2 K02639: petF; ferredoxin PF00111: Fer2 / Fer2 / 2Fe-2S iron-sulfur cluster binding domain
H2	No		No			Phage	2	VIRSorter_NODE_3792_length_1595_cov_2.911688	_3 PF07728: P-loop_NTPase / AAA_5 / AAA domain (dynein-related subfamily)
H2	No		No			Phage	2	VIRSorter_NODE_41294_length_641_cov_3.201365	Hypothetical proteins
H2	No		No			Phage	2	VIRSorter_NODE_440_length_6518_cov_5.035123	_7 PF11863: / DUF3383 / Protein of unknown function (DUF3383)
H2	No		No			Phage	2	VIRSorter_NODE_440_length_6518_cov_5.035123	_9 PF11041: / DUF2612 / Protein of unknown function (DUF2612)
H2	No		No			Phage	2	VIRSorter_NODE_44477_length_621_cov_1.581272	Hypothetical proteins
H2	No		No			Phage	2	VIRSorter_NODE_4527_length_1487_cov_2.120810	Hypothetical proteins
H2	No		No			Phage	1	VIRSorter_NODE_4540_length_1485_cov_3.293706	_2 PF03237: P-loop_NTPase / Terminase_6 / Terminase-like family
H2	No		No			Phage	2	VIRSorter_NODE_4549_length_1484_cov_5.369489	Hypothetical proteins
H2	No		No			Phage	2	VIRSorter_NODE_4556_length_1484_cov_2.493352	Hypothetical proteins
H2	No		No			Phage	2	VIRSorter_NODE_479_length_6135_cov_4.601480	_1 PF04865: / Baseplate_J / Baseplate J-like protein
H2	No		No			Phage	2	VIRSorter_NODE_4829_length_1449_cov_5.505739	Hypothetical proteins
H2	No		No			Phage	2	VIRSorter_NODE_4968_length_1435_cov_3.127536	Hypothetical proteins
H2	No		No			Phage	2	VIRSorter_NODE_5112_length_1419_cov_2.072581	Hypothetical proteins
H2	No		No			Phage	2	VIRSorter_NODE_51815_length_580_cov_1.339048	Hypothetical proteins
H2	No		No			Phage	2	VIRSorter_NODE_55328_length_563_cov_1.875984	_1 PF11753: / DUF3310 / Protein of unknwon function (DUF3310)
H2	No		No			Phage	2	VIRSorter_NODE_562_length_5524_cov_9.072774	Hypothetical proteins
H2	No		No			Phage	2	VIRSorter_NODE_59633_length_544_cov_1.914110	_1 PF11753: / DUF3310 / Protein of unknwon function (DUF3310)
H2	No		No			Phage	2	VIRSorter_NODE_59896_length_543_cov_1.770492	Hypothetical proteins
H2	No		No			Phage	2	VIRSorter_NODE_6535_length_1296_cov_1.870266	_1 PF16724: Phage_tail_2 / T4-gp15_tss / T4-like virus Myoviridae tail sheath stabiliser
H2	No		No			Phage	2	VIRSorter_NODE_7005_length_1260_cov_2.763485	Hypothetical proteins
H2	No		No			Phage	2	VIRSorter_NODE_70183_length_504_cov_1.866370	Hypothetical proteins
H2	No		No			Phage	3	VIRSorter_NODE_71_length_27675_cov_7.052172	_5 PF05135: YqbG / Phage_connect_1 / Phage gp6-like head-tail connector protein
H2	No		No			Phage	2	VIRSorter_NODE_7612_length_1221_cov_2.602058	Hypothetical proteins
H2	No		No		JABSOH01 - Alphaproteobacterium	Phage	2	VIRSorter_NODE_816_length_4100_cov_17.801236	_1 PF03330.17: Lytic transglycolase PF05036.12: SPOR domain
H2	No		No		JABSOH01 - Alphaproteobacterium	Phage	2	VIRSorter_NODE_816_length_4100_cov_17.801236	_2 K07258: serine-type D-Ala-D-Ala carboxypeptidase (penicillin-binding protein 5/6) PF07943.12: Penicillin-binding protein 5 PF00768.19: D-alanyl-D-alanine carboxypeptidase
H2	No		No		JABSOH01 - Alphaproteobacterium	Phage	2	VIRSorter_NODE_816_length_4100_cov_17.801236	_3 K00943: dTMP kinase PF02223.16: Thymidylate kinase
H2	No		No		JABSOH01 - Alphaproteobacterium	Phage	2	VIRSorter_NODE_816_length_4100_cov_17.801236	_4 PF13177.5: DNA polymerase III, delta subunit
H2	No		No			Phage	2	VIRSorter_NODE_90151_length_445_cov_2.351282	Hypothetical proteins
H2	No		No			Phage	2	VIRSorter_NODE_91039_length_443_cov_1.695876	Hypothetical proteins
H2	No		No			Phage	2	VIRSorter_NODE_9565_length_1125_cov_3.131776	Hypothetical proteins
H2	No		No			Phage	2	VIRSorter_NODE_9752_length_1118_cov_1.860771	_3 PF05367: PDDEXK / Phage_endo_I / Phage endonuclease I
IB1	Yes	Microviridae	Yes	Unclassified Microviridae		Phage	1	VIRSorter_NODE_825_length_3604_cov_11_318400	Hypothetical proteins
IB1	Yes	Unclassified Phycodnaviridae	Yes	Unclassified		Phage	2	VIRSorter_NODE_1636_length_2448_cov_7.363142	_3 PF06114: Peptidase_MA / Peptidase_M78 / IrrE N-terminal-like domain
IB1	Yes	Unclassified	Yes	Unclassified		Phage	2	VIRSorter_NODE_1938_length_2255_cov_2.954091	Hypothetical proteins
IB1	Yes	Cellulophaga phage phi38:1 (Podovirus - Caudovirales)	Yes	Unclassified Podoviridae		Phage	2	VIRSorter_NODE_311_length_7977_cov_5.405074	Hypothetical proteins
IB1	Yes	Cellulophaga phage phi38:1 (Podovirus - Caudovirales)	Yes	Unclassified dsDNA virus		Phage	2	VIRSorter_NODE_371_length_6857_cov_10.436636	Hypothetical proteins
IB1	Yes	Unclassified	Yes	Unclassified		Phage	2	VIRSorter_NODE_3812_length_1710_cov_68.719637	_1 K07319: yhdJ; adenine-specific DNA-methyltransferase [EC:2.1.1.72] PF01555: NADP_Rossmann / N6_N4_Mtase / DNA methylase
IB1	Yes	Unclassified	Yes	Unclassified		Phage	2	VIRSorter_NODE_3812_length_1710_cov_68.719637	_2 PF09195: PDDEXK / Endonuc-BglII / Restriction endonuclease BglII
IB1	No		No			Phage	2	VIRSorter_NODE_266_length_9238_cov_9.838833	_7 PF08291: Peptidase_MD / Peptidase_M15_3 / Peptidase M15
IB1	No		No			Phage	2	VIRSorter_NODE_512_length_5224_cov_10.541110	_5 PF00166: GroES / Cpn10 / Chaperonin 10 Kd subunit
IB1	No		No			Phage	2	VIRSorter_NODE_512_length_5224_cov_10.541110	_6 K04077: groEL, HSPD1; chaperonin GroEL PF00118: / Cpn60_TCP1 / TCP-1/cpn60 chaperonin family
IB1	No		No			Phage	2	VIRSorter_NODE_790_length_3719_cov_33.643832	_2 PF08937: STIR / DUF1863 / MTH538 TIR-like domain (DUF1863)
IB1	No		No			Phage	2	VIRSorter_NODE_790_length_3719_cov_33.643832	_4 PF03819: MazG / MazG / MazG nucleotide pyrophosphohydrolase domain
IB1	No		No			Phage	2	VIRSorter_NODE_790_length_3719_cov_33.643832	_5 PF14015: SLATT / DUF4231 / Protein of unknown function (DUF4231)
IB1	No		No			Phage	2	VIRSorter_NODE_7_length_68895_cov_30.401060	_17 K06223: dam; DNA adenine methylase [EC:2.1.1.72]
IB1	No		No			Phage	2	VIRSorter_NODE_7_length_68895_cov_30.401060	_24 PF13589: His_Kinase_A / HATPase_c_3 / Histidine kinase-, DNA gyrase B-, and HSP90-like ATPase
IB1	No		No			Phage	2	VIRSorter_NODE_7_length_68895_cov_30.401060	_25 PF13589: His_Kinase_A / HATPase_c_3 / Histidine kinase-, DNA gyrase B-, and HSP90-like ATPase
IB1	No		No			Phage	2	VIRSorter_NODE_7_length_68895_cov_30.401060	_35 K21029: moeB; molybdopterin-synthase adenylyltransferase [EC:2.7.7.80] PF00899: NADP_Rossmann / ThiF / ThiF family
IB1	No		No			Phage	2	VIRSorter_NODE_7_length_68895_cov_30.401060	_40 PF13589: His_Kinase_A / HATPase_c_3 / Histidine kinase-, DNA gyrase B-, and HSP90-like ATPase
IB1	No		No			Phage	2	VIRSorter_NODE_7_length_68895_cov_30.401060	_58 PF13589: His_Kinase_A / HATPase_c_3 / Histidine kinase-, DNA gyrase B-, and HSP90-like ATPase
IB1	No		No			Phage	2	VIRSorter_NODE_7_length_68895_cov_30.401060	_59 PF13589: His_Kinase_A / HATPase_c_3 / Histidine kinase-, DNA gyrase B-, and HSP90-like ATPase
IB1	No		No			Phage	2	VIRSorter_NODE_7_length_68895_cov_30.401060	_61 PF13589: His_Kinase_A / HATPase_c_3 / Histidine kinase-, DNA gyrase B-, and HSP90-like ATPase
IB1	No		No			Phage	2	VIRSorter_NODE_7_length_68895_cov_30.401060	_62 PF13589: His_Kinase_A / HATPase_c_3 / Histidine kinase-, DNA gyrase B-, and HSP90-like ATPase
IB1	No		No			Phage	2	VIRSorter_NODE_7_length_68895_cov_30.401060	_63 PF13589: His_Kinase_A / HATPase_c_3 / Histidine kinase-, DNA gyrase B-, and HSP90-like ATPase
IB1	No		No			Phage	2	VIRSorter_NODE_7_length_68895_cov_30.401060	_64 PF13589: His_Kinase_A / HATPase_c_3 / Histidine kinase-, DNA gyrase B-, and HSP90-like ATPase
IB1	No		No			Phage	2	VIRSorter_NODE_7_length_68895_cov_30.401060	_65 PF13589: His_Kinase_A / HATPase_c_3 / Histidine kinase-, DNA gyrase B-, and HSP90-like ATPase
IB1	No		No			Phage	2	VIRSorter_NODE_7_length_68895_cov_30.401060	_66 PF13589: His_Kinase_A / HATPase_c_3 / Histidine kinase-, DNA gyrase B-, and HSP90-like ATPase
IB1	No		No			Phage	2	VIRSorter_NODE_7_length_68895_cov_30.401060	_67 PF13589: His_Kinase_A / HATPase_c_3 / Histidine kinase-, DNA gyrase B-, and HSP90-like ATPase
IB1	No		No			Phage	2	VIRSorter_NODE_7_length_68895_cov_30.401060	_68 PF13589: His_Kinase_A / HATPase_c_3 / Histidine kinase-, DNA gyrase B-, and HSP90-like ATPase
IB1	No		No			Phage	2	VIRSorter_NODE_7_length_68895_cov_30.401060	_69 PF13589: His_Kinase_A / HATPase_c_3 / Histidine kinase-, DNA gyrase B-, and HSP90-like ATPase
IB1	No		No			Phage	3	VIRSorter_NODE_132_length_15509_cov_29.537531	_1 PF10017: NADP_Rossmann / Methyltransf_33 / Histidine-specific methyltransferase, SAM-dependent
IB1	No		No			Phage	3	VIRSorter_NODE_132_length_15509_cov_29.537531	_3 PF10017: NADP_Rossmann / Methyltransf_33 / Histidine-specific methyltransferase, SAM-dependent
IB1	No		No			Phage	3	VIRSorter_NODE_132_length_15509_cov_29.537531	_39 PF00004: P-loop_NTPase / AAA / ATPase family associated with various cellular activities (AAA)
IB1	No		No			Phage	3	VIRSorter_NODE_13_length_48954_cov_31.781611	_39 K07332: flaI-A, flaI; archaeal flagellar protein FlaI PF00437: P-loop_NTPase / T2SSE / Type II/IV secretion system protein
IB1	No		No			Phage	3	VIRSorter_NODE_13_length_48954_cov_31.781611	_44 PF01850: PIN / PIN / PIN domain
IB1	No		No			Phage	3	VIRSorter_NODE_14_length_48637_cov_30.139311	_49 K03330: gatE; glutamyl-tRNA(Gln) amidotransferase subunit E [EC:6.3.5.7] PF02934: GCS / GatB_N / GatB/GatE catalytic domain
IB1	No		No			Phage	3	VIRSorter_NODE_14_length_48637_cov_30.139311	_57 PF13432: TPR / TPR_16 / Tetratricopeptide repeat
IB1	No		No			Phage	3	VIRSorter_NODE_14_length_48637_cov_30.139311	_6 K04800: rfcL; replication factor C large subunit PF00004: P-loop_NTPase / AAA / ATPase family associated with various cellular activities (AAA)
IB1	No		No			Phage	3	VIRSorter_NODE_14_length_48637_cov_30.139311	_60 PF14559: TPR / TPR_19 / Tetratricopeptide repeat
IB1	No		No			Phage	3	VIRSorter_NODE_30_length_36440_cov_10.136595	_3 PF05869: / Dam / DNA N-6-adenine-methyltransferase (Dam)
IB1	No		No			Phage	3	VIRSorter_NODE_30_length_36440_cov_10.136595	_32 PF05063: NADP_Rossmann / MT-A70 / MT-A70
IB1	No		No			Phage	3	VIRSorter_NODE_30_length_36440_cov_10.136595	_4 PF00493: P-loop_NTPase / MCM / MCM P-loop domain PF08708: / PriCT_1 / Primase C terminal 1 (PriCT-1) PF09250: / Prim-Pol / Bifunctional DNA primase/polymerase, N-terminal
IB1	No		No			Phage	3	VIRSorter_NODE_30_length_36440_cov_10.136595	_46 K00571: E2.1.1.72; site-specific DNA-methyltransferase (adenine-specific) [EC:2.1.1.72] PF01555: NADP_Rossmann / N6_N4_Mtase / DNA methylase
IB1	No		No			Phage	3	VIRSorter_NODE_30_length_36440_cov_10.136595	_50 K00571: E2.1.1.72; site-specific DNA-methyltransferase (adenine-specific) [EC:2.1.1.72] PF01555: NADP_Rossmann / N6_N4_Mtase / DNA methylase
IB1	No		No			Phage	3	VIRSorter_NODE_6_length_78844_cov_28.111386	_1 PF00226: Chaperone-J / DnaJ / DnaJ domain
IB1	No		No			Phage	3	VIRSorter_NODE_6_length_78844_cov_28.111386	_114 PF00226: Chaperone-J / DnaJ / DnaJ domain
IB1	No		No			Phage	3	VIRSorter_NODE_6_length_78844_cov_28.111386	_115 PF00226: Chaperone-J / DnaJ / DnaJ domain
IB1	No		No			Phage	3	VIRSorter_NODE_6_length_78844_cov_28.111386	_25 PF13274: / DUF4065 / Protein of unknown function (DUF4065)
IB1	No		No			Phage	3	VIRSorter_NODE_6_length_78844_cov_28.111386	_27 PF00300: His_phosphatase / His_Phos_1 / Histidine phosphatase superfamily (branch 1)
IB1	No		No			Phage	3	VIRSorter_NODE_6_length_78844_cov_28.111386	_29 K17081: PHB2; prohibitin 2 PF01145: SPFH / Band_7 / SPFH domain / Band 7 family
IB1	No		No			Phage	3	VIRSorter_NODE_6_length_78844_cov_28.111386	_30 K17081: PHB2; prohibitin 2 PF01145: SPFH / Band_7 / SPFH domain / Band 7 family
IB1	No		No			Phage	3	VIRSorter_NODE_6_length_78844_cov_28.111386	_48 PF13274: / DUF4065 / Protein of unknown function (DUF4065)
IB1	No		No			Phage	3	VIRSorter_NODE_6_length_78844_cov_28.111386	_61 PF00717: Peptidase_SF / Peptidase_S24 / Peptidase S24-like
IB1	No		No			Phage	3	VIRSorter_NODE_6_length_78844_cov_28.111386	_63 K19169: dndB; DNA sulfur modification protein DndB PF14072: / DndB / DNA-sulfur modification-associated
IB1	No		No			Phage	3	VIRSorter_NODE_6_length_78844_cov_28.111386	_64 K06223: dam; DNA adenine methylase [EC:2.1.1.72] PF02086: NADP_Rossmann / MethyltransfD12 / D12 class N6 adenine-specific DNA methyltransferase
IB1	No		No			Phage	3	VIRSorter_NODE_6_length_78844_cov_28.111386	_65 PF00515: TPR / TPR_1 / Tetratricopeptide repeat PF13432: TPR / TPR_16 / Tetratricopeptide repeat PF13432: TPR / TPR_16 / Tetratricopeptide repeat
IB1	No		No			Phage	3	VIRSorter_NODE_6_length_78844_cov_28.111386	_73 K01990: ABC-2.A; ABC-2 type transport system ATP-binding protein PF00005: P-loop_NTPase / ABC_tran / ABC transporter
IB1	No		No			Phage	3	VIRSorter_NODE_6_length_78844_cov_28.111386	_74 K01992: ABC-2.P; ABC-2 type transport system permease protein PF01061: ABC-2 / ABC2_membrane / ABC-2 type transporter
IB1	No		No			Phage	3	VIRSorter_NODE_6_length_78844_cov_28.111386	_77 PF00535: GT-A / Glycos_transf_2 / Glycosyl transferase family 2
IB1	No		No			Phage	3	VIRSorter_NODE_6_length_78844_cov_28.111386	_78 K06223: dam; DNA adenine methylase [EC:2.1.1.72] PF02086: NADP_Rossmann / MethyltransfD12 / D12 class N6 adenine-specific DNA methyltransferase
IB1	No		No			Phage	3	VIRSorter_NODE_6_length_78844_cov_28.111386	_8 PF01025: / GrpE / GrpE
IB1	No		No			Phage	3	VIRSorter_NODE_6_length_78844_cov_28.111386	_80 PF01555: NADP_Rossmann / N6_N4_Mtase / DNA methylase
IB1	No		No			Phage	3	VIRSorter_NODE_6_length_78844_cov_28.111386	_81 K03238: EIF2S2; translation initiation factor 2 subunit 2 PF01873: HTH / eIF-5_eIF-2B / Domain found in IF2B/IF5
IB1	No		No			Phage	3	VIRSorter_NODE_9_length_64306_cov_27.894041	_1 K03041: rpoA1; DNA-directed RNA polymerase subunit A' [EC:2.7.7.6] PF04997: / RNA_pol_Rpb1_1 / RNA polymerase Rpb1, domain 1 PF00623: / RNA_pol_Rpb1_2 / RNA polymerase Rpb1, domain 2 PF04983: / RNA_pol_Rpb1_3 / RNA polymerase Rpb1, domain 3 PF05000: / RNA_pol_Rpb1_4 / RNA polymerase Rpb1, domain 4 PF04998: / RNA_pol_Rpb1_5 / RNA polymerase Rpb1, domain 5
IB1	No		No			Phage	3	VIRSorter_NODE_9_length_64306_cov_27.894041	_2 K13798: rpoB; DNA-directed RNA polymerase subunit B [EC:2.7.7.6] PF04563: / RNA_pol_Rpb2_1 / RNA polymerase beta subunit PF04561: / RNA_pol_Rpb2_2 / RNA polymerase Rpb2, domain 2 PF04565: / RNA_pol_Rpb2_3 / RNA polymerase Rpb2, domain 3 PF04566: / RNA_pol_Rpb2_4 / RNA polymerase Rpb2, domain 4 PF00562: LEF-8-like / RNA_pol_Rpb2_6 / RNA polymerase Rpb2, domain 6 PF04560: / RNA_pol_Rpb2_7 / RNA …
IB1	No		No			Phage	3	VIRSorter_NODE_9_length_64306_cov_27.894041	_42 K00525: E1.17.4.1A, nrdA, nrdE; ribonucleoside-diphosphate reductase alpha chain [EC:1.17.4.1] PF03477: / ATP-cone / ATP cone domain PF02867: PFL-like / Ribonuc_red_lgC / Ribonucleotide reductase, barrel domain PF00317: / Ribonuc_red_lgN / Ribonucleotide reductase, all-alpha domain
IB1	No		No			Phage	3	VIRSorter_NODE_9_length_64306_cov_27.894041	_43 PF05869: / Dam / DNA N-6-adenine-methyltransferase (Dam)
IB1	No		No			Phage	3	VIRSorter_NODE_9_length_64306_cov_27.894041	_44 K02683: priS, pri1, priA; DNA primase small subunit [EC:2.7.7.-] PF01896: AEP / DNA_primase_S / DNA primase small subunit
IB1	No		No			Phage	3	VIRSorter_NODE_9_length_64306_cov_27.894041	_6 PF13274: / DUF4065 / Protein of unknown function (DUF4065)
IB1	Yes	Unclassified Myoviridae	Yes	Unclassified		Phage	1	VIRSorter_NODE_1378_length_4966_cov_4.998167	_1 PF06995: / Phage_P2_GpU / Phage P2 GpU
IB1	Yes	Unclassified Myoviridae	Yes	Unclassified		Phage	1	VIRSorter_NODE_1378_length_4966_cov_4.998167	_2 PF10145: / PhageMin_Tail / Phage-related minor tail protein
IB1	Yes	Unclassified Myoviridae	Yes	Unclassified		Phage	1	VIRSorter_NODE_1378_length_4966_cov_4.998167	_3 PF10109: Phage_TACs / Phage_TAC_7 / Phage tail assembly chaperone proteins, E, or 41 or 14
IB1	Yes	Unclassified Myoviridae	Yes	Unclassified		Phage	1	VIRSorter_NODE_1378_length_4966_cov_4.998167	_4 K06908: K06908; uncharacterized protein PF04985: Phage_TTPs / Phage_tube / Phage tail tube protein FII
IB1	Yes	Unclassified Myoviridae	Yes	Unclassified		Phage	1	VIRSorter_NODE_1378_length_4966_cov_4.998167	_5 K06907: K06907; uncharacterized protein PF04984: / Phage_sheath_1 / Phage tail sheath protein subtilisin-like domain PF17482: / Phage_sheath_1C / Phage tail sheath C-terminal domain
IB1	Yes	Microviridae	Yes	Unclassified Microviridae		Phage	2	VIRSorter_NODE_1253_length_5507_cov_5.512839	_9 PF02925: / gpD / Bacteriophage scaffolding protein D
IB1	Yes	Unclassified	Yes	Unclassified		Phage	2	VIRSorter_NODE_1254_length_5506_cov_5.790130	Hypothetical proteins
IB1	No		No			Prophage	3	VIRSorter_NODE_123_length_54280_cov_552.363725-gene_27-gene_59	_1 PF00899: NADP_Rossmann / ThiF / ThiF family
IB1	No		No			Prophage	3	VIRSorter_NODE_123_length_54280_cov_552.363725-gene_27-gene_59	_24 PF13589: His_Kinase_A / HATPase_c_3 / Histidine kinase-, DNA gyrase B-, and HSP90-like ATPase
IB1	No		No			Prophage	3	VIRSorter_NODE_123_length_54280_cov_552.363725-gene_27-gene_59	_25 PF13589: His_Kinase_A / HATPase_c_3 / Histidine kinase-, DNA gyrase B-, and HSP90-like ATPase
IB1	No		No			Prophage	3	VIRSorter_NODE_123_length_54280_cov_552.363725-gene_27-gene_59	_27 PF13589: His_Kinase_A / HATPase_c_3 / Histidine kinase-, DNA gyrase B-, and HSP90-like ATPase
IB1	No		No			Prophage	3	VIRSorter_NODE_123_length_54280_cov_552.363725-gene_27-gene_59	_28 PF13589: His_Kinase_A / HATPase_c_3 / Histidine kinase-, DNA gyrase B-, and HSP90-like ATPase
IB1	No		No			Prophage	3	VIRSorter_NODE_123_length_54280_cov_552.363725-gene_27-gene_59	_6 PF13589: His_Kinase_A / HATPase_c_3 / Histidine kinase-, DNA gyrase B-, and HSP90-like ATPase
IB1	Yes	Unclassified	Yes	Unclassified		Prophage	2	VIRSorter_NODE_171_length_44553_cov_7.019237-gene_29-gene_38	_29 PF13589: His_Kinase_A / HATPase_c_3 / Histidine kinase-, DNA gyrase B-, and HSP90-like ATPase
IB1	Yes	Unclassified	Yes	Unclassified		Prophage	2	VIRSorter_NODE_171_length_44553_cov_7.019237-gene_29-gene_38	_30 PF13589: His_Kinase_A / HATPase_c_3 / Histidine kinase-, DNA gyrase B-, and HSP90-like ATPase
IB1	Yes	Unclassified	Yes	Unclassified		Prophage	2	VIRSorter_NODE_171_length_44553_cov_7.019237-gene_29-gene_38	_31 PF13589: His_Kinase_A / HATPase_c_3 / Histidine kinase-, DNA gyrase B-, and HSP90-like ATPase
IB1	Yes	Unclassified	Yes	Unclassified		Prophage	2	VIRSorter_NODE_171_length_44553_cov_7.019237-gene_29-gene_38	_32 PF13589: His_Kinase_A / HATPase_c_3 / Histidine kinase-, DNA gyrase B-, and HSP90-like ATPase
IB1	Yes	Unclassified	Yes	Unclassified		Prophage	2	VIRSorter_NODE_171_length_44553_cov_7.019237-gene_29-gene_38	_33 PF13589: His_Kinase_A / HATPase_c_3 / Histidine kinase-, DNA gyrase B-, and HSP90-like ATPase
IB1	Yes	Unclassified	Yes	Unclassified		Prophage	2	VIRSorter_NODE_171_length_44553_cov_7.019237-gene_29-gene_38	_34 PF13589: His_Kinase_A / HATPase_c_3 / Histidine kinase-, DNA gyrase B-, and HSP90-like ATPase
IB1	Yes	Unclassified	Yes	Unclassified		Prophage	2	VIRSorter_NODE_171_length_44553_cov_7.019237-gene_29-gene_38	_35 PF13589: His_Kinase_A / HATPase_c_3 / Histidine kinase-, DNA gyrase B-, and HSP90-like ATPase
IB1	Yes	Unclassified	Yes	Unclassified		Phage	2	VIRSorter_NODE_1912_length_3491_cov_5.900757	_2 K06903: K06903; uncharacterized protein
IB1	Yes	Unclassified	Yes	Unclassified		Phage	2	VIRSorter_NODE_1912_length_3491_cov_5.900757	_3 PF04865: / Baseplate_J / Baseplate J-like protein
IB1	Yes	Unclassified	Yes	Unclassified		Phage	2	VIRSorter_NODE_1912_length_3491_cov_5.900757	_4 PF09684: / Tail_P2_I / Phage tail protein (Tail_P2_I)
IB1	Yes	Unclassified	Yes	Unclassified		Phage	2	VIRSorter_NODE_1912_length_3491_cov_5.900757	_5 PF12571: / DUF3751 / Phage tail-collar fibre protein
IB1	Yes	Unclassified	Yes	Unclassified		Phage	2	VIRSorter_NODE_2382_length_2927_cov_5.413649	_2 PF00665: RNase_H / rve / Integrase core domain
IB1	Yes	Unclassified	Yes	Unclassified		Phage	2	VIRSorter_NODE_2382_length_2927_cov_5.413649	_3 K07482: K07482; transposase, IS30 family PF13936: HTH / HTH_38 / Helix-turn-helix domain
IB1	Yes	Unclassified	Yes	Unclassified		Phage	2	VIRSorter_NODE_2382_length_2927_cov_5.413649	_4 K07497: K07497; putative transposase PF13276: HTH / HTH_21 / HTH-like domain PF00665: RNase_H / rve / Integrase core domain
IB1	Yes	Unclassified	Yes	Unclassified		Phage	2	VIRSorter_NODE_2382_length_2927_cov_5.413649	_5 K07483: K07483; transposase PF01527: HTH / HTH_Tnp_1 / Transposase
IB1	Yes	Unclassified	Yes	Unclassified		Phage	2	VIRSorter_NODE_3644_length_2230_cov_3.502989	_1 PF11367: Phage_tail_2 / DUF3168 / Protein of unknown function (DUF3168)
IB1	Yes	Unclassified	Yes	Unclassified		Phage	2	VIRSorter_NODE_3644_length_2230_cov_3.502989	_3 PF05521: / Phage_H_T_join / Phage head-tail joining protein
IB1	Yes	Cellulophaga phage phi38:1 (Podovirus - Caudovirales)	Yes	Unclassified	JABSOH01 - Alphaproteobacterium	Phage	2	VIRSorter_NODE_3803_length_2177_cov_5.275212	_3 PF06114.12: IrrE N-terminal-like domain
IB1	No		No			Phage	1	VIRSorter_NODE_839_length_9533_cov_6.586622	_4 K03546: sbcC, rad50; DNA repair protein SbcC/Rad50 PF13476: P-loop_NTPase / AAA_23 / AAA domain PF13558: P-loop_NTPase / SbcCD_C / Putative exonuclease SbcCD, C subunit
IB1	No		No			Phage	1	VIRSorter_NODE_839_length_9533_cov_6.586622	_5 K03547: sbcD, mre11; DNA repair protein SbcD/Mre11 PF00149: Calcineurin / Metallophos / Calcineurin-like phosphoesterase
IB1	No		No			Phage	1	VIRSorter_NODE_839_length_9533_cov_6.586622	_7 PF00589: DNA-mend / Phage_integrase / Phage integrase family
IB1	No		No			Phage	1	VIRSorter_NODE_839_length_9533_cov_6.586622	_9 K06400: spoIVCA; site-specific DNA recombinase PF07508: / Recombinase / Recombinase PF00239: / Resolvase / Resolvase, N terminal domain
IB1	No		No			Phage	2	VIRSorter_NODE_1175_length_6058_cov_17.833750	Hypothetical proteins
IB1	No		No			Phage	2	VIRSorter_NODE_1726_length_3859_cov_5.351998	Hypothetical proteins
IB1	No		No			Phage	2	VIRSorter_NODE_24093_length_939_cov_1.583710	Hypothetical proteins
IB1	No		No			Phage	2	VIRSorter_NODE_2415_length_2899_cov_4.991561	_2 K01447: xlyAB; N-acetylmuramoyl-L-alanine amidase [EC:3.5.1.28] PF01510: / Amidase_2 / N-acetylmuramoyl-L-alanine amidase
IB1	No		No			Phage	2	VIRSorter_NODE_2415_length_2899_cov_4.991561	_3 PF13384: HTH / HTH_23 / Homeodomain-like domain
IB1	No		No			Phage	2	VIRSorter_NODE_2415_length_2899_cov_4.991561	_4 PF06252: / DUF1018 / Protein of unknown function (DUF1018)
IB1	No		No			Phage	2	VIRSorter_NODE_2415_length_2899_cov_4.991561	_7 PF11363: / DUF3164 / Protein of unknown function (DUF3164)
IB1	No		No			Phage	2	VIRSorter_NODE_3062_length_2487_cov_4.718750	_1 PF06995: / Phage_P2_GpU / Phage P2 GpU
IB1	No		No			Phage	2	VIRSorter_NODE_3062_length_2487_cov_4.718750	_2 PF05489: LysM / Phage_tail_X / Phage Tail Protein X
IB1	No		No			Phage	2	VIRSorter_NODE_3062_length_2487_cov_4.718750	_4 K06905: K06905; uncharacterized protein PF05954: Phage_barrel / Phage_GPD / Phage late control gene D protein (GPD)
IB1	No		No			Phage	2	VIRSorter_NODE_4436_length_1997_cov_5.807930	_2 PF04865: / Baseplate_J / Baseplate J-like protein
IB1	No		No			Phage	2	VIRSorter_NODE_4436_length_1997_cov_5.807930	_3 PF09684: / Tail_P2_I / Phage tail protein (Tail_P2_I)
IB1	No		No			Phage	2	VIRSorter_NODE_5784_length_1763_cov_3.097190	_1 PF05534: Met_repress / HicB / HicB family
IB1	No		No			Phage	2	VIRSorter_NODE_5784_length_1763_cov_3.097190	_2 PF07927: / HicA_toxin / HicA toxin of bacterial toxin-antitoxin,
IB1	No		No			Phage	2	VIRSorter_NODE_743_length_11213_cov_15.040509	_2 PF05876: P-loop_NTPase / Terminase_GpA / Phage terminase large subunit (GpA)
IB1	No		No			Phage	2	VIRSorter_NODE_743_length_11213_cov_15.040509	_4 PF05136: / Phage_portal_2 / Phage portal protein, lambda family
IB1	No		No			Phage	2	VIRSorter_NODE_743_length_11213_cov_15.040509	_6 PF09956: / DUF2190 / Uncharacterized conserved protein (DUF2190)
IB1	No		No			Phage	2	VIRSorter_NODE_7527_length_1561_cov_20.432935	_1 K07497: K07497; putative transposase PF13276: HTH / HTH_21 / HTH-like domain PF00665: RNase_H / rve / Integrase core domain
IB1	No		No			Phage	2	VIRSorter_NODE_7527_length_1561_cov_20.432935	_2 K07483: K07483; transposase PF01527: HTH / HTH_Tnp_1 / Transposase
IB1	No		No			Phage	2	VIRSorter_NODE_8665_length_1467_cov_2.860482	_2 K07483: K07483; transposase PF01527: HTH / HTH_Tnp_1 / Transposase
IB1	No		No			Phage	2	VIRSorter_NODE_8665_length_1467_cov_2.860482	_3 K07497: K07497; putative transposase PF13276: HTH / HTH_21 / HTH-like domain PF00665: RNase_H / rve / Integrase core domain
IB1	No		No			Phage	3	VIRSorter_NODE_1045_length_7043_cov_6.515455	Hypothetical proteins
IB1	No		No			Phage	3	VIRSorter_NODE_1094_length_6655_cov_7.061818	_8 K06223: dam; DNA adenine methylase [EC:2.1.1.72]
IB1	No		No			Phage	3	VIRSorter_NODE_1124_length_6449_cov_6.964498	Hypothetical proteins
IB1	No		No			Phage	3	VIRSorter_NODE_1196_length_5927_cov_6.752725	_1 PF05869: / Dam / DNA N-6-adenine-methyltransferase (Dam)
IB1	No		No			Phage	3	VIRSorter_NODE_1375_length_4980_cov_4.223350	_14 K00571: E2.1.1.72; site-specific DNA-methyltransferase (adenine-specific) [EC:2.1.1.72] PF01555: NADP_Rossmann / N6_N4_Mtase / DNA methylase
IB1	No		No			Phage	3	VIRSorter_NODE_1406_length_4876_cov_3.685128	Hypothetical proteins
IB1	No		No			Phage	3	VIRSorter_NODE_1456_length_4689_cov_6.181485	_1 PF13274: / DUF4065 / Protein of unknown function (DUF4065)
IB1	No		No			Phage	3	VIRSorter_NODE_24173_length_937_cov_4.192744	Hypothetical proteins
IB1	No		No			Phage	3	VIRSorter_NODE_2769_length_2632_cov_4.289872	Hypothetical proteins
IB1	No		No			Phage	3	VIRSorter_NODE_310_length_28101_cov_6.327961	_10 K06223: dam; DNA adenine methylase [EC:2.1.1.72] PF02086: NADP_Rossmann / MethyltransfD12 / D12 class N6 adenine-specific DNA methyltransferase
IB1	No		No			Phage	3	VIRSorter_NODE_310_length_28101_cov_6.327961	_11 PF00515: TPR / TPR_1 / Tetratricopeptide repeat PF13432: TPR / TPR_16 / Tetratricopeptide repeat PF13432: TPR / TPR_16 / Tetratricopeptide repeat
IB1	No		No			Phage	3	VIRSorter_NODE_310_length_28101_cov_6.327961	_19 K01990: ABC-2.A; ABC-2 type transport system ATP-binding protein PF00005: P-loop_NTPase / ABC_tran / ABC transporter
IB1	No		No			Phage	3	VIRSorter_NODE_310_length_28101_cov_6.327961	_20 K01992: ABC-2.P; ABC-2 type transport system permease protein PF01061: ABC-2 / ABC2_membrane / ABC-2 type transporter
IB1	No		No			Phage	3	VIRSorter_NODE_310_length_28101_cov_6.327961	_23 PF00535: GT-A / Glycos_transf_2 / Glycosyl transferase family 2
IB1	No		No			Phage	3	VIRSorter_NODE_310_length_28101_cov_6.327961	_24 K06223: dam; DNA adenine methylase [EC:2.1.1.72] PF02086: NADP_Rossmann / MethyltransfD12 / D12 class N6 adenine-specific DNA methyltransferase
IB1	No		No			Phage	3	VIRSorter_NODE_310_length_28101_cov_6.327961	_26 PF01555: NADP_Rossmann / N6_N4_Mtase / DNA methylase
IB1	No		No			Phage	3	VIRSorter_NODE_310_length_28101_cov_6.327961	_27 K03238: EIF2S2; translation initiation factor 2 subunit 2 PF01873: HTH / eIF-5_eIF-2B / Domain found in IF2B/IF5
IB1	No		No			Phage	3	VIRSorter_NODE_310_length_28101_cov_6.327961	_7 PF00717: Peptidase_SF / Peptidase_S24 / Peptidase S24-like
IB1	No		No			Phage	3	VIRSorter_NODE_310_length_28101_cov_6.327961	_9 K19169: dndB; DNA sulfur modification protein DndB PF14072: / DndB / DNA-sulfur modification-associated
IB1	No		No			Phage	3	VIRSorter_NODE_350_length_25680_cov_6.523473	_2 PF13274: / DUF4065 / Protein of unknown function (DUF4065)
IB1	No		No			Phage	3	VIRSorter_NODE_350_length_25680_cov_6.523473	_39 K00525: E1.17.4.1A, nrdA, nrdE; ribonucleoside-diphosphate reductase alpha chain [EC:1.17.4.1] PF03477: / ATP-cone / ATP cone domain PF02867: PFL-like / Ribonuc_red_lgC / Ribonucleotide reductase, barrel domain PF00317: / Ribonuc_red_lgN / Ribonucleotide reductase, all-alpha domain
IB1	No		No			Phage	3	VIRSorter_NODE_350_length_25680_cov_6.523473	_40 PF05869: / Dam / DNA N-6-adenine-methyltransferase (Dam)
IB1	No		No			Phage	3	VIRSorter_NODE_350_length_25680_cov_6.523473	_41 K02683: priS, pri1, priA; DNA primase small subunit [EC:2.7.7.-] PF01896: AEP / DNA_primase_S / DNA primase small subunit
IB1	No		No			Phage	3	VIRSorter_NODE_532_length_16911_cov_6.938242	Hypothetical proteins
IB1	No		No			Phage	3	VIRSorter_NODE_625_length_14314_cov_9.187461	_12 PF05869: / Dam / DNA N-6-adenine-methyltransferase (Dam)
IB1	No		No			Phage	3	VIRSorter_NODE_625_length_14314_cov_9.187461	_27 PF01391: / Collagen / Collagen triple helix repeat (20 copies)
IB1	No		No			Phage	3	VIRSorter_NODE_640_length_13736_cov_6.022878	_28 PF10017: NADP_Rossmann / Methyltransf_33 / Histidine-specific methyltransferase, SAM-dependent
IB1	No		No			Phage	3	VIRSorter_NODE_640_length_13736_cov_6.022878	_30 PF10017: NADP_Rossmann / Methyltransf_33 / Histidine-specific methyltransferase, SAM-dependent
IB1	No		No		JABSOH01 - Alphaproteobacterium	Phage	3	VIRSorter_NODE_666_length_13116_cov_15.590613	_1 K00102: D-lactate dehydrogenase (cytochrome) PF02913.18: FAD-oxidase PF01565.22: FAD binding domain
IB1	No		No		JABSOH01 - Alphaproteobacterium	Phage	3	VIRSorter_NODE_666_length_13116_cov_15.590613	_5 PF08988.9: Type III secretion system, cytoplasmic E component of needle
IB1	No		No		JABSOH01 - Alphaproteobacterium	Phage	3	VIRSorter_NODE_666_length_13116_cov_15.590613	_6 PF09392.9: Type III secretion needle MxiH, YscF, SsaG, EprI, PscF, EscF
IB1	No		No		JABSOH01 - Alphaproteobacterium	Phage	3	VIRSorter_NODE_666_length_13116_cov_15.590613	_15 K01491: methylenetetrahydrofolate dehydrogenase (NADP+) / methenyltetrahydrofolate cyclohydrolase PF00763.22:Tetrahydrofolate dehydrogenase/cyclohydrolase, catalytic domain PF02882.18: Tetrahydrofolate dehydrogenase/cyclohydrolase, NAD(P)-binding domain
IB1	No		No		JABSOH01 - Alphaproteobacterium	Phage	3	VIRSorter_NODE_694_length_12484_cov_118.705366	_8 PF05869.10: DNA N-6-adenine-methyltransferase (Dam)
IB1	No		No		JABSOH01 - Alphaproteobacterium	Phage	3	VIRSorter_NODE_694_length_12484_cov_118.705366	_21 PF01391.17: Collagen triple helix repeat (20 copies)
IB1	No		No			Phage	3	VIRSorter_NODE_716_length_11878_cov_74.269644	Hypothetical proteins
IB1	No		No			Phage	3	VIRSorter_NODE_728_length_11405_cov_5.166696	Hypothetical proteins
IB1	No		No			Phage	3	VIRSorter_NODE_808_length_9855_cov_8.553061	Hypothetical proteins
IB1	No		No			Phage	3	VIRSorter_NODE_883_length_8804_cov_7.508744	Hypothetical proteins
IB1	No		No			Phage	3	VIRSorter_NODE_900_length_8587_cov_6.341069	Hypothetical proteins
IB1	No		No			Phage	3	VIRSorter_NODE_912_length_8405_cov_5.386826	Hypothetical proteins
IB1	No		No			Phage	3	VIRSorter_NODE_933_length_8149_cov_6.674327	_6 K04800: rfcL; replication factor C large subunit PF00004: P-loop_NTPase / AAA / ATPase family associated with various cellular activities (AAA)
IB1	No		No			Phage	3	VIRSorter_NODE_946_length_7988_cov_6.415606	Hypothetical proteins
IB1	No		No			Phage	3	VIRSorter_NODE_975_length_7667_cov_17.142538	Hypothetical proteins
IB1	No		No		JABSOH01 - Alphaproteobacterium	Prophage	2	VIRSorter_NODE_446_length_20401_cov_14.531849-gene_4-gene_13	_2 K06885: uncharacterised protein PF01966.21: HD domain
IB1	No		No		JABSOH01 - Alphaproteobacterium	Prophage	2	VIRSorter_NODE_446_length_20401_cov_14.531849-gene_4-gene_13	_5 PF12236.7: Bacteriophage head to tail connecting protein
IB1	No		No		JABSOH01 - Alphaproteobacterium	Prophage	2	VIRSorter_NODE_446_length_20401_cov_14.531849-gene_4-gene_13	_15 PF11351.7: This is a family of bacterial 3TM holins. In Rhodobacter capsulatus the protein is expressed just overlapping and downstream of a putative N-acetylmuramidase lysozyme (an endolysin) thought to be responsible for lysing a phage particle, RcGTA - a gene-transfer agent.4
IB1	No		No		Ruegeria - Alphaproteobacterium	Prophage	2	VIRSorter_NODE_537_length_16771_cov_23.227866-gene_2-gene_11	_2 PF09414.9: RNA ligase
IB1	No		No		Ruegeria - Alphaproteobacterium	Prophage	2	VIRSorter_NODE_537_length_16771_cov_23.227866-gene_2-gene_11	_3 PF13671.5: AAA domain PF01966.21: HD domain
IB1	No		No		Ruegeria - Alphaproteobacterium	Prophage	2	VIRSorter_NODE_537_length_16771_cov_23.227866-gene_2-gene_11	_4 PF00589.21: Phage integrase family
IB1	No		No		Ruegeria - Alphaproteobacterium	Prophage	2	VIRSorter_NODE_537_length_16771_cov_23.227866-gene_2-gene_11	_5 PF00126.26: Helix-turn-helix PF03466.19: LysR substrate binding domain
IB1	No		No		Ruegeria - Alphaproteobacterium	Prophage	2	VIRSorter_NODE_537_length_16771_cov_23.227866-gene_2-gene_11	_6 K01091: phosphoglycolate phosphatase PF13419.5: Haloacid dehalogenase-like hydrolase
IB1	No		No		Ruegeria - Alphaproteobacterium	Prophage	2	VIRSorter_NODE_537_length_16771_cov_23.227866-gene_2-gene_11	_7 K03651: 3',5'-cyclic-AMP phosphodiesterase PF00149.27: Calcineurin-like phosphoesterase
IB1	No		No		Ruegeria - Alphaproteobacterium	Prophage	2	VIRSorter_NODE_537_length_16771_cov_23.227866-gene_2-gene_11	_8 K11069: spermidine/putrescine transport system substrate-binding protein PF13416.5: Bacterial extracellular solute-binding protein
IB1	No		No		Ruegeria - Alphaproteobacterium	Prophage	2	VIRSorter_NODE_537_length_16771_cov_23.227866-gene_2-gene_11	_9 K11072: spermidine/putrescine transport system ATP-binding protein PF00005.26: ABC transporter PF08402.9: TOBE domain
IB1	No		No		Ruegeria - Alphaproteobacterium	Prophage	2	VIRSorter_NODE_537_length_16771_cov_23.227866-gene_2-gene_11	_10 PF00528.21: Binding-protein-dependent transport system inner membrane component
IB1	No		No		Ruegeria - Alphaproteobacterium	Prophage	2	VIRSorter_NODE_537_length_16771_cov_23.227866-gene_2-gene_11	_11 K11070: spermidine/putrescine transport system permease protein PF00528.21: Binding-protein-dependent transport system inner membrane component
IB1	No		No		Ruegeria - Alphaproteobacterium	Prophage	2	VIRSorter_NODE_537_length_16771_cov_23.227866-gene_2-gene_11	_13 PF00515.27: TPR_1 PF13432.5: TPR_16
IB1	No		No			Prophage	3	VIRSorter_NODE_78_length_69474_cov_625.706752-gene_29-gene_74	_1 PF13424: TPR / TPR_12 / Tetratricopeptide repeat PF13424: TPR / TPR_12 / Tetratricopeptide repeat PF13432: TPR / TPR_16 / Tetratricopeptide repeat
IB1	No		No			Prophage	3	VIRSorter_NODE_78_length_69474_cov_625.706752-gene_29-gene_74	_10 K03926: cutA; periplasmic divalent cation tolerance protein PF03091: GlnB-like / CutA1 / CutA1 divalent ion tolerance protein
IB1	No		No			Prophage	3	VIRSorter_NODE_78_length_69474_cov_625.706752-gene_29-gene_74	_11 K06965: PELO, DOM34, pelA; protein pelota PF03463: S11_L18p / eRF1_1 / eRF1 domain 1
IB1	No		No			Prophage	3	VIRSorter_NODE_78_length_69474_cov_625.706752-gene_29-gene_74	_13 K00067: rfbD, rmlD; dTDP-4-dehydrorhamnose reductase [EC:1.1.1.133] PF04321: NADP_Rossmann / RmlD_sub_bind / RmlD substrate binding domain
IB1	No		No			Prophage	3	VIRSorter_NODE_78_length_69474_cov_625.706752-gene_29-gene_74	_16 PF01894: / UPF0047 / Uncharacterised protein family UPF0047
IB1	No		No			Prophage	3	VIRSorter_NODE_78_length_69474_cov_625.706752-gene_29-gene_74	_18 K03709: troR; DtxR family transcriptional regulator, Mn-dependent transcriptional regulator PF01325: HTH / Fe_dep_repress / Iron dependent repressor, N-terminal DNA binding domain PF02742: HTH / Fe_dep_repr_C / Iron dependent repressor, metal binding and dimerisation domain
IB1	No		No			Prophage	3	VIRSorter_NODE_78_length_69474_cov_625.706752-gene_29-gene_74	_19 PF01978: HTH / TrmB / Sugar-specific transcriptional regulator TrmB
IB1	No		No			Prophage	3	VIRSorter_NODE_78_length_69474_cov_625.706752-gene_29-gene_74	_2 K03330: gatE; glutamyl-tRNA(Gln) amidotransferase subunit E [EC:6.3.5.7] PF02938: GAD / GAD / GAD domain PF02934: GCS / GatB_N / GatB/GatE catalytic domain PF02637: GatB_YqeY / GatB_Yqey / GatB domain
IB1	No		No			Prophage	3	VIRSorter_NODE_78_length_69474_cov_625.706752-gene_29-gene_74	_20 K06937: K06937; 7,8-dihydro-6-hydroxymethylpterin dimethyltransferase [EC:2.1.1.-] PF04055: TIM_barrel / Radical_SAM / Radical SAM superfamily
IB1	No		No			Prophage	3	VIRSorter_NODE_78_length_69474_cov_625.706752-gene_29-gene_74	_21 K02472: wecC; UDP-N-acetyl-D-mannosaminuronic acid dehydrogenase [EC:1.1.1.336] PF00984: 6PGD_C / UDPG_MGDP_dh / UDP-glucose/GDP-mannose dehydrogenase family, central domain PF03720: HUP / UDPG_MGDP_dh_C / UDP-glucose/GDP-mannose dehydrogenase family, UDP binding domain PF03721: NADP_Rossmann / UDPG_MGDP_dh_N / UDP-glucose/GDP-mannose dehydrogenase family, NAD binding domain
IB1	No		No			Prophage	3	VIRSorter_NODE_78_length_69474_cov_625.706752-gene_29-gene_74	_23 K13581: ccrM; modification methylase [EC:2.1.1.72] PF01555: NADP_Rossmann / N6_N4_Mtase / DNA methylase
IB1	No		No			Prophage	3	VIRSorter_NODE_78_length_69474_cov_625.706752-gene_29-gene_74	_24 PF15515: PDDEXK / MvaI_BcnI / MvaI/BcnI restriction endonuclease family
IB1	No		No			Prophage	3	VIRSorter_NODE_78_length_69474_cov_625.706752-gene_29-gene_74	_26 PF08282: HAD / Hydrolase_3 / haloacid dehalogenase-like hydrolase PF08282: HAD / Hydrolase_3 / haloacid dehalogenase-like hydrolase
IB1	No		No			Prophage	3	VIRSorter_NODE_78_length_69474_cov_625.706752-gene_29-gene_74	_29 PF01370: NADP_Rossmann / Epimerase / NAD dependent epimerase/dehydratase family
IB1	No		No			Prophage	3	VIRSorter_NODE_78_length_69474_cov_625.706752-gene_29-gene_74	_3 K09482: gatD; glutamyl-tRNA(Gln) amidotransferase subunit D [EC:6.3.5.7] PF00710: / Asparaginase / Asparaginase, N-terminal
IB1	No		No			Prophage	3	VIRSorter_NODE_78_length_69474_cov_625.706752-gene_29-gene_74	_32 K08256: pimA; phosphatidyl-myo-inositol alpha-mannosyltransferase [EC:2.4.1.345] PF00534: GT-B / Glycos_transf_1 / Glycosyl transferases group 1 PF13439: GT-B / Glyco_transf_4 / Glycosyltransferase Family 4
IB1	No		No			Prophage	3	VIRSorter_NODE_78_length_69474_cov_625.706752-gene_29-gene_74	_38 K01156: res; type III restriction enzyme [EC:3.1.21.5] PF04851: P-loop_NTPase / ResIII / Type III restriction enzyme, res subunit
IB1	No		No			Prophage	3	VIRSorter_NODE_78_length_69474_cov_625.706752-gene_29-gene_74	_39 K07316: mod; adenine-specific DNA-methyltransferase [EC:2.1.1.72] PF01555: NADP_Rossmann / N6_N4_Mtase / DNA methylase PF12564: / TypeIII_RM_meth / Type III restriction/modification enzyme methylation subunit
IB1	No		No			Prophage	3	VIRSorter_NODE_78_length_69474_cov_625.706752-gene_29-gene_74	_4 K13525: VCP, CDC48; transitional endoplasmic reticulum ATPase PF00004: P-loop_NTPase / AAA / ATPase family associated with various cellular activities (AAA) PF00004: P-loop_NTPase / AAA / ATPase family associated with various cellular activities (AAA) PF02933: Cdc48_2-like / CDC48_2 / Cell division protein 48 (CDC48), domain 2 PF02359: AcetylDC-like / CDC48_N / Cell division protein 48 (CDC48)…
IB1	No		No			Prophage	3	VIRSorter_NODE_78_length_69474_cov_625.706752-gene_29-gene_74	_40 K00571: E2.1.1.72; site-specific DNA-methyltransferase (adenine-specific) [EC:2.1.1.72] PF01555: NADP_Rossmann / N6_N4_Mtase / DNA methylase
IB1	No		No			Prophage	3	VIRSorter_NODE_78_length_69474_cov_625.706752-gene_29-gene_74	_42 K06877: K06877; DEAD/DEAH box helicase domain-containing protein PF00270: P-loop_NTPase / DEAD / DEAD/DEAH box helicase PF09369: / DUF1998 / Domain of unknown function (DUF1998)
IB1	No		No			Prophage	3	VIRSorter_NODE_78_length_69474_cov_625.706752-gene_29-gene_74	_46 PF13274: / DUF4065 / Protein of unknown function (DUF4065)
IB1	No		No			Prophage	3	VIRSorter_NODE_78_length_69474_cov_625.706752-gene_29-gene_74	_5 K02886: RP-L2, MRPL2, rplB; large subunit ribosomal protein L2 PF00181: OB / Ribosomal_L2 / Ribosomal Proteins L2, RNA binding domain PF03947: KOW / Ribosomal_L2_C / Ribosomal Proteins L2, C-terminal domain
IB1	No		No			Prophage	3	VIRSorter_NODE_78_length_69474_cov_625.706752-gene_29-gene_74	_50 PF13643: KNTase_C / DUF4145 / Domain of unknown function (DUF4145)
IB1	No		No			Prophage	3	VIRSorter_NODE_78_length_69474_cov_625.706752-gene_29-gene_74	_55 PF13175: P-loop_NTPase / AAA_15 / AAA ATPase domain PF13175: P-loop_NTPase / AAA_15 / AAA ATPase domain
IB1	No		No			Prophage	3	VIRSorter_NODE_78_length_69474_cov_625.706752-gene_29-gene_74	_58 PF07693: P-loop_NTPase / KAP_NTPase / KAP family P-loop domain PF07693: P-loop_NTPase / KAP_NTPase / KAP family P-loop domain
IB1	No		No			Prophage	3	VIRSorter_NODE_78_length_69474_cov_625.706752-gene_29-gene_74	_6 K01512: acyP; acylphosphatase [EC:3.6.1.7] PF00708: Acylphosphatase / Acylphosphatase / Acylphosphatase
IB1	No		No			Prophage	3	VIRSorter_NODE_78_length_69474_cov_625.706752-gene_29-gene_74	_62 PF13563: 2H / 2_5_RNA_ligase2 / 2'-5' RNA ligase superfamily
IB1	No		No			Prophage	3	VIRSorter_NODE_78_length_69474_cov_625.706752-gene_29-gene_74	_65 PF07693: P-loop_NTPase / KAP_NTPase / KAP family P-loop domain PF07693: P-loop_NTPase / KAP_NTPase / KAP family P-loop domain
IB1	No		No			Prophage	3	VIRSorter_NODE_78_length_69474_cov_625.706752-gene_29-gene_74	_68 K01156: res; type III restriction enzyme [EC:3.1.21.5] PF04851: P-loop_NTPase / ResIII / Type III restriction enzyme, res subunit
IB1	No		No			Prophage	3	VIRSorter_NODE_78_length_69474_cov_625.706752-gene_29-gene_74	_69 PF01555: NADP_Rossmann / N6_N4_Mtase / DNA methylase
IB1	No		No			Prophage	3	VIRSorter_NODE_78_length_69474_cov_625.706752-gene_29-gene_74	_8 K14168: CTU1, NCS6; cytoplasmic tRNA 2-thiolation protein 1 [EC:2.7.7.-] PF01171: HUP / ATP_bind_3 / PP-loop family
IB1	No		No			Prophage	3	VIRSorter_NODE_78_length_69474_cov_625.706752-gene_29-gene_74	_9 PF02163: Peptidase_MA / Peptidase_M50 / Peptidase family M50 PF02163: Peptidase_MA / Peptidase_M50 / Peptidase family M50
IB1	No		No		Nitrosopumilus - Thaumarchaeotum	Prophage	3	VIRSorter_NODE_123_length_54280_cov_552.363725-gene_27-gene_59	_28 PF09826.8: Beta propeller domain (WD40)
IB1	No		No		Nitrosopumilus - Thaumarchaeotum	Prophage	3	VIRSorter_NODE_123_length_54280_cov_552.363725-gene_27-gene_59	_32 PF13589.5: GHKL domain
IB1	No		No		Nitrosopumilus - Thaumarchaeotum	Prophage	3	VIRSorter_NODE_123_length_54280_cov_552.363725-gene_27-gene_59	_33 PF08843.10: Nucleotidyl transferase AbiEii toxin, Type IV TA system
IB1	No		No		Nitrosopumilus - Thaumarchaeotum	Prophage	3	VIRSorter_NODE_123_length_54280_cov_552.363725-gene_27-gene_59	_38 PF13432.5: TPR_16
IB1	No		No		Nitrosopumilus - Thaumarchaeotum	Prophage	3	VIRSorter_NODE_123_length_54280_cov_552.363725-gene_27-gene_59	_47 PF00515.27: TPR_1 PF13432.5: TPR_16 PF14559.5: TPR_19 PF07719.16: TPR_2
IB1	No		No		Nitrosopumilus - Thaumarchaeotum	Prophage	3	VIRSorter_NODE_123_length_54280_cov_552.363725-gene_27-gene_59	_48 PF10011.8: DUF2254
IB1	No		No		Nitrosopumilus - Thaumarchaeotum	Prophage	3	VIRSorter_NODE_123_length_54280_cov_552.363725-gene_27-gene_59	_51 PF13274.5: DUF4065
IB1	No		No		Nitrosopumilus - Thaumarchaeotum	Prophage	3	VIRSorter_NODE_123_length_54280_cov_552.363725-gene_27-gene_59	_61 PF13432.5: TPR_16
IB2	Yes	Bacillus phage SP10 (Myoviridae - Caudovirales)	Yes	Myoviridae		Phage	2	VIRSorter_NODE_1070_length_2791_cov_4.722953	_3 K09960: K09960; uncharacterized protein PF09979: / DUF2213 / Uncharacterized protein conserved in bacteria (DUF2213)
IB2	Yes	Burkholderia phage BcepB1A (Myoviridae - Caudovirales)	Yes	Myoviridae		Phage	2	VIRSorter_NODE_1209_length_2567_cov_3.776274	_3 PF13262: / DUF4054 / Protein of unknown function (DUF4054)
IB2	Yes	Burkholderia phage BcepB1A (Myoviridae - Caudovirales)	Yes	Myoviridae		Phage	2	VIRSorter_NODE_1209_length_2567_cov_3.776274	_5 PF09950: Phage-coat / DUF2184 / Uncharacterized protein conserved in bacteria (DUF2184)
IB2	Yes	Burkholderia phage BcepB1A (Myoviridae - Caudovirales)	Yes	Unclassified		Phage	2	VIRSorter_NODE_1963_length_1791_cov_2.720046	_3 PF11041: / DUF2612 / Protein of unknown function (DUF2612)
IB2	Yes	Cellulophaga phage phi38:1 (Podovirus - Caudovirales)	Yes	Unclassified dsDNA virus		Phage	2	VIRSorter_NODE_280_length_9355_cov_6.989785	Hypothetical proteins
IB2	Yes	Celeribacter phage P12053L (Caudovirales)	Yes	Unclassified		Phage	2	VIRSorter_NODE_371_length_6966_cov_83.619303	_1 PF01170: NADP_Rossmann / UPF0020 / Putative RNA methylase family UPF0020
IB2	Yes	Celeribacter phage P12053L (Caudovirales)	Yes	Unclassified		Phage	2	VIRSorter_NODE_371_length_6966_cov_83.619303	_3 K00571: E2.1.1.72; site-specific DNA-methyltransferase (adenine-specific) [EC:2.1.1.72] PF01555: NADP_Rossmann / N6_N4_Mtase / DNA methylase
IB2	Yes	Celeribacter phage P12053L (Caudovirales)	Yes	Unclassified		Phage	2	VIRSorter_NODE_371_length_6966_cov_83.619303	_4 PF14015: SLATT / DUF4231 / Protein of unknown function (DUF4231)
IB2	Yes	Celeribacter phage P12053L (Caudovirales)	Yes	Unclassified		Phage	2	VIRSorter_NODE_371_length_6966_cov_83.619303	_5 PF03819: MazG / MazG / MazG nucleotide pyrophosphohydrolase domain
IB2	Yes	Celeribacter phage P12053L (Caudovirales)	Yes	Unclassified		Phage	2	VIRSorter_NODE_371_length_6966_cov_83.619303	_7 PF08937: STIR / DUF1863 / MTH538 TIR-like domain (DUF1863)
IB2	Yes	Unclassified Myoviridae	Yes	Unclassified Siphoviridae		Phage	2	VIRSorter_NODE_772_length_3661_cov_3.501941	_6 PF11863: / DUF3383 / Protein of unknown function (DUF3383)
IB2	No		No			Phage	1	VIRSorter_NODE_840_length_3418_cov_3.822480	Hypothetical proteins
IB2	No		No			Phage	2	VIRSorter_NODE_2142_length_1700_cov_285.079027	_1 K07319: yhdJ; adenine-specific DNA-methyltransferase [EC:2.1.1.72] PF01555: NADP_Rossmann / N6_N4_Mtase / DNA methylase
IB2	No		No			Phage	2	VIRSorter_NODE_2142_length_1700_cov_285.079027	_2 PF09195: PDDEXK / Endonuc-BglII / Restriction endonuclease BglII
IB2	No		No			Phage	2	VIRSorter_NODE_249_length_10545_cov_7.587989	Hypothetical proteins
IB2	No		No			Phage	3	VIRSorter_NODE_10_length_63641_cov_149.829255	_1 K03041: rpoA1; DNA-directed RNA polymerase subunit A' [EC:2.7.7.6] PF04997: / RNA_pol_Rpb1_1 / RNA polymerase Rpb1, domain 1 PF00623: / RNA_pol_Rpb1_2 / RNA polymerase Rpb1, domain 2 PF04983: / RNA_pol_Rpb1_3 / RNA polymerase Rpb1, domain 3 PF05000: / RNA_pol_Rpb1_4 / RNA polymerase Rpb1, domain 4 PF04998: / RNA_pol_Rpb1_5 / RNA polymerase Rpb1, domain 5
IB2	No		No			Phage	3	VIRSorter_NODE_10_length_63641_cov_149.829255	_2 K13798: rpoB; DNA-directed RNA polymerase subunit B [EC:2.7.7.6] PF04563: / RNA_pol_Rpb2_1 / RNA polymerase beta subunit PF04561: / RNA_pol_Rpb2_2 / RNA polymerase Rpb2, domain 2 PF04565: / RNA_pol_Rpb2_3 / RNA polymerase Rpb2, domain 3 PF04566: / RNA_pol_Rpb2_4 / RNA polymerase Rpb2, domain 4 PF00562: LEF-8-like / RNA_pol_Rpb2_6 / RNA polymerase Rpb2, domain 6 PF04560: / RNA_pol_Rpb2_7 / RNA …
IB2	No		No			Phage	3	VIRSorter_NODE_10_length_63641_cov_149.829255	_42 K00525: E1.17.4.1A, nrdA, nrdE; ribonucleoside-diphosphate reductase alpha chain [EC:1.17.4.1] PF03477: / ATP-cone / ATP cone domain PF02867: PFL-like / Ribonuc_red_lgC / Ribonucleotide reductase, barrel domain PF00317: / Ribonuc_red_lgN / Ribonucleotide reductase, all-alpha domain
IB2	No		No			Phage	3	VIRSorter_NODE_10_length_63641_cov_149.829255	_43 PF05869: / Dam / DNA N-6-adenine-methyltransferase (Dam)
IB2	No		No			Phage	3	VIRSorter_NODE_10_length_63641_cov_149.829255	_44 K02683: priS, pri1, priA; DNA primase small subunit [EC:2.7.7.-] PF01896: AEP / DNA_primase_S / DNA primase small subunit
IB2	No		No			Phage	3	VIRSorter_NODE_8_length_72522_cov_155.074351	_1 PF02384: NADP_Rossmann / N6_Mtase / N-6 DNA Methylase
IB2	No		No			Phage	3	VIRSorter_NODE_8_length_72522_cov_155.074351	_11 PF13589: His_Kinase_A / HATPase_c_3 / Histidine kinase-, DNA gyrase B-, and HSP90-like ATPase
IB2	No		No			Phage	3	VIRSorter_NODE_8_length_72522_cov_155.074351	_12 PF13589: His_Kinase_A / HATPase_c_3 / Histidine kinase-, DNA gyrase B-, and HSP90-like ATPase
IB2	No		No			Phage	3	VIRSorter_NODE_8_length_72522_cov_155.074351	_14 PF13589: His_Kinase_A / HATPase_c_3 / Histidine kinase-, DNA gyrase B-, and HSP90-like ATPase
IB2	No		No			Phage	3	VIRSorter_NODE_8_length_72522_cov_155.074351	_15 PF13589: His_Kinase_A / HATPase_c_3 / Histidine kinase-, DNA gyrase B-, and HSP90-like ATPase
IB2	No		No			Phage	3	VIRSorter_NODE_8_length_72522_cov_155.074351	_33 PF13589: His_Kinase_A / HATPase_c_3 / Histidine kinase-, DNA gyrase B-, and HSP90-like ATPase
IB2	No		No			Phage	3	VIRSorter_NODE_8_length_72522_cov_155.074351	_34 PF02518: His_Kinase_A / HATPase_c / Histidine kinase-, DNA gyrase B-, and HSP90-like ATPase
IB2	No		No			Phage	3	VIRSorter_NODE_8_length_72522_cov_155.074351	_38 PF00899: NADP_Rossmann / ThiF / ThiF family
IB2	No		No			Phage	3	VIRSorter_NODE_8_length_72522_cov_155.074351	_4 PF13589: His_Kinase_A / HATPase_c_3 / Histidine kinase-, DNA gyrase B-, and HSP90-like ATPase
IB2	No		No			Phage	3	VIRSorter_NODE_8_length_72522_cov_155.074351	_47 PF13589: His_Kinase_A / HATPase_c_3 / Histidine kinase-, DNA gyrase B-, and HSP90-like ATPase
IB2	No		No			Phage	3	VIRSorter_NODE_8_length_72522_cov_155.074351	_48 PF13589: His_Kinase_A / HATPase_c_3 / Histidine kinase-, DNA gyrase B-, and HSP90-like ATPase
IB2	No		No			Phage	3	VIRSorter_NODE_8_length_72522_cov_155.074351	_5 PF13589: His_Kinase_A / HATPase_c_3 / Histidine kinase-, DNA gyrase B-, and HSP90-like ATPase
IB2	No		No			Phage	3	VIRSorter_NODE_8_length_72522_cov_155.074351	_55 K06223: dam; DNA adenine methylase [EC:2.1.1.72]
IB2	No		No			Phage	3	VIRSorter_NODE_8_length_72522_cov_155.074351	_6 PF13589: His_Kinase_A / HATPase_c_3 / Histidine kinase-, DNA gyrase B-, and HSP90-like ATPase
IB2	No		No			Phage	3	VIRSorter_NODE_8_length_72522_cov_155.074351	_7 PF13589: His_Kinase_A / HATPase_c_3 / Histidine kinase-, DNA gyrase B-, and HSP90-like ATPase
IB2	No		No			Phage	3	VIRSorter_NODE_8_length_72522_cov_155.074351	_8 PF13589: His_Kinase_A / HATPase_c_3 / Histidine kinase-, DNA gyrase B-, and HSP90-like ATPase
IB2	No		No			Phage	3	VIRSorter_NODE_8_length_72522_cov_155.074351	_9 PF13589: His_Kinase_A / HATPase_c_3 / Histidine kinase-, DNA gyrase B-, and HSP90-like ATPase
IB2	No		No			Phage	3	VIRSorter_NODE_8_length_72522_cov_155.074351	_9 PF13589: His_Kinase_A / HATPase_c_3 / Histidine kinase-, DNA gyrase B-, and HSP90-like ATPase
IB2	No		No			Phage	3	VIRSorter_NODE_90_length_21610_cov_8.632336	_13 PF00493: P-loop_NTPase / MCM / MCM P-loop domain PF09250: / Prim-Pol / Bifunctional DNA primase/polymerase, N-terminal
IB2	No		No			Phage	3	VIRSorter_NODE_123_length_17647_cov_16.892337	_28 PF12728: HTH / HTH_17 / Helix-turn-helix domain
IB2	No		No			Phage	3	VIRSorter_NODE_133_length_16870_cov_156.482605	_3 PF10017: NADP_Rossmann / Methyltransf_33 / Histidine-specific methyltransferase, SAM-dependent
IB2	No		No			Phage	3	VIRSorter_NODE_133_length_16870_cov_156.482605	_4 PF10017: NADP_Rossmann / Methyltransf_33 / Histidine-specific methyltransferase, SAM-dependent
IB2	No		No			Phage	3	VIRSorter_NODE_133_length_16870_cov_156.482605	_43 PF00004: P-loop_NTPase / AAA / ATPase family associated with various cellular activities (AAA)
IB2	No		No			Phage	3	VIRSorter_NODE_51_length_30680_cov_28.981780	_24 PF01507: HUP / PAPS_reduct / Phosphoadenosine phosphosulfate reductase family
IB2	No		No			Phage	3	VIRSorter_NODE_51_length_30680_cov_28.981780	_26 PF07505: / DUF5131 / Protein of unknown function (DUF5131)
IB2	No		No			Phage	3	VIRSorter_NODE_51_length_30680_cov_28.981780	_34 PF01507: HUP / PAPS_reduct / Phosphoadenosine phosphosulfate reductase family
IB2	No		No			Phage	3	VIRSorter_NODE_51_length_30680_cov_28.981780	_40 K10896: FANCM; fanconi anemia group M protein PF00270: P-loop_NTPase / DEAD / DEAD/DEAH box helicase PF00271: P-loop_NTPase / Helicase_C / Helicase conserved C-terminal domain
IB2	No		No			Phage	3	VIRSorter_NODE_51_length_30680_cov_28.981780	_55 PF13307: P-loop_NTPase / Helicase_C_2 / Helicase C-terminal domain
IB2	No		No			Phage	3	VIRSorter_NODE_51_length_30680_cov_28.981780	_60 K02319: pol; DNA polymerase, archaea type [EC:2.7.7.7] PF00136: DNA_pol_B-like / DNA_pol_B / DNA polymerase family B PF03104: RNase_H / DNA_pol_B_exo1 / DNA polymerase family B, exonuclease domain
IB2	No		No			Phage	3	VIRSorter_NODE_51_length_30680_cov_28.981780	_8 K02683: priS, pri1, priA; DNA primase small subunit [EC:2.7.7.-]
IB2	No		No			Phage	3	VIRSorter_NODE_54_length_29361_cov_157_320856	_30 K04800: rfcL; replication factor C large subunit PF00004: P-loop_NTPase / AAA / ATPase family associated with various cellular activities (AAA)
IB2	No		No			Phage	3	VIRSorter_NODE_64_length_25988_cov_212_404967-circular	Hypothetical proteins
IB2	No		No			Prophage	3	VIRSorter_NODE_98_length_19760_cov_28.386450-gene_4-gene_34	_3 K03330: gatE; glutamyl-tRNA(Gln) amidotransferase subunit E [EC:6.3.5.7] PF02934: GCS / GatB_N / GatB/GatE catalytic domain
IB2	No		No			Prophage	3	VIRSorter_NODE_98_length_19760_cov_28.386450-gene_4-gene_34	_40 PF08761: MazG / dUTPase_2 / dUTPase
IB2	Yes	Unclassified Phycodnaviridae	Yes	Unclassified		Phage	2	VIRSorter_NODE_1062_length_2456_cov_4.102457	_3 PF06114: Peptidase_MA / Peptidase_M78 / IrrE N-terminal-like domain
IB2	Yes	Podoviridae	Yes	Unclassified		Phage	2	VIRSorter_NODE_1520_length_1700_cov_33.897872	_2 PF09195: PDDEXK / Endonuc-BglII / Restriction endonuclease BglII
IB2	Yes	Podoviridae	Yes	Unclassified		Phage	2	VIRSorter_NODE_1520_length_1700_cov_33.897872	_3 K07319: yhdJ; adenine-specific DNA-methyltransferase [EC:2.1.1.72] PF01555: NADP_Rossmann / N6_N4_Mtase / DNA methylase
IB2	Yes	Podoviridae	Yes	Myoviridae		Phage	2	VIRSorter_NODE_1672_length_1560_cov_2.815947	_2 K19796: gp42; dCMP hydroxymethylase [EC:2.1.2.8] PF00303: / Thymidylat_synt / Thymidylate synthase
IB2	Yes	Podoviridae	Yes	Myoviridae		Phage	2	VIRSorter_NODE_1672_length_1560_cov_2.815947	_3 PF01503: MazG / PRA-PH / Phosphoribosyl-ATP pyrophosphohydrolase
IB2	Yes	Cellulophaga phage phi38:1 (Podovirus - Caudovirales)	Yes	Unclassified dsDNA virus		Phage	2	VIRSorter_NODE_249_length_9321_cov_4.778437	_8 PF08291: Peptidase_MD / Peptidase_M15_3 / Peptidase M15
IB2	Yes	Mycobacterium phage Dori (Caudovirales)	Yes	Unclassified		Phage	2	VIRSorter_NODE_346_length_6767_cov_31.687872	_2 K01156: res; type III restriction enzyme [EC:3.1.21.5] PF04851: P-loop_NTPase / ResIII / Type III restriction enzyme, res subunit
IB2	Yes	Mycobacterium phage Dori (Caudovirales)	Yes	Unclassified		Phage	2	VIRSorter_NODE_346_length_6767_cov_31.687872	_3 K07316: mod; adenine-specific DNA-methyltransferase [EC:2.1.1.72] PF01555: NADP_Rossmann / N6_N4_Mtase / DNA methylase
IB2	Yes	Mycobacterium phage Dori (Caudovirales)	Yes	Unclassified		Phage	2	VIRSorter_NODE_346_length_6767_cov_31.687872	_6 K00939: adk, AK; adenylate kinase [EC:2.7.4.3] PF13207: P-loop_NTPase / AAA_17 / AAA domain
IB2	Yes	Unclassified	Yes	Unclassified		Phage	2	VIRSorter_NODE_688_length_3670_cov_4.004703	Hypothetical proteins
IB2	No		No			Phage	3	VIRSorter_NODE_112_length_16450_cov_147.132052	_26 PF05869: / Dam / DNA N-6-adenine-methyltransferase (Dam)
IB2	No		No			Phage	3	VIRSorter_NODE_116_length_16063_cov_24.263056	_1 PF10017: NADP_Rossmann / Methyltransf_33 / Histidine-specific methyltransferase, SAM-dependent
IB2	No		No			Phage	3	VIRSorter_NODE_116_length_16063_cov_24.263056	_40 PF00004: P-loop_NTPase / AAA / ATPase family associated with various cellular activities (AAA)
IB2	No		No			Phage	3	VIRSorter_NODE_11_length_62159_cov_18.783637	Hypothetical proteins
IB2	No		No			Phage	3	VIRSorter_NODE_190_length_11284_cov_25.586695	_14 K13581: ccrM; modification methylase [EC:2.1.1.72] PF01555: NADP_Rossmann / N6_N4_Mtase / DNA methylase
IB2	No		No			Phage	3	VIRSorter_NODE_190_length_11284_cov_25.586695	_64 PF02223: P-loop_NTPase / Thymidylate_kin / Thymidylate kinase
IB2	No		No			Phage	3	VIRSorter_NODE_190_length_11284_cov_25.586695	_71 K00571: E2.1.1.72; site-specific DNA-methyltransferase (adenine-specific) [EC:2.1.1.72] PF01555: NADP_Rossmann / N6_N4_Mtase / DNA methylase
IB2	No		No			Phage	3	VIRSorter_NODE_190_length_11284_cov_25.586695	_74 PF05869: / Dam / DNA N-6-adenine-methyltransferase (Dam)
IB2	No		No			Phage	3	VIRSorter_NODE_190_length_11284_cov_25.586695	_76 PF00493: P-loop_NTPase / MCM / MCM P-loop domain PF08708: / PriCT_1 / Primase C terminal 1 (PriCT-1) PF09250: / Prim-Pol / Bifunctional DNA primase/polymerase, N-terminal
IB2	No		No			Phage	3	VIRSorter_NODE_30_length_33811_cov_23.281402	_31 K04800: rfcL; replication factor C large subunit PF00004: P-loop_NTPase / AAA / ATPase family associated with various cellular activities (AAA)
IB2	No		No			Phage	3	VIRSorter_NODE_30_length_33811_cov_23.281402	_41 K00558: DNMT1, dcm; DNA (cytosine-5)-methyltransferase 1 [EC:2.1.1.37] PF00145: NADP_Rossmann / DNA_methylase / C-5 cytosine-specific DNA methylase
IB2	No		No			Phage	3	VIRSorter_NODE_32_length_32788_cov_8.284270	_10 K10896: FANCM; fanconi anemia group M protein PF00271: P-loop_NTPase / Helicase_C / Helicase conserved C-terminal domain PF04851: P-loop_NTPase / ResIII / Type III restriction enzyme, res subunit
IB2	No		No			Phage	3	VIRSorter_NODE_32_length_32788_cov_8.284270	_11 PF05063: NADP_Rossmann / MT-A70 / MT-A70
IB2	No		No			Phage	3	VIRSorter_NODE_32_length_32788_cov_8.284270	_12 PF08761: MazG / dUTPase_2 / dUTPase
IB2	No		No			Phage	3	VIRSorter_NODE_32_length_32788_cov_8.284270	_25 K10726: mcm, cdc21; replicative DNA helicase Mcm [EC:3.6.4.-] PF00493: P-loop_NTPase / MCM / MCM P-loop domain PF14551: / MCM_N / MCM N-terminal domain PF17207: OB / MCM_OB / MCM OB domain
IB2	No		No			Phage	3	VIRSorter_NODE_32_length_32788_cov_8.284270	_27 PF00382: Cyclin / TFIIB / Transcription factor TFIIB repeat
IB2	No		No			Phage	3	VIRSorter_NODE_32_length_32788_cov_8.284270	_30 PF02195: ParBc / ParBc / ParB-like nuclease domain
IB2	No		No			Phage	3	VIRSorter_NODE_32_length_32788_cov_8.284270	_34 PF00589: DNA-mend / Phage_integrase / Phage integrase family
IB2	No		No			Phage	3	VIRSorter_NODE_32_length_32788_cov_8.284270	_6 K00558: DNMT1, dcm; DNA (cytosine-5)-methyltransferase 1 [EC:2.1.1.37] PF00145: NADP_Rossmann / DNA_methylase / C-5 cytosine-specific DNA methylase
IB2	No		No			Phage	3	VIRSorter_NODE_32_length_32788_cov_8.284270	_8 K13581: ccrM; modification methylase [EC:2.1.1.72] PF01555: NADP_Rossmann / N6_N4_Mtase / DNA methylase
IB2	No		No			Phage	3	VIRSorter_NODE_33_length_32621_cov_25.197660	Hypothetical proteins
IB2	No		No			Phage	3	VIRSorter_NODE_42_length_30590_cov_23.092419	_2 K03041: rpoA1; DNA-directed RNA polymerase subunit A' [EC:2.7.7.6] PF04997: / RNA_pol_Rpb1_1 / RNA polymerase Rpb1, domain 1 PF00623: / RNA_pol_Rpb1_2 / RNA polymerase Rpb1, domain 2 PF04983: / RNA_pol_Rpb1_3 / RNA polymerase Rpb1, domain 3 PF05000: / RNA_pol_Rpb1_4 / RNA polymerase Rpb1, domain 4 PF04998: / RNA_pol_Rpb1_5 / RNA polymerase Rpb1, domain 5
IB2	No		No			Phage	3	VIRSorter_NODE_42_length_30590_cov_23.092419	_3 K13798: rpoB; DNA-directed RNA polymerase subunit B [EC:2.7.7.6] PF04563: / RNA_pol_Rpb2_1 / RNA polymerase beta subunit PF04561: / RNA_pol_Rpb2_2 / RNA polymerase Rpb2, domain 2 PF04565: / RNA_pol_Rpb2_3 / RNA polymerase Rpb2, domain 3 PF04566: / RNA_pol_Rpb2_4 / RNA polymerase Rpb2, domain 4 PF00562: LEF-8-like / RNA_pol_Rpb2_6 / RNA polymerase Rpb2, domain 6 PF04560: / RNA_pol_Rpb2_7 / RNA …
IB2	No		No			Phage	3	VIRSorter_NODE_42_length_30590_cov_23.092419	_43 K00525: E1.17.4.1A, nrdA, nrdE; ribonucleoside-diphosphate reductase alpha chain [EC:1.17.4.1] PF03477: / ATP-cone / ATP cone domain PF02867: PFL-like / Ribonuc_red_lgC / Ribonucleotide reductase, barrel domain PF00317: / Ribonuc_red_lgN / Ribonucleotide reductase, all-alpha domain
IB2	No		No			Phage	3	VIRSorter_NODE_42_length_30590_cov_23.092419	_44 PF05869: / Dam / DNA N-6-adenine-methyltransferase (Dam)
IB2	No		No			Phage	3	VIRSorter_NODE_42_length_30590_cov_23.092419	_45 K02683: priS, pri1, priA; DNA primase small subunit [EC:2.7.7.-] PF01896: AEP / DNA_primase_S / DNA primase small subunit
IB2	No		No			Phage	3	VIRSorter_NODE_46_length_27408_cov_7.744927	_1 PF13589: His_Kinase_A / HATPase_c_3 / Histidine kinase-, DNA gyrase B-, and HSP90-like ATPase
IB2	No		No			Phage	3	VIRSorter_NODE_46_length_27408_cov_7.744927	_4 PF00899: NADP_Rossmann / ThiF / ThiF family
IB2	No		No			Phage	3	VIRSorter_NODE_55_length_25357_cov_22.205320	_1 PF13274: / DUF4065 / Protein of unknown function (DUF4065)
IB2	No		No			Phage	3	VIRSorter_NODE_55_length_25357_cov_22.205320	_20 PF01145: SPFH / Band_7 / SPFH domain / Band 7 family
IB2	No		No			Phage	3	VIRSorter_NODE_55_length_25357_cov_22.205320	_22 PF00300: His_phosphatase / His_Phos_1 / Histidine phosphatase superfamily (branch 1)
IB2	No		No			Phage	3	VIRSorter_NODE_55_length_25357_cov_22.205320	_41 PF01025: / GrpE / GrpE
IB2	No		No			Phage	3	VIRSorter_NODE_55_length_25357_cov_22.205320	_49 PF00226: Chaperone-J / DnaJ / DnaJ domain
IB2	No		No			Phage	3	VIRSorter_NODE_9_length_73326_cov_23.870972	_19 K06223: dam; DNA adenine methylase [EC:2.1.1.72]
IB2	No		No			Phage	3	VIRSorter_NODE_9_length_73326_cov_23.870972	_26 PF13589: His_Kinase_A / HATPase_c_3 / Histidine kinase-, DNA gyrase B-, and HSP90-like ATPase
IB2	No		No			Phage	3	VIRSorter_NODE_9_length_73326_cov_23.870972	_36 PF00899: NADP_Rossmann / ThiF / ThiF family
IB2	No		No			Phage	3	VIRSorter_NODE_9_length_73326_cov_23.870972	_40 PF02518: His_Kinase_A / HATPase_c / Histidine kinase-, DNA gyrase B-, and HSP90-like ATPase
IB2	No		No			Phage	3	VIRSorter_NODE_9_length_73326_cov_23.870972	_74 PF02384: NADP_Rossmann / N6_Mtase / N-6 DNA Methylase
IB3	Yes	Unclassified Microviridae	Yes	Unclassified Microviridae		Phage	1	VIRSorter_NODE_532_length_4810_cov_6.719453	_3 PF02305.16: Capsid protein (F protein)
IB3	Yes	Unclassified Myoviridae	Yes	Unclassified		Phage	2	VIRSorter_NODE_1144_length_3206_cov_4.084100	_2 PF11863: / DUF3383 / Protein of unknown function (DUF3383)
IB3	Yes	Caudovirales	Yes	Unclassified		Phage	2	VIRSorter_NODE_3455_length_2129_cov_4.172613	_3 PF01367: 5_3_exonuc_C / 5_3_exonuc / 5'-3' exonuclease, C-terminal SAM fold PF02739: PIN / 5_3_exonuc_N / 5'-3' exonuclease, N-terminal resolvase-like domain
IB3	No		No			Phage	1	VIRSorter_NODE_1163_length_3186_cov_6.342383	Hypothetical proteins
IB3	No		No			Phage	1	VIRSorter_NODE_1293_length_3043_cov_3.345382	Hypothetical proteins
IB3	No		No			Phage	1	VIRSorter_NODE_3039_length_2212_cov_3.451553	_2 K06904: K06904; uncharacterized protein PF04586: Peptidase_SH / Peptidase_S78 / Caudovirus prohead serine protease
IB3	No		No			Phage	2	VIRSorter_NODE_1196_length_3143_cov_3.426813	_3 PF04095: TIM_barrel / NAPRTase / Nicotinate phosphoribosyltransferase (NAPRTase) family
IB3	No		No			Phage	2	VIRSorter_NODE_1196_length_3143_cov_3.426813	_4 PF04095: TIM_barrel / NAPRTase / Nicotinate phosphoribosyltransferase (NAPRTase) family
IB3	No		No			Phage	2	VIRSorter_NODE_154_length_12058_cov_40.636674	_1 PF13020: PDDEXK / DUF3883 / Domain of unknown function (DUF3883) PF00271: P-loop_NTPase / Helicase_C / Helicase conserved C-terminal domain PF00176: P-loop_NTPase / SNF2_N / SNF2 family N-terminal domain
IB3	No		No			Phage	2	VIRSorter_NODE_154_length_12058_cov_40.636674	_2 PF08867: / FRG / FRG domain
IB3	No		No			Phage	2	VIRSorter_NODE_154_length_12058_cov_40.636674	_3 PF04465: / DUF499 / Protein of unknown function (DUF499)
IB3	No		No			Phage	2	VIRSorter_NODE_154_length_12058_cov_40.636674	_4 PF08861: / DUF1828 / Domain of unknown function DUF1828 PF08862: / DUF1829 / Domain of unknown function DUF1829
IB3	No		No			Phage	2	VIRSorter_NODE_154_length_12058_cov_40.636674	_6 PF06634: / DUF1156 / Protein of unknown function (DUF1156)
IB3	No		No			Phage	2	VIRSorter_NODE_17351_length_1173_cov_2.951699	Hypothetical proteins
IB3	No		No			Phage	2	VIRSorter_NODE_1893_length_2640_cov_5.043714	_2 PF08291: Peptidase_MD / Peptidase_M15_3 / Peptidase M15
IB3	No		No			Phage	2	VIRSorter_NODE_22026_length_1060_cov_3.459701	_2 PF13262: / DUF4054 / Protein of unknown function (DUF4054)
IB3	No		No		JABSOH01 - Alphaproteobacterium	Phage	2	VIRSorter_NODE_425_length_5337_cov_21.392465	_1 K02470: DNA gyrase subunit B PF00204.24: DNA gyrase B PF00986.20: DNA gyrase B subunit, carboxyl terminus PF02518.25: GHKL domain PF01751.21: Toprim domain
IB3	No		No		JABSOH01 - Alphaproteobacterium	Phage	2	VIRSorter_NODE_425_length_5337_cov_21.392465	_2 K03629: DNA replication and repair protein RecF PF02463.18: RecF/RecN/SMC N terminal domain
IB3	No		No		JABSOH01 - Alphaproteobacterium	Phage	2	VIRSorter_NODE_425_length_5337_cov_21.392465	_3 K02338: DNA polymerase III subunit beta PF00712.18: DNA polymerase III beta subunit, N-terminal domain PF02767.15: DNA clamp PF02768.14: DNA polymerase III beta subunit, C-terminal domain
IB3	No		No			Phage	2	VIRSorter_NODE_440_length_5263_cov_5.099078	_1 K21502: Gp4; DNA primase/helicase [EC:2.7.7.- 3.6.4.12] PF03796: P-loop_NTPase / DnaB_C / DnaB-like helicase C terminal domain PF13155: Toprim-like / Toprim_2 / Toprim-like
IB3	No		No			Phage	2	VIRSorter_NODE_440_length_5263_cov_5.099078	_3 PF01367: 5_3_exonuc_C / 5_3_exonuc / 5'-3' exonuclease, C-terminal SAM fold PF02739: PIN / 5_3_exonuc_N / 5'-3' exonuclease, N-terminal resolvase-like domain
IB3	No		No			Phage	2	VIRSorter_NODE_440_length_5263_cov_5.099078	_6 PF00476: / DNA_pol_A / DNA polymerase family A
IB3	No		No		JABSOH01 - Alphaproteobacterium	Phage	2	VIRSorter_NODE_638_length_4286_cov_21.987237	_1 PF03330.17: Lytic transglycolase PF05036.12: SPOR domain
IB3	No		No		JABSOH01 - Alphaproteobacterium	Phage	2	VIRSorter_NODE_638_length_4286_cov_21.987237	_2 K07258: serine-type D-Ala-D-Ala carboxypeptidase (penicillin-binding protein 5/6) PF07943.12: Penicillin-binding protein 5, C-terminal domain PF00768.19: D-alanyl-D-alanine carboxypeptidase
IB3	No		No		JABSOH01 - Alphaproteobacterium	Phage	2	VIRSorter_NODE_638_length_4286_cov_21.987237	_3 K00943: dTMP kinase PF02223.16: Thymidylate kinase
IB3	No		No		JABSOH01 - Alphaproteobacterium	Phage	2	VIRSorter_NODE_638_length_4286_cov_21.987237	_4 K02341: DNA polymerase III subunit delta' PF13177.5: DNA polymerase III, delta subunit
IB3	No		No			Phage	2	VIRSorter_NODE_676_length_4148_cov_6.774982	_7 PF00940: / RNA_pol / DNA-dependent RNA polymerase PF00940: / RNA_pol / DNA-dependent RNA polymerase
IB3	No		No			Phage	2	VIRSorter_NODE_676_length_4148_cov_6.774982	_8 K01493: comEB; dCMP deaminase [EC:3.5.4.12] PF00383: CDA / dCMP_cyt_deam_1 / Cytidine and deoxycytidylate deaminase zinc-binding region
IB3	No		No			Phage	2	VIRSorter_NODE_676_length_4148_cov_6.774982	_9 PF02945: His-Me_finger / Endonuclease_7 / Recombination endonuclease VII
IB3	No		No		JABSOH01 - Alphaproteobacterium	Phage	2	VIRSorter_NODE_781_length_3881_cov_20.868792	_1 K01082: 3'(2'), 5'-bisphosphate nucleotidase PF00459.24: Inositol monophosphatase family
IB3	No		No		JABSOH01 - Alphaproteobacterium	Phage	2	VIRSorter_NODE_781_length_3881_cov_20.868792	_2 K00526: ribonucleoside-diphosphate reductase beta chain PF00268.20: Ribonucleotide reductase
IB3	No		No		JABSOH01 - Alphaproteobacterium	Phage	2	VIRSorter_NODE_781_length_3881_cov_20.868792	_3 K00525: ribonucleoside-diphosphate reductase alpha chain PF02867.14: Ribonucleotide reductase PF00317.20: Ribonucleotide reductase
IB3	No		No			Phage	2	VIRSorter_NODE_805_length_3806_cov_8.603306	_1 K01493: comEB; dCMP deaminase [EC:3.5.4.12] PF00383: CDA / dCMP_cyt_deam_1 / Cytidine and deoxycytidylate deaminase zinc-binding region
IB3	No		No			Phage	2	VIRSorter_NODE_805_length_3806_cov_8.603306	_2 PF01641: Beta-tent / SelR / SelR domain
IB3	No		No			Phage	2	VIRSorter_NODE_805_length_3806_cov_8.603306	_3 K21502: Gp4; DNA primase/helicase [EC:2.7.7.- 3.6.4.12] PF03796: P-loop_NTPase / DnaB_C / DnaB-like helicase C terminal domain PF13155: Toprim-like / Toprim_2 / Toprim-like
IB3	No		No			Phage	2	VIRSorter_NODE_805_length_3806_cov_8.603306	_4 PF01367: 5_3_exonuc_C / 5_3_exonuc / 5'-3' exonuclease, C-terminal SAM fold PF02739: PIN / 5_3_exonuc_N / 5'-3' exonuclease, N-terminal resolvase-like domain
IB3	No		No			Phage	2	VIRSorter_NODE_947_length_3503_cov_9.878770	_2 K19796: gp42; dCMP hydroxymethylase [EC:2.1.2.8] PF00303: / Thymidylat_synt / Thymidylate synthase
IB3	No		No			Phage	2	VIRSorter_NODE_947_length_3503_cov_9.878770	_3 PF01503: MazG / PRA-PH / Phosphoribosyl-ATP pyrophosphohydrolase
IB3	No		No			Phage	2	VIRSorter_NODE_947_length_3503_cov_9.878770	_5 PF00476: / DNA_pol_A / DNA polymerase family A
IB3	No		No			Phage	3	VIRSorter_NODE_24_length_51943_cov_9.816913	_1 PF13307: P-loop_NTPase / Helicase_C_2 / Helicase C-terminal domain
IB3	No		No			Phage	3	VIRSorter_NODE_24_length_51943_cov_9.816913	_101 PF05063: NADP_Rossmann / MT-A70 / MT-A70
IB3	No		No			Phage	3	VIRSorter_NODE_24_length_51943_cov_9.816913	_16 K10896: FANCM; fanconi anemia group M protein PF00270: P-loop_NTPase / DEAD / DEAD/DEAH box helicase PF00271: P-loop_NTPase / Helicase_C / Helicase conserved C-terminal domain
IB3	No		No			Phage	3	VIRSorter_NODE_24_length_51943_cov_9.816913	_16 PF01555: NADP_Rossmann / N6_N4_Mtase / DNA methylase
IB3	No		No			Phage	3	VIRSorter_NODE_24_length_51943_cov_9.816913	_22 PF01507: HUP / PAPS_reduct / Phosphoadenosine phosphosulfate reductase family
IB3	No		No			Phage	3	VIRSorter_NODE_24_length_51943_cov_9.816913	_29 PF07505: / DUF5131 / Protein of unknown function (DUF5131)
IB3	No		No			Phage	3	VIRSorter_NODE_24_length_51943_cov_9.816913	_31 PF01507: HUP / PAPS_reduct / Phosphoadenosine phosphosulfate reductase family
IB3	No		No			Phage	3	VIRSorter_NODE_24_length_51943_cov_9.816913	_47 K02683: priS, pri1, priA; DNA primase small subunit [EC:2.7.7.-]
IB3	No		No			Phage	3	VIRSorter_NODE_24_length_51943_cov_9.816913	_54 K00558: DNMT1, dcm; DNA (cytosine-5)-methyltransferase 1 [EC:2.1.1.37] PF00145: NADP_Rossmann / DNA_methylase / C-5 cytosine-specific DNA methylase
IB3	No		No			Phage	3	VIRSorter_NODE_24_length_51943_cov_9.816913	_56 PF00145: NADP_Rossmann / DNA_methylase / C-5 cytosine-specific DNA methylase
IB3	No		No			Phage	3	VIRSorter_NODE_24_length_51943_cov_9.816913	_68 K00558: DNMT1, dcm; DNA (cytosine-5)-methyltransferase 1 [EC:2.1.1.37] PF00145: NADP_Rossmann / DNA_methylase / C-5 cytosine-specific DNA methylase
IB3	No		No			Phage	3	VIRSorter_NODE_24_length_51943_cov_9.816913	_70 PF01555: NADP_Rossmann / N6_N4_Mtase / DNA methylase
IB3	No		No			Phage	3	VIRSorter_NODE_24_length_51943_cov_9.816913	_71 K13581: ccrM; modification methylase [EC:2.1.1.72] PF01555: NADP_Rossmann / N6_N4_Mtase / DNA methylase PF01555: NADP_Rossmann / N6_N4_Mtase / DNA methylase
IB3	No		No			Phage	3	VIRSorter_NODE_24_length_51943_cov_9.816913	_75 PF05063: NADP_Rossmann / MT-A70 / MT-A70
IB3	No		No			Phage	3	VIRSorter_NODE_24_length_51943_cov_9.816913	_76 K00571: E2.1.1.72; site-specific DNA-methyltransferase (adenine-specific) [EC:2.1.1.72] PF01555: NADP_Rossmann / N6_N4_Mtase / DNA methylase
IB3	No		No			Phage	3	VIRSorter_NODE_24_length_51943_cov_9.816913	_82 K00571: E2.1.1.72; site-specific DNA-methyltransferase (adenine-specific) [EC:2.1.1.72] PF01555: NADP_Rossmann / N6_N4_Mtase / DNA methylase
IB3	No		No			Phage	3	VIRSorter_NODE_24_length_51943_cov_9.816913	_85 K00571: E2.1.1.72; site-specific DNA-methyltransferase (adenine-specific) [EC:2.1.1.72] PF01555: NADP_Rossmann / N6_N4_Mtase / DNA methylase
IB3	No		No			Phage	3	VIRSorter_NODE_24_length_51943_cov_9.816913	_86 K00590: E2.1.1.113; site-specific DNA-methyltransferase (cytosine-N4-specific) [EC:2.1.1.113] PF01555: NADP_Rossmann / N6_N4_Mtase / DNA methylase
IB3	No		No			Phage	3	VIRSorter_NODE_24_length_51943_cov_9.816913	_87 K00571: E2.1.1.72; site-specific DNA-methyltransferase (adenine-specific) [EC:2.1.1.72] PF01555: NADP_Rossmann / N6_N4_Mtase / DNA methylase
IB3	No		No			Phage	3	VIRSorter_NODE_24_length_51943_cov_9.816913	_90 PF01592: SufE_NifU / NifU_N / NifU-like N terminal domain
IB3	No		No			Phage	3	VIRSorter_NODE_26_length_46921_cov_8.649490	_41 PF04343: / DUF488 / Protein of unknown function, DUF488
IB3	No		No			Phage	3	VIRSorter_NODE_26_length_46921_cov_8.649490	_54 K04802: PCNA; proliferating cell nuclear antigen PF02747: DNA_clamp / PCNA_C / Proliferating cell nuclear antigen, C-terminal domain PF00705: DNA_clamp / PCNA_N / Proliferating cell nuclear antigen, N-terminal domain
IB3	No		No			Phage	3	VIRSorter_NODE_26_length_46921_cov_8.649490	_74 K02319: pol; DNA polymerase, archaea type [EC:2.7.7.7] PF00136: DNA_pol_B-like / DNA_pol_B / DNA polymerase family B PF03104: RNase_H / DNA_pol_B_exo1 / DNA polymerase family B, exonuclease domain
IB3	No		No			Phage	3	VIRSorter_NODE_26_length_46921_cov_8.649490	_8 K18882: priL, pri2, priB; DNA primase large subunit [EC:2.7.7.-] PF04104: DNA_primase_lrg / DNA_primase_lrg / Eukaryotic and archaeal DNA primase, large subunit
IB3	No		No			Phage	3	VIRSorter_NODE_26_length_46921_cov_8.649490	_9 PF00300: His_phosphatase / His_Phos_1 / Histidine phosphatase superfamily (branch 1)
IB3	Yes	Burkholderia phage BcepB1A (Caudovirales)	Yes	Myoviridae		Phage	2	VIRSorter_NODE_2269_length_2016_cov_3.815400	_3 PF13262: / DUF4054 / Protein of unknown function (DUF4054)
IB3	Yes	Burkholderia phage BcepB1A (Caudovirales)	Yes	Myoviridae		Phage	2	VIRSorter_NODE_2269_length_2016_cov_3.815400	_5 PF09950: Phage-coat / DUF2184 / Uncharacterized protein conserved in bacteria (DUF2184)
IB3	Yes	Burkholderia phage BcepB1A (Caudovirales)	Yes	unclassified Siphoviridae		Phage	2	VIRSorter_NODE_439_length_5328_cov_3.205955	_2 PF11863: / DUF3383 / Protein of unknown function (DUF3383)
IB3	No		No			Phage	1	VIRSorter_NODE_655_length_4169_cov_4.251094	_3 PF04233: / Phage_Mu_F / Phage Mu protein F like protein
IB3	No		No			Phage	1	VIRSorter_NODE_655_length_4169_cov_4.251094	_4 K09961: K09961; uncharacterized protein PF06381: / DUF1073 / Protein of unknown function (DUF1073)
IB3	No		No			Phage	2	VIRSorter_NODE_1055_length_2990_cov_5.174787	_1 PF14015: SLATT / DUF4231 / Protein of unknown function (DUF4231)
IB3	No		No			Phage	2	VIRSorter_NODE_1055_length_2990_cov_5.174787	_2 PF03819: MazG / MazG / MazG nucleotide pyrophosphohydrolase domain
IB3	No		No			Phage	2	VIRSorter_NODE_1055_length_2990_cov_5.174787	_4 PF08937: STIR / DUF1863 / MTH538 TIR-like domain (DUF1863)
IB3	No		No			Phage	2	VIRSorter_NODE_1963_length_2148_cov_3.972289	_4 PF06114: Peptidase_MA / Peptidase_M78 / IrrE N-terminal-like domain
IB3	No		No			Phage	2	VIRSorter_NODE_20622_length_884_cov_3.758745	Hypothetical proteins
IB3	No		No			Phage	2	VIRSorter_NODE_3412_length_1710_cov_14.480967	_2 PF09195: PDDEXK / Endonuc-BglII / Restriction endonuclease BglII
IB3	No		No			Phage	2	VIRSorter_NODE_3412_length_1710_cov_14.480967	_3 K07319: yhdJ; adenine-specific DNA-methyltransferase [EC:2.1.1.72] PF01555: NADP_Rossmann / N6_N4_Mtase / DNA methylase
IB3	No		No			Phage	2	VIRSorter_NODE_355_length_6204_cov_10.125874	_3 K07316: mod; adenine-specific DNA-methyltransferase [EC:2.1.1.72] PF01555: NADP_Rossmann / N6_N4_Mtase / DNA methylase
IB3	No		No			Phage	2	VIRSorter_NODE_355_length_6204_cov_10.125874	_4 K01156: res; type III restriction enzyme [EC:3.1.21.5] PF04851: P-loop_NTPase / ResIII / Type III restriction enzyme, res subunit
IB3	No		No			Phage	2	VIRSorter_NODE_35894_length_690_cov_2.503937	_1 PF03819: MazG / MazG / MazG nucleotide pyrophosphohydrolase domain
IB3	No		No			Phage	2	VIRSorter_NODE_35894_length_690_cov_2.503937	_2 PF11753: / DUF3310 / Protein of unknwon function (DUF3310)
IB3	No		No			Phage	2	VIRSorter_NODE_647_length_4210_cov_4.228159	Hypothetical proteins
IB3	No		No			Phage	2	VIRSorter_NODE_67_length_19793_cov_6.338231	_10 PF13589: His_Kinase_A / HATPase_c_3 / Histidine kinase-, DNA gyrase B-, and HSP90-like ATPase
IB3	No		No			Phage	2	VIRSorter_NODE_67_length_19793_cov_6.338231	_4 PF13589: His_Kinase_A / HATPase_c_3 / Histidine kinase-, DNA gyrase B-, and HSP90-like ATPase
IB3	No		No			Phage	2	VIRSorter_NODE_67_length_19793_cov_6.338231	_5 PF13589: His_Kinase_A / HATPase_c_3 / Histidine kinase-, DNA gyrase B-, and HSP90-like ATPase
IB3	No		No			Phage	2	VIRSorter_NODE_67_length_19793_cov_6.338231	_6 PF13589: His_Kinase_A / HATPase_c_3 / Histidine kinase-, DNA gyrase B-, and HSP90-like ATPase
IB3	No		No			Phage	2	VIRSorter_NODE_67_length_19793_cov_6.338231	_7 PF13589: His_Kinase_A / HATPase_c_3 / Histidine kinase-, DNA gyrase B-, and HSP90-like ATPase
IB3	No		No			Phage	2	VIRSorter_NODE_67_length_19793_cov_6.338231	_8 PF13589: His_Kinase_A / HATPase_c_3 / Histidine kinase-, DNA gyrase B-, and HSP90-like ATPase
IB3	No		No			Phage	2	VIRSorter_NODE_67_length_19793_cov_6.338231	_9 PF13589: His_Kinase_A / HATPase_c_3 / Histidine kinase-, DNA gyrase B-, and HSP90-like ATPase
IB3	No		No			Phage	2	VIRSorter_NODE_688_length_4055_cov_4.635750	Hypothetical proteins
IB3	No		No			Phage	3	VIRSorter_NODE_9_length_42242_cov_6.547657	_44 K02683: priS, pri1, priA; DNA primase small subunit [EC:2.7.7.-] PF01896: AEP / DNA_primase_S / DNA primase small subunit
IB3	No		No			Phage	3	VIRSorter_NODE_9_length_42242_cov_6.547657	_45 PF05869: / Dam / DNA N-6-adenine-methyltransferase (Dam)
IB3	No		No			Phage	3	VIRSorter_NODE_9_length_42242_cov_6.547657	_46 K00525: E1.17.4.1A, nrdA, nrdE; ribonucleoside-diphosphate reductase alpha chain [EC:1.17.4.1] PF03477: / ATP-cone / ATP cone domain PF02867: PFL-like / Ribonuc_red_lgC / Ribonucleotide reductase, barrel domain PF00317: / Ribonuc_red_lgN / Ribonucleotide reductase, all-alpha domain
M1	Yes	Pequenovirus (microviridae)	Yes	Microviridae		Phage	1	VIRSorter_NODE_240_length_5441_cov_658.986632	_1 PF05840: Rep / Phage_GPA / Bacteriophage replication gene A protein (GPA)
M1	Yes	Pequenovirus (microviridae)	Yes	Microviridae		Phage	1	VIRSorter_NODE_240_length_5441_cov_658.986632	_2 PF04687: / Microvir_H / Microvirus H protein (pilot protein)
M1	Yes	Pequenovirus (microviridae)	Yes	Microviridae		Phage	1	VIRSorter_NODE_240_length_5441_cov_658.986632	_3 PF02306: ssDNA_NP_VP / Phage_G / Major spike protein (G protein)
M1	Yes	Pequenovirus (microviridae)	Yes	Microviridae		Phage	1	VIRSorter_NODE_240_length_5441_cov_658.986632	_4 PF02305: ssDNA_NP_VP / Phage_F / Capsid protein (F protein) PF02305: ssDNA_NP_VP / Phage_F / Capsid protein (F protein)
M1	Yes	Pequenovirus (microviridae)	Yes	Microviridae		Phage	1	VIRSorter_NODE_240_length_5441_cov_658.986632	_5 PF04726: / Microvir_J / Microvirus J protein
M1	Yes	Pequenovirus (microviridae)	Yes	Microviridae		Phage	1	VIRSorter_NODE_240_length_5441_cov_658.986632	_6 PF02925: / gpD / Bacteriophage scaffolding protein D
M1	Yes	Pequenovirus (microviridae)	Yes	Microviridae		Phage	1	VIRSorter_NODE_240_length_5441_cov_658.986632	_7 PF12283: / Protein_K / Bacteriophage protein K
M1	Yes	Pequenovirus (microviridae)	Yes	Microviridae		Phage	1	VIRSorter_NODE_240_length_5441_cov_658.986632	_8 PF02304: / Phage_B / Scaffold protein B
M1	Yes	Myoviridae	Yes	unclassified Myoviridae		Phage	2	VIRSorter_NODE_11785_length_387_cov_1.180723	Hypothetical proteins
M1	Yes	Caudovirales	Yes	Synechococcus phage S-SKS (Caudovirales)		Phage	2	VIRSorter_NODE_3535_length_610_cov_1.374775	Hypothetical proteins
M1	No		No			Phage	3	VIRSorter_NODE_60_length_16843_cov_10.687217	_18 PF07505: / DUF5131 / Protein of unknown function (DUF5131)
M1	No		No			Phage	3	VIRSorter_NODE_60_length_16843_cov_10.687217	_19 PF01844: His-Me_finger / HNH / HNH endonuclease
M1	No		No			Phage	3	VIRSorter_NODE_68_length_15014_cov_10.117588	_27 K00571: E2.1.1.72; site-specific DNA-methyltransferase (adenine-specific) [EC:2.1.1.72] PF01555: NADP_Rossmann / N6_N4_Mtase / DNA methylase
M1	No		No			Phage	3	VIRSorter_NODE_68_length_15014_cov_10.117588	_8 PF04343: / DUF488 / Protein of unknown function, DUF488
M1	No		No			Phage	3	VIRSorter_NODE_9_length_57932_cov_74.472796	_11 PF13432: TPR / TPR_16 / Tetratricopeptide repeat PF13432: TPR / TPR_16 / Tetratricopeptide repeat
M1	No		No			Phage	3	VIRSorter_NODE_9_length_57932_cov_74.472796	_18 PF00515: TPR / TPR_1 / Tetratricopeptide repeat
M1	No		No			Phage	3	VIRSorter_NODE_9_length_57932_cov_74.472796	_21 PF13676: STIR / TIR_2 / TIR domain
M1	No		No			Phage	3	VIRSorter_NODE_9_length_57932_cov_74.472796	_25 K06920: queC; 7-cyano-7-deazaguanine synthase [EC:6.3.4.20] PF06508: HUP / QueC / Queuosine biosynthesis protein QueC
M1	No		No			Phage	3	VIRSorter_NODE_9_length_57932_cov_74.472796	_26 PF13676: STIR / TIR_2 / TIR domain
M1	No		No			Phage	3	VIRSorter_NODE_9_length_57932_cov_74.472796	_32 PF01609: RNase_H / DDE_Tnp_1 / Transposase DDE domain
M1	No		No			Phage	3	VIRSorter_NODE_9_length_57932_cov_74.472796	_33 PF13414: TPR / TPR_11 / TPR repeat PF13432: TPR / TPR_16 / Tetratricopeptide repeat PF14559: TPR / TPR_19 / Tetratricopeptide repeat
M1	No		No			Phage	3	VIRSorter_NODE_9_length_57932_cov_74.472796	_35 PF10011: Hybrid / DUF2254 / Predicted membrane protein (DUF2254)
M1	No		No			Phage	3	VIRSorter_NODE_9_length_57932_cov_74.472796	_36 PF13424: TPR / TPR_12 / Tetratricopeptide repeat PF13432: TPR / TPR_16 / Tetratricopeptide repeat PF14559: TPR / TPR_19 / Tetratricopeptide repeat PF13371: TPR / TPR_9 / Tetratricopeptide repeat
M1	No		No			Phage	3	VIRSorter_NODE_9_length_57932_cov_74.472796	_4 PF13274: / DUF4065 / Protein of unknown function (DUF4065)
M1	No		No			Phage	3	VIRSorter_NODE_9_length_57932_cov_74.472796	_45 PF12686: / DUF3800 / Protein of unknown function (DUF3800)
M1	No		No			Phage	3	VIRSorter_NODE_9_length_57932_cov_74.472796	_54 PF13245: P-loop_NTPase / AAA_19 / AAA domain PF13361: P-loop_NTPase / UvrD_C / UvrD-like helicase C-terminal domain PF13361: P-loop_NTPase / UvrD_C / UvrD-like helicase C-terminal domain
M2	Yes	Pequenovirus (microviridae)	Yes	Unclassified		Phage	1	VIRSorter_NODE_347_length_5441_cov_1889.863535	_1 PF04687: / Microvir_H / Microvirus H protein (pilot protein)
M2	Yes	Pequenovirus (microviridae)	Yes	Unclassified		Phage	1	VIRSorter_NODE_347_length_5441_cov_1889.863536	_2 PF05840: Rep / Phage_GPA / Bacteriophage replication gene A protein (GPA)
M2	Yes	Pequenovirus (microviridae)	Yes	Unclassified		Phage	1	VIRSorter_NODE_347_length_5441_cov_1889.863537	_3 PF12025: / Phage_C / Phage protein C
M2	Yes	Pequenovirus (microviridae)	Yes	Unclassified		Phage	1	VIRSorter_NODE_347_length_5441_cov_1889.863538	_4 PF02925: / gpD / Bacteriophage scaffolding protein D
M2	Yes	Pequenovirus (microviridae)	Yes	Unclassified		Phage	1	VIRSorter_NODE_347_length_5441_cov_1889.863539	_5 PF04726: / Microvir_J / Microvirus J protein
M2	Yes	Pequenovirus (microviridae)	Yes	Unclassified		Phage	1	VIRSorter_NODE_347_length_5441_cov_1889.863540	_6 PF02305: ssDNA_NP_VP / Phage_F / Capsid protein (F protein) PF02305: ssDNA_NP_VP / Phage_F / Capsid protein (F protein)
M2	Yes	Pequenovirus (microviridae)	Yes	Unclassified		Phage	1	VIRSorter_NODE_347_length_5441_cov_1889.863541	_7 PF02306: ssDNA_NP_VP / Phage_G / Major spike protein (G protein)
M2	Yes	Pequenovirus (microviridae)	Yes	Unclassified		Phage	1	VIRSorter_NODE_347_length_5441_cov_1889.863535	_8 PF04687: / Microvir_H / Microvirus H protein (pilot protein)
M2	Yes	Unclassified dsDNA virus	Yes	Myoviridae		Phage	2	VIRSorter_NODE_19119_length_491_cov_0.944954	Hypothetical proteins
M2	Yes	Unclassified dsDNA virus	Yes	Unclassified	JABSOH01 - Alphaproteobacterium	Phage	2	VIRSorter_NODE_382_length_5132_cov_12.077802	_1 K02341: DNA polymerase III subunit delta' PF13177.5: DNA polymerase III, delta subunit
M2	Yes	Unclassified dsDNA virus	Yes	Unclassified	JABSOH01 - Alphaproteobacterium	Phage	2	VIRSorter_NODE_382_length_5132_cov_12.077802	_2 K00943: dTMP kinase PF02223.16: Thymidylate kinase
M2	Yes	Unclassified dsDNA virus	Yes	Unclassified	JABSOH01 - Alphaproteobacterium	Phage	2	VIRSorter_NODE_382_length_5132_cov_12.077802	_3 K07258: serine-type D-Ala-D-Ala carboxypeptidase (penicillin-binding protein 5/6) PF07943.12: Penicillin-binding protein 5, C-terminal domain PF00768.19: D-alanyl-D-alanine carboxypeptidase
M2	Yes	Unclassified dsDNA virus	Yes	Unclassified	JABSOH01 - Alphaproteobacterium	Phage	2	VIRSorter_NODE_382_length_5132_cov_12.077802	_4 PF03330.17: Lytic transglycolase PF05036.12: SPOR domain
M2	No		No		JABSOH01 - Alphaproteobacterium	Phage	2	VIRSorter_NODE_164_length_9669_cov_11.631371	_9 PF11351.7: Holin of 3TMs, for gene-transfer release
M2	No		No			Phage	3	VIRSorter_NODE_97_length_16651_cov_19.671728	_9 PF07505: / DUF5131 / Protein of unknown function (DUF5131)
M2	No		No			Prophage	3	VIRSorter_NODE_2_length_242593_cov_30.487585-gene_56-gene_155	_178 PF13086: P-loop_NTPase / AAA_11 / AAA domain PF13087: P-loop_NTPase / AAA_12 / AAA domain
M2	No		No			Prophage	3	VIRSorter_NODE_2_length_242593_cov_30.487585-gene_56-gene_155	_188 K06223: dam; DNA adenine methylase [EC:2.1.1.72] PF02086: NADP_Rossmann / MethyltransfD12 / D12 class N6 adenine-specific DNA methyltransferase
M2	No		No			Prophage	3	VIRSorter_NODE_2_length_242593_cov_30.487585-gene_56-gene_155	_207 PF01025: / GrpE / GrpE
M2	No		No			Prophage	3	VIRSorter_NODE_2_length_242593_cov_30.487585-gene_56-gene_155	_253 K03785: aroD; 3-dehydroquinate dehydratase I [EC:4.2.1.10] PF01487: TIM_barrel / DHquinase_I / Type I 3-dehydroquinase
M2	No		No			Prophage	3	VIRSorter_NODE_2_length_242593_cov_30.487585-gene_56-gene_155	_266 PF05063: NADP_Rossmann / MT-A70 / MT-A70
M2	No		No			Prophage	3	VIRSorter_NODE_2_length_242593_cov_30.487585-gene_56-gene_155	_277 K04488: iscU, nifU; nitrogen fixation protein NifU and related proteins PF01592: SufE_NifU / NifU_N / NifU-like N terminal domain
M2	No		No			Prophage	3	VIRSorter_NODE_2_length_242593_cov_30.487585-gene_56-gene_155	_280 K00571: E2.1.1.72; site-specific DNA-methyltransferase (adenine-specific) [EC:2.1.1.72] PF01555: NADP_Rossmann / N6_N4_Mtase / DNA methylase
M2	No		No			Prophage	3	VIRSorter_NODE_2_length_242593_cov_30.487585-gene_56-gene_155	_281 K00590: E2.1.1.113; site-specific DNA-methyltransferase (cytosine-N4-specific) [EC:2.1.1.113] PF01555: NADP_Rossmann / N6_N4_Mtase / DNA methylase
M2	No		No			Prophage	3	VIRSorter_NODE_2_length_242593_cov_30.487585-gene_56-gene_155	_282 K00571: E2.1.1.72; site-specific DNA-methyltransferase (adenine-specific) [EC:2.1.1.72] PF01555: NADP_Rossmann / N6_N4_Mtase / DNA methylase
M2	No		No			Prophage	3	VIRSorter_NODE_2_length_242593_cov_30.487585-gene_161-gene_260	_285 K00571: E2.1.1.72; site-specific DNA-methyltransferase (adenine-specific) [EC:2.1.1.72] PF01555: NADP_Rossmann / N6_N4_Mtase / DNA methylase
M2	No		No			Prophage	3	VIRSorter_NODE_2_length_242593_cov_30.487585-gene_161-gene_260	_290 K00571: E2.1.1.72; site-specific DNA-methyltransferase (adenine-specific) [EC:2.1.1.72] PF01555: NADP_Rossmann / N6_N4_Mtase / DNA methylase
M2	No		No			Prophage	3	VIRSorter_NODE_2_length_242593_cov_30.487585-gene_161-gene_260	_294 K13581: ccrM; modification methylase [EC:2.1.1.72] PF01555: NADP_Rossmann / N6_N4_Mtase / DNA methylase PF01555: NADP_Rossmann / N6_N4_Mtase / DNA methylase
M2	No		No			Prophage	3	VIRSorter_NODE_2_length_242593_cov_30.487585-gene_161-gene_260	_295 PF01555: NADP_Rossmann / N6_N4_Mtase / DNA methylase
M2	No		No			Prophage	3	VIRSorter_NODE_2_length_242593_cov_30.487585-gene_161-gene_260	_297 K00558: DNMT1, dcm; DNA (cytosine-5)-methyltransferase 1 [EC:2.1.1.37] PF00145: NADP_Rossmann / DNA_methylase / C-5 cytosine-specific DNA methylase PF00145: NADP_Rossmann / DNA_methylase / C-5 cytosine-specific DNA methylase
M2	No		No			Prophage	3	VIRSorter_NODE_2_length_242593_cov_30.487585-gene_161-gene_260	_308 K00558: DNMT1, dcm; DNA (cytosine-5)-methyltransferase 1 [EC:2.1.1.37] PF00145: NADP_Rossmann / DNA_methylase / C-5 cytosine-specific DNA methylase
M2	No		No			Prophage	3	VIRSorter_NODE_2_length_242593_cov_30.487585-gene_161-gene_260	_310 K00558: DNMT1, dcm; DNA (cytosine-5)-methyltransferase 1 [EC:2.1.1.37] PF00145: NADP_Rossmann / DNA_methylase / C-5 cytosine-specific DNA methylase
M2	No		No			Prophage	3	VIRSorter_NODE_2_length_242593_cov_30.487585-gene_161-gene_260	_320 K02683: priS, pri1, priA; DNA primase small subunit [EC:2.7.7.-]
M2	No		No			Prophage	3	VIRSorter_NODE_2_length_242593_cov_30.487585-gene_161-gene_260	_337 PF01507: HUP / PAPS_reduct / Phosphoadenosine phosphosulfate reductase family
M2	No		No			Prophage	3	VIRSorter_NODE_2_length_242593_cov_30.487585-gene_161-gene_260	_339 PF07505: / DUF5131 / Protein of unknown function (DUF5131)
M2	No		No			Prophage	3	VIRSorter_NODE_2_length_242593_cov_30.487585-gene_161-gene_260	_347 PF01507: HUP / PAPS_reduct / Phosphoadenosine phosphosulfate reductase family
M2	No		No			Prophage	3	VIRSorter_NODE_2_length_242593_cov_30.487585-gene_293-gene_437	_353 K10896: FANCM; fanconi anemia group M protein PF00270: P-loop_NTPase / DEAD / DEAD/DEAH box helicase PF00271: P-loop_NTPase / Helicase_C / Helicase conserved C-terminal domain
M2	No		No			Prophage	3	VIRSorter_NODE_2_length_242593_cov_30.487585-gene_293-gene_437	_366 PF13307: P-loop_NTPase / Helicase_C_2 / Helicase C-terminal domain
M2	No		No			Prophage	3	VIRSorter_NODE_2_length_242593_cov_30.487585-gene_293-gene_437	_371 K02319: pol; DNA polymerase, archaea type [EC:2.7.7.7] PF00136: DNA_pol_B-like / DNA_pol_B / DNA polymerase family B PF03104: RNase_H / DNA_pol_B_exo1 / DNA polymerase family B, exonuclease domain
M2	No		No			Prophage	3	VIRSorter_NODE_2_length_242593_cov_30.487585-gene_293-gene_437	_390 K04802: PCNA; proliferating cell nuclear antigen PF02747: DNA_clamp / PCNA_C / Proliferating cell nuclear antigen, C-terminal domain PF00705: DNA_clamp / PCNA_N / Proliferating cell nuclear antigen, N-terminal domain
M2	No		No			Prophage	3	VIRSorter_NODE_2_length_242593_cov_30.487585-gene_293-gene_437	_407 PF04343: / DUF488 / Protein of unknown function, DUF488
M2	No		No			Prophage	3	VIRSorter_NODE_2_length_242593_cov_30.487585-gene_293-gene_437	_433 PF01555: NADP_Rossmann / N6_N4_Mtase / DNA methylase
M2	No		No			Prophage	3	VIRSorter_NODE_2_length_242593_cov_30.487585-gene_293-gene_437	_442 PF00300: His_phosphatase / His_Phos_1 / Histidine phosphatase superfamily (branch 1)
M2	No		No			Prophage	3	VIRSorter_NODE_2_length_242593_cov_30.487585-gene_293-gene_437	_443 K18882: priL, pri2, priB; DNA primase large subunit [EC:2.7.7.-] PF04104: DNA_primase_lrg / DNA_primase_lrg / Eukaryotic and archaeal DNA primase, large subunit
M2	No		No			Prophage	3	VIRSorter_NODE_2_length_242593_cov_30.487585-gene_293-gene_437	_456 PF05063: NADP_Rossmann / MT-A70 / MT-A70
M2	No		No			Prophage	3	VIRSorter_NODE_2_length_242593_cov_30.487585-gene_293-gene_437	_461 K19465: MGME1, DDK1; mitochondrial genome maintenance exonuclease 1 [EC:3.1.-.-]
M2	No		No			Prophage	3	VIRSorter_NODE_2_length_242593_cov_30.487585-gene_293-gene_437	_468 PF01844: His-Me_finger / HNH / HNH endonuclease PF01555: NADP_Rossmann / N6_N4_Mtase / DNA methylase
M2	No		No			Prophage	3	VIRSorter_NODE_2_length_242593_cov_30.487585-gene_293-gene_437	_105 K00762: pyrE; orotate phosphoribosyltransferase [EC:2.4.2.10]
M2	No		No			Prophage	3	VIRSorter_NODE_2_length_242593_cov_30.487585-gene_293-gene_437	_109 PF13274: / DUF4065 / Protein of unknown function (DUF4065)
M2	No		No			Prophage	3	VIRSorter_NODE_2_length_242593_cov_30.487585-gene_293-gene_437	_11 PF13274: / DUF4065 / Protein of unknown function (DUF4065)
M2	No		No			Prophage	3	VIRSorter_NODE_2_length_242593_cov_30.487585-gene_293-gene_437	_121 PF08761: MazG / dUTPase_2 / dUTPase
M2	No		No			Prophage	3	VIRSorter_NODE_2_length_242593_cov_30.487585-gene_440-gene_480	_157 K03330: gatE; glutamyl-tRNA(Gln) amidotransferase subunit E [EC:6.3.5.7] PF02934: GCS / GatB_N / GatB/GatE catalytic domain
M2	No		No			Prophage	3	VIRSorter_NODE_2_length_242593_cov_30.487585-gene_440-gene_480	_23 PF07927: / HicA_toxin / HicA toxin of bacterial toxin-antitoxin,
M2	No		No			Prophage	3	VIRSorter_NODE_2_length_242593_cov_30.487585-gene_440-gene_480	_25 K17081: PHB2; prohibitin 2 PF01145: SPFH / Band_7 / SPFH domain / Band 7 family
M2	No		No			Prophage	3	VIRSorter_NODE_2_length_242593_cov_30.487585-gene_440-gene_480	_41 PF16403: E-set / DUF5011 / Domain of unknown function (DUF5011)
M2	No		No			Prophage	3	VIRSorter_NODE_2_length_242593_cov_30.487585-gene_440-gene_480	_46 PF13462: Thioredoxin / Thioredoxin_4 / Thioredoxin
M3	Yes	Pequenovirus (microviridae)	Yes	Unclassified		Phage	1	VIRSorter_NODE_415_length_5441_cov_1105.411994	_1 PF04687: / Microvir_H / Microvirus H protein (pilot protein)
M3	Yes	Pequenovirus (microviridae)	Yes	Unclassified		Phage	1	VIRSorter_NODE_415_length_5441_cov_1105.411994	_2 PF05840: Rep / Phage_GPA / Bacteriophage replication gene A protein (GPA)
M3	Yes	Pequenovirus (microviridae)	Yes	Unclassified		Phage	1	VIRSorter_NODE_415_length_5441_cov_1105.411994	_3 PF12025: / Phage_C / Phage protein C
M3	Yes	Pequenovirus (microviridae)	Yes	Unclassified		Phage	1	VIRSorter_NODE_415_length_5441_cov_1105.411994	_4 PF02925: / gpD / Bacteriophage scaffolding protein D
M3	Yes	Pequenovirus (microviridae)	Yes	Unclassified		Phage	1	VIRSorter_NODE_415_length_5441_cov_1105.411994	_5 PF04726: / Microvir_J / Microvirus J protein
M3	Yes	Pequenovirus (microviridae)	Yes	Unclassified		Phage	1	VIRSorter_NODE_415_length_5441_cov_1105.411994	_6 PF02305: ssDNA_NP_VP / Phage_F / Capsid protein (F protein) PF02305: ssDNA_NP_VP / Phage_F / Capsid protein (F protein)
M3	Yes	Pequenovirus (microviridae)	Yes	Unclassified		Phage	1	VIRSorter_NODE_415_length_5441_cov_1105.411994	_7 PF02306: ssDNA_NP_VP / Phage_G / Major spike protein (G protein)
M3	Yes	Pequenovirus (microviridae)	Yes	Unclassified		Phage	1	VIRSorter_NODE_415_length_5441_cov_1105.411994	_8 PF04687: / Microvir_H / Microvirus H protein (pilot protein)
M3	Yes	Caudovirales	Yes	Myoviridae		Phage	2	VIRSorter_NODE_23543_length_475_cov_0.933333	Hypothetical proteins
M3	Yes	Unclassified dsDNA virus	Yes	Unclassified	JABSOH01 - Alphaproteobacterium	Phage	2	VIRSorter_NODE_501_length_4812_cov_12.787051	_1 K02341: DNA polymerase III subunit delta' PF13177.5: DNA polymerase III, delta subunit
M3	Yes	Unclassified dsDNA virus	Yes	Unclassified	JABSOH01 - Alphaproteobacterium	Phage	2	VIRSorter_NODE_501_length_4812_cov_12.787051	_2 K00943: dTMP kinase PF02223.16: Thymidylate kinase
M3	Yes	Unclassified dsDNA virus	Yes	Unclassified	JABSOH01 - Alphaproteobacterium	Phage	2	VIRSorter_NODE_501_length_4812_cov_12.787051	_3 K07258: serine-type D-Ala-D-Ala carboxypeptidase (penicillin-binding protein 5/6) PF07943.12: Penicillin-binding protein 5, C-terminal domain PF00768.19: D-alanyl-D-alanine carboxypeptidase
M3	Yes	Unclassified dsDNA virus	Yes	Unclassified	JABSOH01 - Alphaproteobacterium	Phage	2	VIRSorter_NODE_501_length_4812_cov_12.787051	_4 PF03330: Lytic transglycolase.17 PF05036.12: SPOR domain
M3	No		No		JABSOH01 - Alphaproteobacterium	Phage	2	VIRSorter_NODE_195_length_9204_cov_11.118592	_1 PF11351.7: Holin of 3TMs, for gene-transfer release
M3	No		No		UBA1268 - Planctomycete	Phage	3	VIRSorter_NODE_174_length_10145_cov_13.891873	_16 PF14464.5: Prokaryotic homologs of the JAB domain
M3	No		No		UBA1268 - Planctomycete	Phage	3	VIRSorter_NODE_185_length_9555_cov_17.947684	_12 PF13338.5: Transcriptional regulator, AbiEi antitoxin
M3	No		No		UBA1268 - Planctomycete	Phage	3	VIRSorter_NODE_91_length_18010_cov_22.897243	_17 PF07505.10: Protein of unknown function (DUF5131)
M3	No		No		UBA1268 - Planctomycete	Phage	3	VIRSorter_NODE_91_length_18010_cov_22.897243	_18 PF01844.22: HNH endonuclease
M3	No		No			Prophage	3	VIRSorter_NODE_1_length_240617_cov_30.774603-gene_3-gene_240	_253 PF00300: His_phosphatase / His_Phos_1 / Histidine phosphatase superfamily (branch 1)
M3	No		No			Prophage	3	VIRSorter_NODE_1_length_240617_cov_30.774603-gene_3-gene_240	_254 K18882: priL, pri2, priB; DNA primase large subunit [EC:2.7.7.-] PF04104: DNA_primase_lrg / DNA_primase_lrg / Eukaryotic and archaeal DNA primase, large subunit
M3	No		No			Prophage	3	VIRSorter_NODE_1_length_240617_cov_30.774603-gene_3-gene_240	_267 PF05063: NADP_Rossmann / MT-A70 / MT-A70
M3	No		No			Prophage	3	VIRSorter_NODE_1_length_240617_cov_30.774603-gene_3-gene_240	_272 K19465: MGME1, DDK1; mitochondrial genome maintenance exonuclease 1 [EC:3.1.-.-]
M3	No		No			Prophage	3	VIRSorter_NODE_1_length_240617_cov_30.774603-gene_3-gene_240	_279 PF01844: His-Me_finger / HNH / HNH endonuclease PF01555: NADP_Rossmann / N6_N4_Mtase / DNA methylase
M3	No		No			Prophage	3	VIRSorter_NODE_1_length_240617_cov_30.774603-gene_3-gene_240	_304 PF13274: / DUF4065 / Protein of unknown function (DUF4065)
M3	No		No			Prophage	3	VIRSorter_NODE_1_length_240617_cov_30.774603-gene_3-gene_240	_316 PF07927: / HicA_toxin / HicA toxin of bacterial toxin-antitoxin,
M3	No		No			Prophage	3	VIRSorter_NODE_1_length_240617_cov_30.774603-gene_3-gene_240	_318 K17081: PHB2; prohibitin 2 PF01145: SPFH / Band_7 / SPFH domain / Band 7 family
M3	No		No			Prophage	3	VIRSorter_NODE_1_length_240617_cov_30.774603-gene_3-gene_240	_334 PF16403: E-set / DUF5011 / Domain of unknown function (DUF5011)
M3	No		No			Prophage	3	VIRSorter_NODE_1_length_240617_cov_30.774603-gene_3-gene_240	_339 PF13462: Thioredoxin / Thioredoxin_4 / Thioredoxin
M3	No		No			Prophage	3	VIRSorter_NODE_1_length_240617_cov_30.774603-gene_3-gene_240	_398 K00762: pyrE; orotate phosphoribosyltransferase [EC:2.4.2.10]
M3	No		No			Prophage	3	VIRSorter_NODE_1_length_240617_cov_30.774603-gene_3-gene_240	_402 PF13274: / DUF4065 / Protein of unknown function (DUF4065)
M3	No		No			Prophage	3	VIRSorter_NODE_1_length_240617_cov_30.774603-gene_3-gene_240	_414 PF08761: MazG / dUTPase_2 / dUTPase
M3	No		No			Prophage	3	VIRSorter_NODE_1_length_240617_cov_30.774603-gene_3-gene_240	_450 K03330: gatE; glutamyl-tRNA(Gln) amidotransferase subunit E [EC:6.3.5.7] PF02934: GCS / GatB_N / GatB/GatE catalytic domain
M3	No		No			Prophage	3	VIRSorter_NODE_1_length_240617_cov_30.774603-gene_3-gene_240	_471 PF13086: P-loop_NTPase / AAA_11 / AAA domain PF13087: P-loop_NTPase / AAA_12 / AAA domain
M3	No		No			Prophage	3	VIRSorter_NODE_1_length_240617_cov_30.774603-gene_3-gene_240	_104 K00571: E2.1.1.72; site-specific DNA-methyltransferase (adenine-specific) [EC:2.1.1.72] PF01555: NADP_Rossmann / N6_N4_Mtase / DNA methylase
M3	No		No			Prophage	3	VIRSorter_NODE_1_length_240617_cov_30.774603-gene_3-gene_240	_108 K13581: ccrM; modification methylase [EC:2.1.1.72] PF01555: NADP_Rossmann / N6_N4_Mtase / DNA methylase PF01555: NADP_Rossmann / N6_N4_Mtase / DNA methylase
M3	No		No			Prophage	3	VIRSorter_NODE_1_length_240617_cov_30.774603-gene_3-gene_240	_109 PF01555: NADP_Rossmann / N6_N4_Mtase / DNA methylase
M3	No		No			Prophage	3	VIRSorter_NODE_1_length_240617_cov_30.774603-gene_3-gene_240	_111 K00558: DNMT1, dcm; DNA (cytosine-5)-methyltransferase 1 [EC:2.1.1.37] PF00145: NADP_Rossmann / DNA_methylase / C-5 cytosine-specific DNA methylase PF00145: NADP_Rossmann / DNA_methylase / C-5 cytosine-specific DNA methylase
M3	No		No			Prophage	3	VIRSorter_NODE_1_length_240617_cov_30.774603-gene_3-gene_240	_122 K00558: DNMT1, dcm; DNA (cytosine-5)-methyltransferase 1 [EC:2.1.1.37] PF00145: NADP_Rossmann / DNA_methylase / C-5 cytosine-specific DNA methylase
M3	No		No			Prophage	3	VIRSorter_NODE_1_length_240617_cov_30.774603-gene_3-gene_240	_124 K00558: DNMT1, dcm; DNA (cytosine-5)-methyltransferase 1 [EC:2.1.1.37] PF00145: NADP_Rossmann / DNA_methylase / C-5 cytosine-specific DNA methylase
M3	No		No			Prophage	3	VIRSorter_NODE_1_length_240617_cov_30.774603-gene_3-gene_240	_134 K02683: priS, pri1, priA; DNA primase small subunit [EC:2.7.7.-]
M3	No		No			Prophage	3	VIRSorter_NODE_1_length_240617_cov_30.774603-gene_3-gene_240	_151 PF01507: HUP / PAPS_reduct / Phosphoadenosine phosphosulfate reductase family
M3	No		No			Prophage	3	VIRSorter_NODE_1_length_240617_cov_30.774603-gene_3-gene_240	_153 PF07505: / DUF5131 / Protein of unknown function (DUF5131)
M3	No		No			Prophage	3	VIRSorter_NODE_1_length_240617_cov_30.774603-gene_3-gene_240	_161 PF01507: HUP / PAPS_reduct / Phosphoadenosine phosphosulfate reductase family
M3	No		No			Prophage	3	VIRSorter_NODE_1_length_240617_cov_30.774603-gene_245-gene_344	_167 K10896: FANCM; fanconi anemia group M protein PF00270: P-loop_NTPase / DEAD / DEAD/DEAH box helicase PF00271: P-loop_NTPase / Helicase_C / Helicase conserved C-terminal domain
M3	No		No			Prophage	3	VIRSorter_NODE_1_length_240617_cov_30.774603-gene_245-gene_344	_180 PF13307: P-loop_NTPase / Helicase_C_2 / Helicase C-terminal domain
M3	No		No			Prophage	3	VIRSorter_NODE_1_length_240617_cov_30.774603-gene_245-gene_344	_185 K02319: pol; DNA polymerase, archaea type [EC:2.7.7.7] PF00136: DNA_pol_B-like / DNA_pol_B / DNA polymerase family B PF03104: RNase_H / DNA_pol_B_exo1 / DNA polymerase family B, exonuclease domain
M3	No		No			Prophage	3	VIRSorter_NODE_1_length_240617_cov_30.774603-gene_245-gene_344	_2 K06223: dam; DNA adenine methylase [EC:2.1.1.72] PF02086: NADP_Rossmann / MethyltransfD12 / D12 class N6 adenine-specific DNA methyltransferase
M3	No		No			Prophage	3	VIRSorter_NODE_1_length_240617_cov_30.774603-gene_245-gene_344	_204 K04802: PCNA; proliferating cell nuclear antigen PF02747: DNA_clamp / PCNA_C / Proliferating cell nuclear antigen, C-terminal domain PF00705: DNA_clamp / PCNA_N / Proliferating cell nuclear antigen, N-terminal domain
M3	No		No			Prophage	3	VIRSorter_NODE_1_length_240617_cov_30.774603-gene_245-gene_344	_21 PF01025: / GrpE / GrpE
M3	No		No			Prophage	3	VIRSorter_NODE_1_length_240617_cov_30.774603-gene_245-gene_344	_218 PF04343: / DUF488 / Protein of unknown function, DUF488
M3	No		No			Prophage	3	VIRSorter_NODE_1_length_240617_cov_30.774603-gene_245-gene_344	_244 PF01555: NADP_Rossmann / N6_N4_Mtase / DNA methylase
M3	No		No			Prophage	3	VIRSorter_NODE_1_length_240617_cov_30.774603-gene_245-gene_344	_67 K03785: aroD; 3-dehydroquinate dehydratase I [EC:4.2.1.10] PF01487: TIM_barrel / DHquinase_I / Type I 3-dehydroquinase
M3	No		No			Prophage	3	VIRSorter_NODE_1_length_240617_cov_30.774603-gene_245-gene_344	_80 PF05063: NADP_Rossmann / MT-A70 / MT-A70
M3	No		No			Prophage	3	VIRSorter_NODE_1_length_240617_cov_30.774603-gene_347-gene_446	_91 K04488: iscU, nifU; nitrogen fixation protein NifU and related proteins PF01592: SufE_NifU / NifU_N / NifU-like N terminal domain
M3	No		No			Prophage	3	VIRSorter_NODE_1_length_240617_cov_30.774603-gene_347-gene_446	_94 K00571: E2.1.1.72; site-specific DNA-methyltransferase (adenine-specific) [EC:2.1.1.72] PF01555: NADP_Rossmann / N6_N4_Mtase / DNA methylase
M3	No		No			Prophage	3	VIRSorter_NODE_1_length_240617_cov_30.774603-gene_347-gene_446	_95 K00590: E2.1.1.113; site-specific DNA-methyltransferase (cytosine-N4-specific) [EC:2.1.1.113] PF01555: NADP_Rossmann / N6_N4_Mtase / DNA methylase
M3	No		No			Prophage	3	VIRSorter_NODE_1_length_240617_cov_30.774603-gene_347-gene_446	_96 K00571: E2.1.1.72; site-specific DNA-methyltransferase (adenine-specific) [EC:2.1.1.72] PF01555: NADP_Rossmann / N6_N4_Mtase / DNA methylase
M3	No		No			Prophage	3	VIRSorter_NODE_1_length_240617_cov_30.774603-gene_347-gene_446	_99 K00571: E2.1.1.72; site-specific DNA-methyltransferase (adenine-specific) [EC:2.1.1.72] PF01555: NADP_Rossmann / N6_N4_Mtase / DNA methylase
M4	No		No		JABSOH01 - Alphaproteobacterium	Phage	3	NODE_30_length_21723_cov_20.177589	_9 PF01555.17: DNA methyltransferase
M4	No		No		JABSOH01 - Alphaproteobacterium	Phage	3	NODE_30_length_21723_cov_20.177589	_35 PF04343.12: Protein of unknown function, DUF488
M4	Yes	Unclassified Myoviridae	Yes	Myoviridae		Phage	2	NODE_14838_length_504_cov_2.489978	Hypothetical proteins
M4	Yes	Caudovirales	Yes	Myoviridae		Phage	2	NODE_4687_length_800_cov_1.314094	Hypothetical proteins
M4	Yes	Myoviridae	Yes	Unclassified Caudovirales		Phage	2	NODE_8571_length_610_cov_1.416216	Hypothetical proteins
M4	Yes	Cellulophaga phage phi38:1 (Podovirus - Caudovirales)	Yes	Unclassified dsDNA virus		Phage	2	NODE_48_length_17429_cov_10.822436	Hypothetical proteins
M4	No		No		JABSOH01 - Alphaproteobacterium	Phage	2	NODE_1247_length_2080_cov_5.672099	_2 PF00005.26: ATP-binding domain of ABC transporters PF08352.11: Oligopeptide/dipeptide transporter, C-terminal region
M4	No		No		JABSOH01 - Alphaproteobacterium	Phage	2	NODE_1247_length_2080_cov_5.672099	_3 K02032: peptide/nickel transport system ATP-binding protein (quorum sensing) PF00005.26: ATP-binding domain of ABC transporters PF08352.11: Oligopeptide/dipeptide transporter, C-terminal region
M4	No		No			Phage	2	NODE_1961_length_1468_cov_3.988677	Hypothetical proteins
M4	No		No			Phage	2	NODE_237_length_6189_cov_12.882458	Hypothetical proteins
M4	No		No			Phage	2	NODE_25429_length_431_cov_1.026596	Hypothetical proteins
M4	No		No		JABSOH01 - Alphaproteobacterium	Phage	2	NODE_2642_length_1155_cov_2.356364	_1 PF13262.5: Protein of unknown function (DUF4054)
M4	No		No			Phage	2	NODE_29336_length_413_cov_1.173184	_1 PF02468: / PsbN / Photosystem II reaction centre N protein (psbN)
M4	No		No			Phage	2	NODE_45601_length_361_cov_1.450980	Hypothetical proteins
M4	No		No		JABSOH01 - Alphaproteobacterium	Phage	3	NODE_120_length_9203_cov_10.974639	_12 PF12855.6: ECL1/2/3 zinc binding proteins
M4	No		No		JABSOH01 - Alphaproteobacterium	Phage	3	NODE_31_length_21395_cov_71.001640	_17 PF04343.12: Protein of unknown function, DUF488
M4	Yes	Unclassified dsDNA virus	Yes	Unclassified	JABSOH01 - Alphaproteobacterium	Phage	1	NODE_274_length_5441_cov_1335.402339	_1 PF04687.11: Microvirus H protein (pilot protein)
M4	Yes	Unclassified dsDNA virus	Yes	Unclassified	JABSOH01 - Alphaproteobacterium	Phage	1	NODE_274_length_5441_cov_1335.402339	_2 PF05840.12: Bacteriophage replication gene A protein (GPA)
M4	Yes	Unclassified dsDNA virus	Yes	Unclassified	JABSOH01 - Alphaproteobacterium	Phage	1	NODE_274_length_5441_cov_1335.402339	_3 PF12025.7: Phage protein C
M4	Yes	Unclassified dsDNA virus	Yes	Unclassified	JABSOH01 - Alphaproteobacterium	Phage	1	NODE_274_length_5441_cov_1335.402339	_4 PF02925.15: Bacteriophage scaffolding protein D
M4	Yes	Unclassified dsDNA virus	Yes	Unclassified	JABSOH01 - Alphaproteobacterium	Phage	1	NODE_274_length_5441_cov_1335.402339	_5 PF04726.12: Microvirus J protein
M4	Yes	Unclassified dsDNA virus	Yes	Unclassified	JABSOH01 - Alphaproteobacterium	Phage	1	NODE_274_length_5441_cov_1335.402339	_6 PF02305.16: Capsid protein (F protein)
M4	Yes	Unclassified dsDNA virus	Yes	Unclassified	JABSOH01 - Alphaproteobacterium	Phage	1	NODE_274_length_5441_cov_1335.402339	_7 PF02306.14: Major spike protein (G protein)
M4	Yes	Unclassified dsDNA virus	Yes	Unclassified	JABSOH01 - Alphaproteobacterium	Phage	1	NODE_274_length_5441_cov_1335.402339	_8 PF04687.11: Microvirus H protein (pilot protein)
M4	No		No		JABSOH01 - Alphaproteobacterium	Prophage	3	VIRSorter_NODE_1_length_124314_cov_17.813398-gene_4-gene_80	_16 PF05063.13: MT-A70
M4	No		No		JABSOH01 - Alphaproteobacterium	Prophage	3	VIRSorter_NODE_1_length_124314_cov_17.813398-gene_4-gene_80	_21 K19465: mitochondrial genome maintenance exonuclease 1
M4	No		No		JABSOH01 - Alphaproteobacterium	Prophage	3	VIRSorter_NODE_1_length_124314_cov_17.813398-gene_4-gene_80	_28 PF01844.22: HNH endonuclease PF01555.17
M4	No		No		JABSOH01 - Alphaproteobacterium	Prophage	3	VIRSorter_NODE_1_length_124314_cov_17.813398-gene_4-gene_80	_52 PF13274.5: Protein of unknown function (DUF4065)
M4	No		No		JABSOH01 - Alphaproteobacterium	Prophage	3	VIRSorter_NODE_1_length_124314_cov_17.813398-gene_4-gene_80	_64 PF07927.11: HicA toxin of bacterial toxin-antitoxin,
M4	No		No		JABSOH01 - Alphaproteobacterium	Prophage	3	VIRSorter_NODE_1_length_124314_cov_17.813398-gene_4-gene_80	_66 K17081: prohibitin 2 PF01145.24: SPFH domain / Band 7 family
M4	No		No		JABSOH01 - Alphaproteobacterium	Prophage	3	VIRSorter_NODE_1_length_124314_cov_17.813398-gene_96-gene_195	_146 K00762: orotate phosphoribosyltransferase PF00156.26: Phosphoribosyl transferase domain
M4	No		No		JABSOH01 - Alphaproteobacterium	Prophage	3	VIRSorter_NODE_1_length_124314_cov_17.813398-gene_96-gene_195	_150 PF13274.5: Protein of unknown function (DUF4065)
M4	No		No		JABSOH01 - Alphaproteobacterium	Prophage	3	VIRSorter_NODE_1_length_124314_cov_17.813398-gene_96-gene_195	_162 PF08761.10: dUTPase
M4	No		No		JABSOH01 - Alphaproteobacterium	Prophage	3	VIRSorter_NODE_1_length_124314_cov_17.813398-gene_96-gene_195	_163 PF00565.16: Staphylococcal nuclease homologue
M4	No		No		JABSOH01 - Alphaproteobacterium	Prophage	3	VIRSorter_NODE_1_length_124314_cov_17.813398-gene_96-gene_195	_208 PF04014.17: Antidote-toxin recognition MazE, bacterial antitoxin
M4	No		No		JABSOH01 - Alphaproteobacterium	Prophage	3	VIRSorter_NODE_2_length_95967_cov_18.157373-gene_3-gene_101	_21 PF01025.18: GrpE
M4	No		No		JABSOH01 - Alphaproteobacterium	Prophage	3	VIRSorter_NODE_2_length_95967_cov_18.157373-gene_3-gene_101	_65 PF04893.16: Yip1 domain
M4	No		No		JABSOH01 - Alphaproteobacterium	Prophage	3	VIRSorter_NODE_2_length_95967_cov_18.157373-gene_3-gene_101	_67 K03785: 3-dehydroquinate dehydratase I PF01487.14: Type I 3-dehydroquinase
M4	No		No		JABSOH01 - Alphaproteobacterium	Prophage	3	VIRSorter_NODE_2_length_95967_cov_18.157373-gene_3-gene_101	_80 PF05063.13: MT-A70
M4	No		No		JABSOH01 - Alphaproteobacterium	Prophage	3	VIRSorter_NODE_2_length_95967_cov_18.157373-gene_3-gene_101	_91 K04488: nitrogen fixation protein NifU and related proteins PF01592.15: NifU-like N terminal domain
M4	No		No		JABSOH01 - Alphaproteobacterium	Prophage	3	VIRSorter_NODE_2_length_95967_cov_18.157373-gene_3-gene_101	_94 K00571: site-specific DNA-methyltransferase (adenine-specific) PF01555.17: DNA methylase
M4	No		No		JABSOH01 - Alphaproteobacterium	Prophage	3	VIRSorter_NODE_2_length_95967_cov_18.157373-gene_3-gene_101	_95 K00590: site-specific DNA-methyltransferase (cytosine-N4-specific) PF01555.17: DNA methylase
M4	No		No		JABSOH01 - Alphaproteobacterium	Prophage	3	VIRSorter_NODE_2_length_95967_cov_18.157373-gene_3-gene_101	_96 K00571: site-specific DNA-methyltransferase (adenine-specific) PF01555.17: DNA methylase
M4	No		No		JABSOH01 - Alphaproteobacterium	Prophage	3	VIRSorter_NODE_2_length_95967_cov_18.157373-gene_3-gene_101	_99 K00571: site-specific DNA-methyltransferase (adenine-specific) PF01555.17: DNA methylase
M4	No		No		JABSOH01 - Alphaproteobacterium	Prophage	3	VIRSorter_NODE_2_length_95967_cov_18.157373-gene_108-gene_207	_108 K13581: modification methylase PF01555.17: DNA methylase
M4	No		No		JABSOH01 - Alphaproteobacterium	Prophage	3	VIRSorter_NODE_2_length_95967_cov_18.157373-gene_108-gene_207	_109 PF01555.17: DNA methylase
M4	No		No		JABSOH01 - Alphaproteobacterium	Prophage	3	VIRSorter_NODE_2_length_95967_cov_18.157373-gene_108-gene_207	_111 K00558: DNA (cytosine-5)-methyltransferase 1 PF00145.16: C-5 cytosine-specific DNA methylase
M4	No		No		JABSOH01 - Alphaproteobacterium	Prophage	3	VIRSorter_NODE_2_length_95967_cov_18.157373-gene_108-gene_207	_122 K00558: DNA (cytosine-5)-methyltransferase 1 PF00145.16: C-5 cytosine-specific DNA methylase
M4	No		No		JABSOH01 - Alphaproteobacterium	Prophage	3	VIRSorter_NODE_2_length_95967_cov_18.157373-gene_108-gene_207	_124 K00558: DNA (cytosine-5)-methyltransferase 1 PF00145.16: C-5 cytosine-specific DNA methylase
M4	No		No		JABSOH01 - Alphaproteobacterium	Prophage	3	VIRSorter_NODE_2_length_95967_cov_18.157373-gene_108-gene_207	_134 K02683: DNA primase small subunit
M4	No		No		JABSOH01 - Alphaproteobacterium	Prophage	3	VIRSorter_NODE_2_length_95967_cov_18.157373-gene_108-gene_207	_141 PF02201.17: SWIB/MDM2 domain
M4	No		No		JABSOH01 - Alphaproteobacterium	Prophage	3	VIRSorter_NODE_2_length_95967_cov_18.157373-gene_108-gene_207	_151 PF01507.18: Phosphoadenosine phosphosulfate reductase family
M4	No		No		JABSOH01 - Alphaproteobacterium	Prophage	3	VIRSorter_NODE_2_length_95967_cov_18.157373-gene_108-gene_207	_153 PF07505.10: Protein of unknown function (DUF5131)
M4	No		No		JABSOH01 - Alphaproteobacterium	Prophage	3	VIRSorter_NODE_2_length_95967_cov_18.157373-gene_108-gene_207	_161 PF01507.18: Phosphoadenosine phosphosulfate reductase family
M4	No		No		JABSOH01 - Alphaproteobacterium	Prophage	3	VIRSorter_NODE_2_length_95967_cov_18.157373-gene_108-gene_207	_167 K10896: fanconi anemia group M protein PF00270.28: DEAD/DEAH box helicase PF00271.30: Helicase conserved C-terminal domain
M4	No		No		JABSOH01 - Alphaproteobacterium	Prophage	3	VIRSorter_NODE_2_length_95967_cov_18.157373-gene_108-gene_207	_180 PF13307.5: Helicase C-terminal domain PF04851.14: Type III restriction enzyme, res subunit
M4	No		No		JABSOH01 - Alphaproteobacterium	Prophage	3	VIRSorter_NODE_2_length_95967_cov_18.157373-gene_108-gene_207	_185 K02319: DNA polymerase, archaea type PF00136.20: DNA polymerase family B PF03104.18: DNA polymerase family B, exonuclease domain
M4	No		No		JABSOH01 - Alphaproteobacterium	Prophage	3	VIRSorter_NODE_2_length_95967_cov_18.157373-gene_108-gene_207	_204 K04802: proliferating cell nuclear antigen PF02747.14: Proliferating cell nuclear antigen, C-terminal domain PF00705.17: Proliferating cell nuclear antigen, N-terminal domain
